# Supplementary material for: Protein Interaction Networks of Catalytically Active and Catalytically Inactive PqsE in Pseudomonas aeruginosa
Source: mBio. 2022 Sep 8;13(5):e01559-22. doi: 10.1128/mbio.01559-22 (PMC9600345; doi:10.1128/mbio.01559-22)
Supplement: TABLE S1 [file mbio.01559-22-s0004.xlsx]

## Sheet: Strains
Strain	Description	Reference
UCBPP-PA14	Wildtype P. aeruginosa PA14 (designated WT)	Laboratory stock
IT25	WT PA14 + pUCP18_eGFP	This study
IT46	WT PA14 + pUCP18_eGFP-PqsE(WT)	This study
IT48	∆rhlR PA14 + pUCP18_eGFP-PqsE(WT)	This study
IT102	WT PA14 + pUCP18_eGFP-PqsE(D73A)	This study
IT103	∆rhlR PA14 + pUCP18_eGFP-PqsE(D73A)	This study
IT127	∆rhlR PA14 + pUCP18_eGFP	This study
IT231	∆pqsE PA14 + pUCP18_empty	This study
IT232	∆pqsE PA14 + pUCP18_PqsE(WT, untagged)	This study
IT233	∆pqsE PA14 + pUCP18_eGFP-PqsE(WT)	This study
IT234	∆pqsE PA14 + pUCP18_PqsE(WT)-eGFP	This study
IT235	∆pqsE PA14 + pUCP18_eGFP	This study
