# Supplementary material for: Protein Interaction Networks of Catalytically Active and Catalytically Inactive PqsE in Pseudomonas aeruginosa
Source: mBio. 2022 Sep 8;13(5):e01559-22. doi: 10.1128/mbio.01559-22 (PMC9600345; doi:10.1128/mbio.01559-22)
Supplement: TABLE S2 [file mbio.01559-22-s0005.xlsx]

## Sheet: Table S2 - wildtype strain IP
Uniprot accession number	Gene name	Gene name in PA14 strain	Pass Specificity Filtering? (for WT, D73A, or both)	Description	Species	% sequence coverage	# PSMs	# Unique peptides	Log2 abundance ratio PqsE(WT)/GFP	Log2 abundance ratio PqsE(D73A)/GFP	%CV (Grouped) PqsE(WT)	%CV (Grouped) PqsE(D73A)	%CV (Grouped) GFP	Number of peptides quantified PqsE (WT), Rep1	Number of peptides quantified PqsE(WT), Rep2	Number of peptides quantified PqsE(WT), Rep3	Number of peptides quantified PqsE(D73A), Rep1	Number of peptides quantified PqsE(D73A), Rep2	Number of peptides quantified PqsE(D73A), Rep3	Number of peptides quantified GFP, Rep1	Number of peptides quantified GFP, Rep2	Number of peptides quantified GFP, Rep3	Normalized abundance PqsE(WT), Rep1	Normalized abundance PqsE(WT), Rep2	Normalized abundance PqsE(WT), Rep3	Normalized abundance PqsE(D73A), Rep1	Normalized abundance PqsE(D73A), Rep2	Normalized abundance PqsE(D73A), Rep3	Normalized abundance GFP, Rep1	Normalized abundance GFP, Rep2	Normalized abundance GFP, Rep3	Post-translational modifications
P20581	pqsE	pqsE PA14_51380	both	2-aminobenzoylacetyl-CoA thioesterase OS=Pseudomonas aeruginosa (strain ATCC 15692 / DSM 22644 / CIP 104116 / JCM 14847 / LMG 12228 / 1C / PRS 101 / PAO1) OX=208964 GN=pqsE PE=1 SV=1	Pseudomonas aeruginosa (strain ATCC 15692 / DSM 22644 / CIP 104116 / JCM 14847 / LMG 12228 / 1C / PRS 101 / PAO1) OX=208964	66	1649	23	6.64	6.64	9.12	45.07	36.65	27	28	27	27	27	26	19	17	18	2.54618e+09	2.71957e+09	3.04408e+09	5.3797e+09	2.03205e+09	3.73015e+09	6.17029e+07	2.88377e+07	4.40773e+07
P30718	groL	groEL groL PA14_57010	both	60 kDa chaperonin OS=Pseudomonas aeruginosa (strain ATCC 15692 / DSM 22644 / CIP 104116 / JCM 14847 / LMG 12228 / 1C / PRS 101 / PAO1) OX=208964 GN=groL PE=1 SV=3	Pseudomonas aeruginosa (strain ATCC 15692 / DSM 22644 / CIP 104116 / JCM 14847 / LMG 12228 / 1C / PRS 101 / PAO1) OX=208964; Pseudomonas aeruginosa (strain UCBPP-PA14) OX=208963; Pseudomonas aeruginosa (strain LESB58) OX=557722	89	873	43	1.5	2.69	11.76	35.54	34.28	67	69	66	82	82	65	56	59	54	4.2954e+08	4.86273e+08	3.84541e+08	1.40395e+09	6.88862e+08	9.56756e+08	9.65017e+07	1.16753e+08	1.83075e+08
B7UYS5	nagZ	#N/A		Beta-hexosaminidase OS=Pseudomonas aeruginosa (strain LESB58) OX=557722 GN=nagZ PE=3 SV=1	Pseudomonas aeruginosa (strain LESB58) OX=557722; Pseudomonas aeruginosa (strain ATCC 15692 / DSM 22644 / CIP 104116 / JCM 14847 / LMG 12228 / 1C / PRS 101 / PAO1) OX=208964; Pseudomonas aeruginosa (strain UCBPP-PA14) OX=208963	8	2	2	1.23	2.21	62.39	41.46	33.18				1		1				16631.4	16050.1	43933.1	73871.3	30737.9	51495.4	6838.2	11161.5	13806.2
Q9HTX6	gcvH2	gcvH1 gcvH PA14_68860	both	Glycine cleavage system H protein 2 OS=Pseudomonas aeruginosa (strain ATCC 15692 / DSM 22644 / CIP 104116 / JCM 14847 / LMG 12228 / 1C / PRS 101 / PAO1) OX=208964 GN=gcvH2 PE=3 SV=1	Pseudomonas aeruginosa (strain ATCC 15692 / DSM 22644 / CIP 104116 / JCM 14847 / LMG 12228 / 1C / PRS 101 / PAO1) OX=208964	16	6	2	2.25	1.71	41.44	68.83	65.67	2	2	2	2	2	2	1	1	1	563898	990839	1.37206e+06	157835	441362	797335	121526	225551	469912
B7UY63	PLES_44451	#N/A		Putative pterin-4-alpha-carbinolamine dehydratase OS=Pseudomonas aeruginosa (strain LESB58) OX=557722 GN=PLES_44451 PE=3 SV=1	Pseudomonas aeruginosa (strain LESB58) OX=557722; Pseudomonas aeruginosa (strain UCBPP-PA14) OX=208963; Pseudomonas aeruginosa (strain ATCC 15692 / DSM 22644 / CIP 104116 / JCM 14847 / LMG 12228 / 1C / PRS 101 / PAO1) OX=208964	22	2	2	1.84	1.65	43.39	64.83	18.27	1	2	2		2	2		1	1	136539	210068	330523	47506.3	236833	268305	52020.3	72384.4	73335.4
Q9HYV7	PA3286	fabH-2 PA14_21540		Beta-ketodecanoyl-[acyl-carrier-protein] synthase OS=Pseudomonas aeruginosa (strain ATCC 15692 / DSM 22644 / CIP 104116 / JCM 14847 / LMG 12228 / 1C / PRS 101 / PAO1) OX=208964 GN=PA3286 PE=1 SV=1	Pseudomonas aeruginosa (strain ATCC 15692 / DSM 22644 / CIP 104116 / JCM 14847 / LMG 12228 / 1C / PRS 101 / PAO1) OX=208964	5	4	2	0.53	1.63	34.57	66.53	81.36		1	1	2	2	1	1	1		89476.1	171097	183855	492905	185540	158793	221894	458744	59552.2
P54292	rhlR	rhlR PA14_19120	both	Regulatory protein RhlR OS=Pseudomonas aeruginosa (strain ATCC 15692 / DSM 22644 / CIP 104116 / JCM 14847 / LMG 12228 / 1C / PRS 101 / PAO1) OX=208964 GN=rhlR PE=3 SV=1	Pseudomonas aeruginosa (strain ATCC 15692 / DSM 22644 / CIP 104116 / JCM 14847 / LMG 12228 / 1C / PRS 101 / PAO1) OX=208964	66	83	14	1.22	1.24	19.59	70.44	32.47	13	16	14	12	14	15	10	14	13	9.1804e+06	1.06437e+07	1.34563e+07	1.02854e+07	6.22796e+06	2.46069e+07	2.87724e+06	4.94108e+06	5.70836e+06
Q9HV43	dnaK	dnaK PA14_62970	D73A	Chaperone protein DnaK OS=Pseudomonas aeruginosa (strain ATCC 15692 / DSM 22644 / CIP 104116 / JCM 14847 / LMG 12228 / 1C / PRS 101 / PAO1) OX=208964 GN=dnaK PE=3 SV=1	Pseudomonas aeruginosa (strain ATCC 15692 / DSM 22644 / CIP 104116 / JCM 14847 / LMG 12228 / 1C / PRS 101 / PAO1) OX=208964; Pseudomonas aeruginosa (strain UCBPP-PA14) OX=208963	73	494	6	0.72	1.09	17.71	28.51	29.04	54	58	57	61	61	57	44	54	52	8.48312e+07	1.14962e+08	1.19504e+08	1.04611e+08	1.22325e+08	1.78398e+08	5.01181e+07	6.40222e+07	8.89215e+07
Q9HTV3	ubiD	ubiD PA14_69150		3-octaprenyl-4-hydroxybenzoate carboxy-lyase OS=Pseudomonas aeruginosa (strain ATCC 15692 / DSM 22644 / CIP 104116 / JCM 14847 / LMG 12228 / 1C / PRS 101 / PAO1) OX=208964 GN=ubiD PE=3 SV=1	Pseudomonas aeruginosa (strain ATCC 15692 / DSM 22644 / CIP 104116 / JCM 14847 / LMG 12228 / 1C / PRS 101 / PAO1) OX=208964; Pseudomonas aeruginosa (strain UCBPP-PA14) OX=208963; Pseudomonas aeruginosa (strain LESB58) OX=557722	7	3	2	1.52	1.07	30.67	52.45	69.02	1	1	1	1	1	1				53397.7	74651.3	40526.4	28765.6	61342.8	24723.2	18579.4	29307.9	5020.09
P57109	maiA	maiA PA14_38550	both	Maleylacetoacetate isomerase OS=Pseudomonas aeruginosa (strain ATCC 15692 / DSM 22644 / CIP 104116 / JCM 14847 / LMG 12228 / 1C / PRS 101 / PAO1) OX=208964 GN=maiA PE=3 SV=1	Pseudomonas aeruginosa (strain ATCC 15692 / DSM 22644 / CIP 104116 / JCM 14847 / LMG 12228 / 1C / PRS 101 / PAO1) OX=208964	17	5	2	1.28	1.05	32.63	8.44	67.36	2	2	2	2	2	2		1	1	118338	184650	235008	134922	155358	134430	42370	140772	55155
O54439	acpP/acpP1	acpP PA14_25670	WT	Acyl carrier protein 1 OS=Pseudomonas aeruginosa (strain ATCC 15692 / DSM 22644 / CIP 104116 / JCM 14847 / LMG 12228 / 1C / PRS 101 / PAO1) OX=208964 GN=acpP1 PE=3 SV=4	Pseudomonas aeruginosa (strain ATCC 15692 / DSM 22644 / CIP 104116 / JCM 14847 / LMG 12228 / 1C / PRS 101 / PAO1) OX=208964	33	16	3	1.35	0.98	16.21	25.74	22.99	3	3	3	3	3	3	3	3	3	4.94921e+06	5.84869e+06	6.85633e+06	2.7437e+06	4.09506e+06	4.66616e+06	1.51348e+06	2.36741e+06	2.29428e+06
Q9I1V0	glgA	glgA PA14_36570		Glycogen synthase OS=Pseudomonas aeruginosa (strain ATCC 15692 / DSM 22644 / CIP 104116 / JCM 14847 / LMG 12228 / 1C / PRS 101 / PAO1) OX=208964 GN=glgA PE=3 SV=1	Pseudomonas aeruginosa (strain ATCC 15692 / DSM 22644 / CIP 104116 / JCM 14847 / LMG 12228 / 1C / PRS 101 / PAO1) OX=208964	21	25	10	0.33	0.97	16.8	56.9	29.62	8	9	8	5	10	10	5	8	7	2.18995e+06	1.62968e+06	2.24217e+06	1.87978e+06	2.04509e+06	4.83717e+06	3.02229e+06	1.86777e+06	3.46584e+06
Q02N15	tam	#N/A		Trans-aconitate 2-methyltransferase OS=Pseudomonas aeruginosa (strain UCBPP-PA14) OX=208963 GN=tam PE=3 SV=1	Pseudomonas aeruginosa (strain UCBPP-PA14) OX=208963	19	14	5	0.86	0.8	68.03	105	42.66	3	5	5		5	5	1	4	4	251321	579502	1.13211e+06	154196	497271	1.75232e+06	222004	383595	550947
Q02SZ7	prpL	#N/A		Lysyl endopeptidase OS=Pseudomonas aeruginosa (strain UCBPP-PA14) OX=208963 GN=prpL PE=1 SV=1	Pseudomonas aeruginosa (strain UCBPP-PA14) OX=208963	10	5	3	1.31	0.77	35.33	44.57	19.04	1	3	3		2	2				142167	245621	302502	75884.9	182602	204409	87345.7	97334.4	66156.1
A6V3A2	nqrF	#N/A		Na(+)-translocating NADH-quinone reductase subunit F OS=Pseudomonas aeruginosa (strain PA7) OX=381754 GN=nqrF PE=3 SV=1	Pseudomonas aeruginosa (strain PA7) OX=381754	8	4	3	0.4	0.77	19.83	30.55	33.58	2	2	2	1	3	3	1	2	2	233226	224907	317597	287799	290394	474842	196515	304875	162571
Q9HVM1	rpsT	rpsT PA14_60400		30S ribosomal protein S20 OS=Pseudomonas aeruginosa (strain ATCC 15692 / DSM 22644 / CIP 104116 / JCM 14847 / LMG 12228 / 1C / PRS 101 / PAO1) OX=208964 GN=rpsT PE=1 SV=3	Pseudomonas aeruginosa (strain ATCC 15692 / DSM 22644 / CIP 104116 / JCM 14847 / LMG 12228 / 1C / PRS 101 / PAO1) OX=208964; Pseudomonas aeruginosa (strain LESB58) OX=557722; Pseudomonas aeruginosa (strain UCBPP-PA14) OX=208963	35	15	3	0.11	0.75	28.63	36.35	6.21	3	3	3	3	3	2	3	3	2	4.74547e+06	8.31743e+06	5.9633e+06	4.56754e+06	9.71911e+06	6.98423e+06	5.11486e+06	5.7853e+06	5.55275e+06
Q02KZ2	nfuA	#N/A		Fe/S biogenesis protein NfuA OS=Pseudomonas aeruginosa (strain UCBPP-PA14) OX=208963 GN=nfuA PE=3 SV=1	Pseudomonas aeruginosa (strain UCBPP-PA14) OX=208963; Pseudomonas aeruginosa (strain PA7) OX=381754; Pseudomonas aeruginosa (strain ATCC 15692 / DSM 22644 / CIP 104116 / JCM 14847 / LMG 12228 / 1C / PRS 101 / PAO1) OX=208964; Pseudomonas aeruginosa (strain LESB58) OX=557722	11	5	2	1.52	0.74	80.46	80.39	52.97		2	2		2	2		1	1	40859.1	696403	538029	58930.5	426010	679609	57768.2	200621	183910
Q02EV1	hisI	#N/A		Phosphoribosyl-AMP cyclohydrolase OS=Pseudomonas aeruginosa (strain UCBPP-PA14) OX=208963 GN=hisI PE=3 SV=1	Pseudomonas aeruginosa (strain UCBPP-PA14) OX=208963	61	48	8	1.09	0.72	86.7	82.82	61.42	5	8	8	4	6	6	4	6	6	1.17453e+06	1.3368e+07	6.59541e+06	604155	8.99526e+06	5.71973e+06	892622	4.25202e+06	4.02244e+06
Q9I3C5	htpG	htpG PA14_43850		Chaperone protein HtpG OS=Pseudomonas aeruginosa (strain ATCC 15692 / DSM 22644 / CIP 104116 / JCM 14847 / LMG 12228 / 1C / PRS 101 / PAO1) OX=208964 GN=htpG PE=3 SV=1	Pseudomonas aeruginosa (strain ATCC 15692 / DSM 22644 / CIP 104116 / JCM 14847 / LMG 12228 / 1C / PRS 101 / PAO1) OX=208964	53	65	26	0.91	0.71	7.43	39.43	42.91	21	20	21	19	17	19	14	16	12	4.39213e+06	4.77325e+06	5.09806e+06	6.75037e+06	2.99275e+06	4.60077e+06	2.82418e+06	4.05348e+06	1.62213e+06
Q9I2J9	phzA2	phzA2 PA14_39970		Phenazine biosynthesis protein PhzA2 OS=Pseudomonas aeruginosa (strain ATCC 15692 / DSM 22644 / CIP 104116 / JCM 14847 / LMG 12228 / 1C / PRS 101 / PAO1) OX=208964 GN=phzA2 PE=2 SV=1	Pseudomonas aeruginosa (strain ATCC 15692 / DSM 22644 / CIP 104116 / JCM 14847 / LMG 12228 / 1C / PRS 101 / PAO1) OX=208964	59	67	4	0.85	0.71	20.39	44.48	36.78	11	11	11	11	12	11	10	9	10	1.58015e+07	2.09636e+07	2.39612e+07	7.85918e+06	1.80474e+07	2.125e+07	9.90536e+06	1.00161e+07	1.80157e+07
Q9HVX0	hisC1	hisC1 hisC PA14_57770		Histidinol-phosphate aminotransferase 1 OS=Pseudomonas aeruginosa (strain ATCC 15692 / DSM 22644 / CIP 104116 / JCM 14847 / LMG 12228 / 1C / PRS 101 / PAO1) OX=208964 GN=hisC1 PE=3 SV=1	Pseudomonas aeruginosa (strain ATCC 15692 / DSM 22644 / CIP 104116 / JCM 14847 / LMG 12228 / 1C / PRS 101 / PAO1) OX=208964	13	8	3	0.38	0.71	27.24	28.75	43.87	3	3	3	2	2	3	3	1	3	227184	396565	361929	228496	339991	416098	264323	110095	289338
Q9ZFE4	fabI	fabI PA14_41170		Enoyl-[acyl-carrier-protein] reductase [NADH] FabI OS=Pseudomonas aeruginosa (strain ATCC 15692 / DSM 22644 / CIP 104116 / JCM 14847 / LMG 12228 / 1C / PRS 101 / PAO1) OX=208964 GN=fabI PE=1 SV=1	Pseudomonas aeruginosa (strain ATCC 15692 / DSM 22644 / CIP 104116 / JCM 14847 / LMG 12228 / 1C / PRS 101 / PAO1) OX=208964	7	3	2	0.38	0.71	25.2	36.98	14.95	2	2	2	2	2	2	2	2	1	194924	213320	306958	239678	213030	408835	147602	196007	160256
Q9I0M3	ftsK	ftsK PA14_30290		DNA translocase FtsK OS=Pseudomonas aeruginosa (strain ATCC 15692 / DSM 22644 / CIP 104116 / JCM 14847 / LMG 12228 / 1C / PRS 101 / PAO1) OX=208964 GN=ftsK PE=1 SV=1	Pseudomonas aeruginosa (strain ATCC 15692 / DSM 22644 / CIP 104116 / JCM 14847 / LMG 12228 / 1C / PRS 101 / PAO1) OX=208964	5	4	3	0.61	0.7	16.09	32.87	35.05	2	2	1	1	3	3	1	2	2	295496	320396	399816	242883	365344	481655	247027	273615	456789
Q9I427	cyoA	cyoA PA14_47210		Cytochrome bo(3) ubiquinol oxidase subunit 2 OS=Pseudomonas aeruginosa (strain ATCC 15692 / DSM 22644 / CIP 104116 / JCM 14847 / LMG 12228 / 1C / PRS 101 / PAO1) OX=208964 GN=cyoA PE=3 SV=1	Pseudomonas aeruginosa (strain ATCC 15692 / DSM 22644 / CIP 104116 / JCM 14847 / LMG 12228 / 1C / PRS 101 / PAO1) OX=208964	18	8	3	1.96	0.65	101.43	69.49	64.87		3	3		2	2	1	1	1	94274.8	980924	298278	110593	356992	127064	52742.8	186243	83973
Q02SH4	proA	#N/A		Gamma-glutamyl phosphate reductase OS=Pseudomonas aeruginosa (strain UCBPP-PA14) OX=208963 GN=proA PE=3 SV=1	Pseudomonas aeruginosa (strain UCBPP-PA14) OX=208963	6	5	2	0.42	0.65	23.02	16.83	36.78	1	2	2	2	2	2	1	2	1	135802	198361	216227	233366	188568	265299	89020.2	195573	152851
Q9I4L0	cobB1	cobB PA14_49820		NAD-dependent protein deacylase 1 OS=Pseudomonas aeruginosa (strain ATCC 15692 / DSM 22644 / CIP 104116 / JCM 14847 / LMG 12228 / 1C / PRS 101 / PAO1) OX=208964 GN=cobB1 PE=3 SV=1	Pseudomonas aeruginosa (strain ATCC 15692 / DSM 22644 / CIP 104116 / JCM 14847 / LMG 12228 / 1C / PRS 101 / PAO1) OX=208964	18	5	3	0.09	0.64	14.52	65.86	64.48	2	1	2		2	2	1	2	2	144106	184821	145989	96739.4	322681	498961	77082.9	129503	277804
Q02DY9	betB	#N/A		NAD/NADP-dependent betaine aldehyde dehydrogenase OS=Pseudomonas aeruginosa (strain UCBPP-PA14) OX=208963 GN=betB PE=3 SV=1	Pseudomonas aeruginosa (strain UCBPP-PA14) OX=208963	24	15	8	0.66	0.62	26.42	26.39	63.67	7	7	8	6	6	7	4	6	5	823030	1.02987e+06	1.387e+06	1.08116e+06	772741	1.33229e+06	491743	1.37633e+06	511633
B7V1E4	pgi	#N/A		Glucose-6-phosphate isomerase OS=Pseudomonas aeruginosa (strain LESB58) OX=557722 GN=pgi PE=3 SV=1	Pseudomonas aeruginosa (strain LESB58) OX=557722; Pseudomonas aeruginosa (strain ATCC 15692 / DSM 22644 / CIP 104116 / JCM 14847 / LMG 12228 / 1C / PRS 101 / PAO1) OX=208964; Pseudomonas aeruginosa (strain UCBPP-PA14) OX=208963	4	2	2	0.89	0.59	15.34	26.36	28.03	2	2	2	2	2	2		2	2	141290	125762	169814	124073	96327.7	163449	69251.7	120864	88795.4
O34206	kinB	#N/A		Alginate biosynthesis sensor protein KinB OS=Pseudomonas aeruginosa OX=287 GN=kinB PE=1 SV=1	Pseudomonas aeruginosa OX=287	4	5	2	0.55	0.59	10.81	45.41	31.1	2	2	2	2	2	2	1	2	1	144903	148436	175785	93492.5	136726	229728	69292.2	131962	101026
Q59649	trpF	trpF PA14_23850		N-(5'-phosphoribosyl)anthranilate isomerase OS=Pseudomonas aeruginosa (strain ATCC 15692 / DSM 22644 / CIP 104116 / JCM 14847 / LMG 12228 / 1C / PRS 101 / PAO1) OX=208964 GN=trpF PE=3 SV=1	Pseudomonas aeruginosa (strain ATCC 15692 / DSM 22644 / CIP 104116 / JCM 14847 / LMG 12228 / 1C / PRS 101 / PAO1) OX=208964	14	3	2	0.11	0.59	73.18	58.31	36.97		2	2	1	2	2		1	1	33237.8	242265	154849	85877.9	328697	210120	77580.1	172040	144097
Q02I11	cpbD	#N/A		Chitin-binding protein CbpD OS=Pseudomonas aeruginosa (strain UCBPP-PA14) OX=208963 GN=cpbD PE=1 SV=1	Pseudomonas aeruginosa (strain UCBPP-PA14) OX=208963	37	39	10	0.75	0.56	44.67	53.95	51.82	8	7	7	6	7	7	4	6	6	2.12653e+06	2.13732e+06	4.35478e+06	1.78084e+06	1.77847e+06	4.19503e+06	888851	2.76901e+06	1.78623e+06
Q9I4L1	dgt	dgt PA14_49840		Probable deoxyguanosinetriphosphate triphosphohydrolase OS=Pseudomonas aeruginosa (strain ATCC 15692 / DSM 22644 / CIP 104116 / JCM 14847 / LMG 12228 / 1C / PRS 101 / PAO1) OX=208964 GN=dgt PE=3 SV=1	Pseudomonas aeruginosa (strain ATCC 15692 / DSM 22644 / CIP 104116 / JCM 14847 / LMG 12228 / 1C / PRS 101 / PAO1) OX=208964	12	5	5	0.73	0.56	26.33	40.84	57.06	5	5	5	2	4	4	1	3	3	1.88825e+06	2.82746e+06	1.79396e+06	1.0696e+06	1.39131e+06	2.32369e+06	444946	1.24289e+06	1.73493e+06
P29363	thrC	thrC PA14_16090		Threonine synthase OS=Pseudomonas aeruginosa (strain ATCC 15692 / DSM 22644 / CIP 104116 / JCM 14847 / LMG 12228 / 1C / PRS 101 / PAO1) OX=208964 GN=thrC PE=3 SV=3	Pseudomonas aeruginosa (strain ATCC 15692 / DSM 22644 / CIP 104116 / JCM 14847 / LMG 12228 / 1C / PRS 101 / PAO1) OX=208964	8	10	3	0.6	0.55	14.96	41.13	48.68	3	3	2	3	3	2	1	3	2	341208	333749	257206	501691	274158	246214	234636	388091	142339
Q02RS2	guaA	#N/A		GMP synthase [glutamine-hydrolyzing] OS=Pseudomonas aeruginosa (strain UCBPP-PA14) OX=208963 GN=guaA PE=3 SV=1	Pseudomonas aeruginosa (strain UCBPP-PA14) OX=208963	44	66	11	0.51	0.54	22.9	3.16	43.91	13	14	15	14	13	14	13	12	12	3.43163e+06	5.30112e+06	3.93727e+06	4.38576e+06	4.55225e+06	4.67151e+06	2.63463e+06	4.65986e+06	2.05366e+06
Q9HT16	atpF	atpF PA14_73290		ATP synthase subunit b OS=Pseudomonas aeruginosa (strain ATCC 15692 / DSM 22644 / CIP 104116 / JCM 14847 / LMG 12228 / 1C / PRS 101 / PAO1) OX=208964 GN=atpF PE=3 SV=1	Pseudomonas aeruginosa (strain ATCC 15692 / DSM 22644 / CIP 104116 / JCM 14847 / LMG 12228 / 1C / PRS 101 / PAO1) OX=208964; Pseudomonas aeruginosa (strain UCBPP-PA14) OX=208963	29	9	4	0.09	0.53	143.53	127.36	41.27	2	3	3	3	3	3	2	4	4	482175	1.06113e+07	890908	908099	9.28746e+06	1.08278e+06	469611	385032	819436
Q02PT4	leuC	#N/A		3-isopropylmalate dehydratase large subunit OS=Pseudomonas aeruginosa (strain UCBPP-PA14) OX=208963 GN=leuC PE=3 SV=1	Pseudomonas aeruginosa (strain UCBPP-PA14) OX=208963; Pseudomonas aeruginosa (strain ATCC 15692 / DSM 22644 / CIP 104116 / JCM 14847 / LMG 12228 / 1C / PRS 101 / PAO1) OX=208964; Pseudomonas aeruginosa (strain LESB58) OX=557722	5	3	2	0.41	0.52	36.36	45.4	18.41	2	1	2	2	1	2	2	1	2	210782	117481	256536	244319	108426	300872	147900	178387	214176
Q9HYF1	PA3455	PA14_19410		Polyphosphate:AMP phosphotransferase OS=Pseudomonas aeruginosa (strain ATCC 15692 / DSM 22644 / CIP 104116 / JCM 14847 / LMG 12228 / 1C / PRS 101 / PAO1) OX=208964 GN=PA3455 PE=1 SV=1	Pseudomonas aeruginosa (strain ATCC 15692 / DSM 22644 / CIP 104116 / JCM 14847 / LMG 12228 / 1C / PRS 101 / PAO1) OX=208964	41	40	16	-0.16	0.52	6.21	31.08	24.55	10	12	13	9	12	13	9	11	10	1.63099e+06	1.56457e+06	1.76609e+06	1.72105e+06	2.0221e+06	3.06488e+06	1.24324e+06	2.02303e+06	1.92507e+06
B7UV40	aroC	#N/A		Chorismate synthase OS=Pseudomonas aeruginosa (strain LESB58) OX=557722 GN=aroC PE=1 SV=1	Pseudomonas aeruginosa (strain LESB58) OX=557722; Pseudomonas aeruginosa (strain UCBPP-PA14) OX=208963; Pseudomonas aeruginosa (strain ATCC 15692 / DSM 22644 / CIP 104116 / JCM 14847 / LMG 12228 / 1C / PRS 101 / PAO1) OX=208964	26	20	6	0.62	0.51	59.14	53.35	29.02	4	5	4	3	5	5	3	4	3	564383	1.74929e+06	835415	407742	1.41261e+06	1.0325e+06	775224	951109	519151
Q02RL7	rimM	#N/A		Ribosome maturation factor RimM OS=Pseudomonas aeruginosa (strain UCBPP-PA14) OX=208963 GN=rimM PE=3 SV=1	Pseudomonas aeruginosa (strain UCBPP-PA14) OX=208963; Pseudomonas aeruginosa (strain LESB58) OX=557722	25	10	3	0.6	0.5	32.17	38.68	23.57	2	3	3	1	3	3	1	3	3	372443	374315	628918	259917	398928	577984	185041	283120	293449
Q9HWH1	phzA1	phzA1 PA14_09480		Phenazine biosynthesis protein PhzA1 OS=Pseudomonas aeruginosa (strain ATCC 15692 / DSM 22644 / CIP 104116 / JCM 14847 / LMG 12228 / 1C / PRS 101 / PAO1) OX=208964 GN=phzA1 PE=2 SV=1	Pseudomonas aeruginosa (strain ATCC 15692 / DSM 22644 / CIP 104116 / JCM 14847 / LMG 12228 / 1C / PRS 101 / PAO1) OX=208964	48	38	2	0.59	0.49	13.13	13.36	41	2	2	2	2	2	2	2	2	2	1.13852e+06	1.17282e+06	1.43828e+06	987642	1.20942e+06	1.28654e+06	821199	564775	1.28506e+06
Q51363	nadB	nadB PA14_54450		L-aspartate oxidase OS=Pseudomonas aeruginosa (strain ATCC 15692 / DSM 22644 / CIP 104116 / JCM 14847 / LMG 12228 / 1C / PRS 101 / PAO1) OX=208964 GN=nadB PE=3 SV=1	Pseudomonas aeruginosa (strain ATCC 15692 / DSM 22644 / CIP 104116 / JCM 14847 / LMG 12228 / 1C / PRS 101 / PAO1) OX=208964	30	34	11	0.7	0.48	45.72	47.42	42.71	8	10	10	6	10	9	6	8	8	1.45563e+06	4.02926e+06	3.68784e+06	1.22481e+06	3.05173e+06	3.60591e+06	1.14116e+06	2.89369e+06	2.67866e+06
Q02SF0	ybeY	#N/A	WT	Endoribonuclease YbeY OS=Pseudomonas aeruginosa (strain UCBPP-PA14) OX=208963 GN=ybeY PE=3 SV=1	Pseudomonas aeruginosa (strain UCBPP-PA14) OX=208963; Pseudomonas aeruginosa (strain ATCC 15692 / DSM 22644 / CIP 104116 / JCM 14847 / LMG 12228 / 1C / PRS 101 / PAO1) OX=208964	39	50	6	1.17	0.47	31.69	75.32	46.37	5	7	7	4	7	7	5	7	7	2.2294e+07	4.3497e+07	3.5993e+07	2.51217e+06	2.81993e+07	2.63628e+07	6.89544e+06	1.7901e+07	1.94164e+07
Q02L18	lasA	#N/A		Protease LasA OS=Pseudomonas aeruginosa (strain UCBPP-PA14) OX=208963 GN=lasA PE=1 SV=1	Pseudomonas aeruginosa (strain UCBPP-PA14) OX=208963	29	43	8	0.5	0.47	40.24	33.35	10.59	8	7	8	7	7	7	6	7	7	2.67051e+06	3.17603e+06	5.52988e+06	4.94817e+06	3.28957e+06	6.58469e+06	3.38361e+06	3.07046e+06	3.79154e+06
Q9HZQ2	cobW	cobW PA14_25960		Protein CobW OS=Pseudomonas aeruginosa (strain ATCC 15692 / DSM 22644 / CIP 104116 / JCM 14847 / LMG 12228 / 1C / PRS 101 / PAO1) OX=208964 GN=cobW PE=3 SV=1	Pseudomonas aeruginosa (strain ATCC 15692 / DSM 22644 / CIP 104116 / JCM 14847 / LMG 12228 / 1C / PRS 101 / PAO1) OX=208964	34	87	9	0.47	0.47	22.62	44.47	51.89	8	9	9	8	10	9	7	9	9	8.69513e+06	1.2558e+07	1.37408e+07	5.77358e+06	1.46426e+07	1.51437e+07	3.66393e+06	1.21014e+07	1.16019e+07
Q9I5A5	pta	pta PA14_53480		Phosphate acetyltransferase OS=Pseudomonas aeruginosa (strain ATCC 15692 / DSM 22644 / CIP 104116 / JCM 14847 / LMG 12228 / 1C / PRS 101 / PAO1) OX=208964 GN=pta PE=1 SV=1	Pseudomonas aeruginosa (strain ATCC 15692 / DSM 22644 / CIP 104116 / JCM 14847 / LMG 12228 / 1C / PRS 101 / PAO1) OX=208964	4	4	3	0.36	0.47	46.62	69.12	83.51	3	3	3	3	3	3	2	2	2	667631	1.85664e+06	1.81122e+06	635819	2.47624e+06	3.81446e+06	763448	1.46833e+06	4.11372e+06
Q02FX9	ilvC	#N/A		Ketol-acid reductoisomerase (NADP(+)) OS=Pseudomonas aeruginosa (strain UCBPP-PA14) OX=208963 GN=ilvC PE=3 SV=1	Pseudomonas aeruginosa (strain UCBPP-PA14) OX=208963; Pseudomonas aeruginosa (strain ATCC 15692 / DSM 22644 / CIP 104116 / JCM 14847 / LMG 12228 / 1C / PRS 101 / PAO1) OX=208964; Pseudomonas aeruginosa (strain LESB58) OX=557722	22	18	6	0.32	0.47	17.65	78.36	37.5	6	5	6	5	5	5	4	5	3	681784	807880	970524	2.27961e+06	462294	893538	640181	943509	440938
Q02DD9	rnpA	#N/A		Ribonuclease P protein component OS=Pseudomonas aeruginosa (strain UCBPP-PA14) OX=208963 GN=rnpA PE=3 SV=1	Pseudomonas aeruginosa (strain UCBPP-PA14) OX=208963; Pseudomonas aeruginosa (strain ATCC 15692 / DSM 22644 / CIP 104116 / JCM 14847 / LMG 12228 / 1C / PRS 101 / PAO1) OX=208964	30	10	4	0.35	0.46	25.72	70.15	79.37	3	4	4	2	4	4	2	4	4	1.73921e+06	2.05938e+06	2.84637e+06	1.22034e+06	2.26401e+06	5.09937e+06	804303	1.54549e+06	4.02411e+06
P38100	carB	carB PA14_62910		Carbamoyl-phosphate synthase large chain OS=Pseudomonas aeruginosa (strain ATCC 15692 / DSM 22644 / CIP 104116 / JCM 14847 / LMG 12228 / 1C / PRS 101 / PAO1) OX=208964 GN=carB PE=3 SV=3	Pseudomonas aeruginosa (strain ATCC 15692 / DSM 22644 / CIP 104116 / JCM 14847 / LMG 12228 / 1C / PRS 101 / PAO1) OX=208964	53	516	60	0.25	0.46	45.36	38.01	31.78	65	65	61	70	67	64	60	61	55	1.75745e+08	8.65364e+07	8.37674e+07	1.7832e+08	8.07924e+07	1.26056e+08	1.36728e+08	9.56034e+07	7.2942e+07
A6VCM5	smpB	#N/A		SsrA-binding protein OS=Pseudomonas aeruginosa (strain PA7) OX=381754 GN=smpB PE=3 SV=1	Pseudomonas aeruginosa (strain PA7) OX=381754; Pseudomonas aeruginosa (strain ATCC 15692 / DSM 22644 / CIP 104116 / JCM 14847 / LMG 12228 / 1C / PRS 101 / PAO1) OX=208964; Pseudomonas aeruginosa (strain LESB58) OX=557722; Pseudomonas aeruginosa (strain UCBPP-PA14) OX=208963	35	6	4	0.98	0.45	26.22	38.85	27.21	4	3	4	3	3	3	2	3	2	645090	575710	930427	383260	471329	787611	305483	433996	536420
A6V2H4	apeB	#N/A	WT	Probable M18 family aminopeptidase 2 OS=Pseudomonas aeruginosa (strain PA7) OX=381754 GN=apeB PE=3 SV=1	Pseudomonas aeruginosa (strain PA7) OX=381754	4	6	2	1.03	0.44	8.56	33.73	23.78	2	2	2	2	1	2	1	1	1	240229	284788	258945	157988	156241	271101	175049	219667	135626
Q59638	aceF	aceF PA14_66310		Dihydrolipoyllysine-residue acetyltransferase component of pyruvate dehydrogenase complex OS=Pseudomonas aeruginosa (strain ATCC 15692 / DSM 22644 / CIP 104116 / JCM 14847 / LMG 12228 / 1C / PRS 101 / PAO1) OX=208964 GN=aceF PE=2 SV=2	Pseudomonas aeruginosa (strain ATCC 15692 / DSM 22644 / CIP 104116 / JCM 14847 / LMG 12228 / 1C / PRS 101 / PAO1) OX=208964	58	194	27	0.53	0.42	27.69	32.56	35.85	26	26	26	27	28	27	25	26	26	2.59402e+07	4.41317e+07	3.12633e+07	2.31109e+07	2.85314e+07	4.29807e+07	1.54347e+07	2.32005e+07	3.23873e+07
Q02FF2	ureB	#N/A		Urease subunit beta OS=Pseudomonas aeruginosa (strain UCBPP-PA14) OX=208963 GN=ureB PE=3 SV=1	Pseudomonas aeruginosa (strain UCBPP-PA14) OX=208963; Pseudomonas aeruginosa (strain ATCC 15692 / DSM 22644 / CIP 104116 / JCM 14847 / LMG 12228 / 1C / PRS 101 / PAO1) OX=208964; Pseudomonas aeruginosa (strain LESB58) OX=557722	92	76	8	0.9	0.41	26.44	58.93	42.92	8	8	8	7	9	8	7	7	7	2.24909e+07	3.45202e+07	2.23278e+07	6.43256e+06	2.0323e+07	2.72782e+07	8.19682e+06	2.12063e+07	1.82003e+07
P47203	ftsA	ftsA PA14_57290		Cell division protein FtsA OS=Pseudomonas aeruginosa (strain ATCC 15692 / DSM 22644 / CIP 104116 / JCM 14847 / LMG 12228 / 1C / PRS 101 / PAO1) OX=208964 GN=ftsA PE=3 SV=2	Pseudomonas aeruginosa (strain ATCC 15692 / DSM 22644 / CIP 104116 / JCM 14847 / LMG 12228 / 1C / PRS 101 / PAO1) OX=208964	71	188	26	0.45	0.41	19.39	39.06	40.92	26	28	28	26	27	28	20	26	26	2.0564e+07	2.08386e+07	2.85261e+07	1.49718e+07	1.81219e+07	3.06627e+07	9.65977e+06	1.81935e+07	2.35695e+07
Q9HUB8	ubiB	ubiB PA14_66920		Probable protein kinase UbiB OS=Pseudomonas aeruginosa (strain ATCC 15692 / DSM 22644 / CIP 104116 / JCM 14847 / LMG 12228 / 1C / PRS 101 / PAO1) OX=208964 GN=ubiB PE=3 SV=1	Pseudomonas aeruginosa (strain ATCC 15692 / DSM 22644 / CIP 104116 / JCM 14847 / LMG 12228 / 1C / PRS 101 / PAO1) OX=208964	60	110	28	0.57	0.4	8.06	55.16	63.9	27	29	27	19	29	28	21	27	27	9.29404e+06	7.91076e+06	8.76345e+06	4.53019e+06	8.39815e+06	1.45485e+07	3.78715e+06	5.52178e+06	1.25944e+07
Q9HZX3	tgpA	PA14_26930		Protein-glutamine gamma-glutamyltransferase OS=Pseudomonas aeruginosa (strain ATCC 15692 / DSM 22644 / CIP 104116 / JCM 14847 / LMG 12228 / 1C / PRS 101 / PAO1) OX=208964 GN=tgpA PE=1 SV=1	Pseudomonas aeruginosa (strain ATCC 15692 / DSM 22644 / CIP 104116 / JCM 14847 / LMG 12228 / 1C / PRS 101 / PAO1) OX=208964	18	23	9	0.47	0.4	47.97	26.7	40.34	7	7	7	3	7	7	3	7	7	2.60853e+06	2.07006e+06	4.97104e+06	2.97878e+06	3.41814e+06	4.89723e+06	1.86456e+06	2.21338e+06	3.86378e+06
Q9HW93	pctC	pctC PA14_55960		Methyl-accepting chemotaxis protein PctC OS=Pseudomonas aeruginosa (strain ATCC 15692 / DSM 22644 / CIP 104116 / JCM 14847 / LMG 12228 / 1C / PRS 101 / PAO1) OX=208964 GN=pctC PE=1 SV=1	Pseudomonas aeruginosa (strain ATCC 15692 / DSM 22644 / CIP 104116 / JCM 14847 / LMG 12228 / 1C / PRS 101 / PAO1) OX=208964	9	7	4	0.22	0.39	77.23	84	9.61	1	3	3		3	3	1	2	2	136780	769134	345661	144157	767959	267636	168855	153310	185848
Q9HWC8	rplL	rplL PA14_08750		50S ribosomal protein L7/L12 OS=Pseudomonas aeruginosa (strain ATCC 15692 / DSM 22644 / CIP 104116 / JCM 14847 / LMG 12228 / 1C / PRS 101 / PAO1) OX=208964 GN=rplL PE=3 SV=1	Pseudomonas aeruginosa (strain ATCC 15692 / DSM 22644 / CIP 104116 / JCM 14847 / LMG 12228 / 1C / PRS 101 / PAO1) OX=208964; Pseudomonas aeruginosa (strain LESB58) OX=557722; Pseudomonas aeruginosa (strain PA7) OX=381754; Pseudomonas aeruginosa (strain UCBPP-PA14) OX=208963	64	49	9	0.11	0.39	37.56	32.49	32.52	9	9	9	8	9	9	8	9	9	2.34673e+07	1.50632e+07	3.29508e+07	2.65878e+07	1.39101e+07	2.62776e+07	2.99129e+07	1.70337e+07	1.83736e+07
Q9HT80	polA	polA PA14_72490		DNA polymerase I OS=Pseudomonas aeruginosa (strain ATCC 15692 / DSM 22644 / CIP 104116 / JCM 14847 / LMG 12228 / 1C / PRS 101 / PAO1) OX=208964 GN=polA PE=3 SV=1	Pseudomonas aeruginosa (strain ATCC 15692 / DSM 22644 / CIP 104116 / JCM 14847 / LMG 12228 / 1C / PRS 101 / PAO1) OX=208964	4	3	2	0.1	0.39	23.99	31.08	21.19	2	2	2	1	1	1	2	2	2	861173	564310	600232	378700	728489	603653	519789	377871	581748
Q02FC7	ureE	#N/A		Urease accessory protein UreE OS=Pseudomonas aeruginosa (strain UCBPP-PA14) OX=208963 GN=ureE PE=3 SV=1	Pseudomonas aeruginosa (strain UCBPP-PA14) OX=208963	12	3	2	0.84	0.38	23.48	41.11	53.2	2	2	2	2	2	2	2	2	1	353391	557585	542433	203924	496281	369604	245481	380310	116930
P28809	mmsR	mmsR PA14_18110		MmsAB operon regulatory protein OS=Pseudomonas aeruginosa (strain ATCC 15692 / DSM 22644 / CIP 104116 / JCM 14847 / LMG 12228 / 1C / PRS 101 / PAO1) OX=208964 GN=mmsR PE=4 SV=2	Pseudomonas aeruginosa (strain ATCC 15692 / DSM 22644 / CIP 104116 / JCM 14847 / LMG 12228 / 1C / PRS 101 / PAO1) OX=208964	11	3	3	0.42	0.38	35.1	31.68	28.49		1	1	1	1	2				62754	122137	130362	121386	80999.1	156791	66137.4	104854	65699.8
P50599	tolR	tolR PA14_51740		Tol-Pal system protein TolR OS=Pseudomonas aeruginosa (strain ATCC 15692 / DSM 22644 / CIP 104116 / JCM 14847 / LMG 12228 / 1C / PRS 101 / PAO1) OX=208964 GN=tolR PE=3 SV=1	Pseudomonas aeruginosa (strain ATCC 15692 / DSM 22644 / CIP 104116 / JCM 14847 / LMG 12228 / 1C / PRS 101 / PAO1) OX=208964	68	230	11	0.51	0.37	11.4	44.54	29.39	14	15	15	13	15	14	13	14	14	1.47719e+08	1.67966e+08	1.33996e+08	6.3207e+07	1.63435e+08	1.63806e+08	7.40628e+07	1.11557e+08	1.36849e+08
Q9I3K7	moaA2	moaA2 moaA PA14_44970		GTP 3',8-cyclase 2 OS=Pseudomonas aeruginosa (strain ATCC 15692 / DSM 22644 / CIP 104116 / JCM 14847 / LMG 12228 / 1C / PRS 101 / PAO1) OX=208964 GN=moaA2 PE=3 SV=1	Pseudomonas aeruginosa (strain ATCC 15692 / DSM 22644 / CIP 104116 / JCM 14847 / LMG 12228 / 1C / PRS 101 / PAO1) OX=208964	18	15	6	0.22	0.37	16.43	15.75	15.81	6	4	6	4	4	5	4	5	4	872706	679976	944311	624824	676794	840352	523699	720440	652409
A6VA06	ruvA	#N/A		Holliday junction ATP-dependent DNA helicase RuvA OS=Pseudomonas aeruginosa (strain PA7) OX=381754 GN=ruvA PE=3 SV=1	Pseudomonas aeruginosa (strain PA7) OX=381754; Pseudomonas aeruginosa (strain UCBPP-PA14) OX=208963; Pseudomonas aeruginosa (strain ATCC 15692 / DSM 22644 / CIP 104116 / JCM 14847 / LMG 12228 / 1C / PRS 101 / PAO1) OX=208964; Pseudomonas aeruginosa (strain LESB58) OX=557722	17	3	2	0.04	0.37	29.86	20.54	12.46	1	2	2	1	1	1	2	2	1	461630	426765	250264	673913	513612	456829	456526	398691	356260
B7V657	rpsN	#N/A		30S ribosomal protein S14 OS=Pseudomonas aeruginosa (strain LESB58) OX=557722 GN=rpsN PE=3 SV=1	Pseudomonas aeruginosa (strain LESB58) OX=557722; Pseudomonas aeruginosa (strain UCBPP-PA14) OX=208963; Pseudomonas aeruginosa (strain ATCC 15692 / DSM 22644 / CIP 104116 / JCM 14847 / LMG 12228 / 1C / PRS 101 / PAO1) OX=208964; Pseudomonas aeruginosa (strain PA7) OX=381754	56	47	9	-0.57	0.36	8.8	70.13	33.65	8	8	8	8	8	7	8	8	7	9.20395e+07	8.08903e+07	7.81244e+07	2.29079e+08	6.82082e+07	8.30502e+07	1.53499e+08	1.41186e+08	7.61021e+07
Q02EV0	hisE	#N/A		Phosphoribosyl-ATP pyrophosphatase OS=Pseudomonas aeruginosa (strain UCBPP-PA14) OX=208963 GN=hisE PE=3 SV=1	Pseudomonas aeruginosa (strain UCBPP-PA14) OX=208963	41	42	5	0.76	0.35	7.5	24.71	36.3	5	5	5	5	5	5	5	5	5	8.33759e+06	9.64144e+06	8.7401e+06	5.73072e+06	7.70419e+06	9.50981e+06	4.37452e+06	5.19047e+06	8.50319e+06
Q02JU1	cheZ	#N/A		Protein phosphatase CheZ OS=Pseudomonas aeruginosa (strain UCBPP-PA14) OX=208963 GN=cheZ PE=3 SV=1	Pseudomonas aeruginosa (strain UCBPP-PA14) OX=208963	21	10	5	0.75	0.35	41.08	97.18	60.94	5	5	5	3	4	5	2	4	4	654787	436002	1.00488e+06	150816	415168	1.31083e+06	259578	283522	712994
Q9HUL8	mutL	mutL PA14_65350		DNA mismatch repair protein MutL OS=Pseudomonas aeruginosa (strain ATCC 15692 / DSM 22644 / CIP 104116 / JCM 14847 / LMG 12228 / 1C / PRS 101 / PAO1) OX=208964 GN=mutL PE=3 SV=1	Pseudomonas aeruginosa (strain ATCC 15692 / DSM 22644 / CIP 104116 / JCM 14847 / LMG 12228 / 1C / PRS 101 / PAO1) OX=208964; Pseudomonas aeruginosa (strain LESB58) OX=557722	91	776	54	0.19	0.35	15.12	40.13	49.79	58	59	56	60	62	58	57	59	57	5.81761e+08	4.3206e+08	5.49596e+08	4.06517e+08	5.78043e+08	9.0375e+08	3.19547e+08	4.1687e+08	8.02542e+08
Q9I2U1	clpP1	clpP PA14_41240		ATP-dependent Clp protease proteolytic subunit 1 OS=Pseudomonas aeruginosa (strain ATCC 15692 / DSM 22644 / CIP 104116 / JCM 14847 / LMG 12228 / 1C / PRS 101 / PAO1) OX=208964 GN=clpP1 PE=3 SV=1	Pseudomonas aeruginosa (strain ATCC 15692 / DSM 22644 / CIP 104116 / JCM 14847 / LMG 12228 / 1C / PRS 101 / PAO1) OX=208964	6	2	2	-0.6	0.35	5.5	9.77	20.14	1	1	1	2	2	2	2	2	2	183332	193325	204649	363665	337186	408692	265986	369618	264093
Q05097	lecA	pa1L PA14_31290		PA-I galactophilic lectin OS=Pseudomonas aeruginosa (strain ATCC 15692 / DSM 22644 / CIP 104116 / JCM 14847 / LMG 12228 / 1C / PRS 101 / PAO1) OX=208964 GN=lecA PE=1 SV=2	Pseudomonas aeruginosa (strain ATCC 15692 / DSM 22644 / CIP 104116 / JCM 14847 / LMG 12228 / 1C / PRS 101 / PAO1) OX=208964	47	15	3	1.83	0.34	104.13	127.31	90.34	2	3	3	2	2	2	2	2	2	2.12617e+06	1.83441e+06	1.09272e+07	685576	1.14754e+06	8.50328e+06	600075	745386	2.86525e+06
O33877	fabA	fabA PA14_43680		3-hydroxydecanoyl-[acyl-carrier-protein] dehydratase OS=Pseudomonas aeruginosa (strain ATCC 15692 / DSM 22644 / CIP 104116 / JCM 14847 / LMG 12228 / 1C / PRS 101 / PAO1) OX=208964 GN=fabA PE=1 SV=1	Pseudomonas aeruginosa (strain ATCC 15692 / DSM 22644 / CIP 104116 / JCM 14847 / LMG 12228 / 1C / PRS 101 / PAO1) OX=208964; Pseudomonas aeruginosa (strain PA7) OX=381754; Pseudomonas aeruginosa (strain LESB58) OX=557722; Pseudomonas aeruginosa (strain UCBPP-PA14) OX=208963	31	9	5	0.5	0.34	31.83	31.59	40.69	5	4	5	4	4	4	4	4	2	1.78281e+06	1.05898e+06	2.0705e+06	1.50593e+06	854729	1.64468e+06	1.02032e+06	1.41438e+06	593240
Q02RB5	lpxB	#N/A		Lipid-A-disaccharide synthase OS=Pseudomonas aeruginosa (strain UCBPP-PA14) OX=208963 GN=lpxB PE=3 SV=1	Pseudomonas aeruginosa (strain UCBPP-PA14) OX=208963	65	218	24	0.34	0.34	24.18	25.92	42.34	24	26	25	27	27	25	23	27	26	4.53392e+07	3.62248e+07	2.77227e+07	3.82181e+07	2.61472e+07	4.47251e+07	1.63484e+07	2.84175e+07	4.038e+07
Q9HYD5	maeA	maeA PA14_19190		NAD-dependent malic enzyme OS=Pseudomonas aeruginosa (strain ATCC 15692 / DSM 22644 / CIP 104116 / JCM 14847 / LMG 12228 / 1C / PRS 101 / PAO1) OX=208964 GN=maeA PE=3 SV=1	Pseudomonas aeruginosa (strain ATCC 15692 / DSM 22644 / CIP 104116 / JCM 14847 / LMG 12228 / 1C / PRS 101 / PAO1) OX=208964	7	6	3	0.09	0.34	52.03	16.76	20.84	3	3	3	3	3	3	2	3	3	701230	1.76931e+06	856587	1.42266e+06	1.90021e+06	1.96212e+06	1.42229e+06	933796	1.29758e+06
Q02E40	algC	#N/A		Phosphomannomutase/phosphoglucomutase OS=Pseudomonas aeruginosa (strain UCBPP-PA14) OX=208963 GN=algC PE=1 SV=2	Pseudomonas aeruginosa (strain UCBPP-PA14) OX=208963; Pseudomonas aeruginosa (strain ATCC 15692 / DSM 22644 / CIP 104116 / JCM 14847 / LMG 12228 / 1C / PRS 101 / PAO1) OX=208964	11	5	5	-0.01	0.34	6.62	30.84	42.53	4	4	3	5	5	5	3	4	4	426910	376179	417230	676656	357426	518616	365365	658723	306561
Q9I7C4	dnaN	dnaN PA14_00020		Beta sliding clamp OS=Pseudomonas aeruginosa (strain ATCC 15692 / DSM 22644 / CIP 104116 / JCM 14847 / LMG 12228 / 1C / PRS 101 / PAO1) OX=208964 GN=dnaN PE=1 SV=1	Pseudomonas aeruginosa (strain ATCC 15692 / DSM 22644 / CIP 104116 / JCM 14847 / LMG 12228 / 1C / PRS 101 / PAO1) OX=208964	28	26	8	0.47	0.33	8.51	19.99	42.64	7	8	8	8	8	8	6	7	5	2.05214e+06	1.99691e+06	2.33453e+06	2.22829e+06	1.482e+06	1.95048e+06	1.2317e+06	2.29183e+06	1.09207e+06
Q9HVW9	hisD	hisD PA14_57780		Histidinol dehydrogenase OS=Pseudomonas aeruginosa (strain ATCC 15692 / DSM 22644 / CIP 104116 / JCM 14847 / LMG 12228 / 1C / PRS 101 / PAO1) OX=208964 GN=hisD PE=3 SV=1	Pseudomonas aeruginosa (strain ATCC 15692 / DSM 22644 / CIP 104116 / JCM 14847 / LMG 12228 / 1C / PRS 101 / PAO1) OX=208964	35	33	11	0.25	0.33	16.83	22.95	35.36	9	10	9	8	8	9	7	8	7	1.86392e+06	2.5963e+06	2.1372e+06	1.85365e+06	2.96774e+06	2.47506e+06	1.46941e+06	3.11391e+06	2.42054e+06
Q02T74	rpsC	#N/A		30S ribosomal protein S3 OS=Pseudomonas aeruginosa (strain UCBPP-PA14) OX=208963 GN=rpsC PE=3 SV=1	Pseudomonas aeruginosa (strain UCBPP-PA14) OX=208963; Pseudomonas aeruginosa (strain ATCC 15692 / DSM 22644 / CIP 104116 / JCM 14847 / LMG 12228 / 1C / PRS 101 / PAO1) OX=208964; Pseudomonas aeruginosa (strain PA7) OX=381754	78	355	26	0.37	0.32	11.4	34.64	45.28	28	31	30	32	32	24	28	29	24	3.01157e+08	3.56035e+08	3.7736e+08	1.81138e+08	3.63798e+08	3.60656e+08	1.83514e+08	2.52062e+08	4.38426e+08
Q9HZA7	accD	accD PA14_23860		Acetyl-coenzyme A carboxylase carboxyl transferase subunit beta OS=Pseudomonas aeruginosa (strain ATCC 15692 / DSM 22644 / CIP 104116 / JCM 14847 / LMG 12228 / 1C / PRS 101 / PAO1) OX=208964 GN=accD PE=1 SV=1	Pseudomonas aeruginosa (strain ATCC 15692 / DSM 22644 / CIP 104116 / JCM 14847 / LMG 12228 / 1C / PRS 101 / PAO1) OX=208964; Pseudomonas aeruginosa (strain UCBPP-PA14) OX=208963	20	12	6	0.61	0.31	28.49	27.93	33.01	5	6	6	5	3	5	4	4	3	727084	1.28765e+06	1.22888e+06	932365	554457	965154	518608	847574	477441
Q02UT0	PA14_01830	#N/A		Adenine deaminase OS=Pseudomonas aeruginosa (strain UCBPP-PA14) OX=208963 GN=PA14_01830 PE=3 SV=1	Pseudomonas aeruginosa (strain UCBPP-PA14) OX=208963	14	3	3	0.51	0.31	21.78	35.89	42.54	2	2	2		2	2	1	2	2	101960	154192	116049	63230.3	93831.4	132327	45767.7	115199	107596
Q9HUK1	parC	parC PA14_65605		DNA topoisomerase 4 subunit A OS=Pseudomonas aeruginosa (strain ATCC 15692 / DSM 22644 / CIP 104116 / JCM 14847 / LMG 12228 / 1C / PRS 101 / PAO1) OX=208964 GN=parC PE=3 SV=1	Pseudomonas aeruginosa (strain ATCC 15692 / DSM 22644 / CIP 104116 / JCM 14847 / LMG 12228 / 1C / PRS 101 / PAO1) OX=208964	22	25	13	0.31	0.31	22.08	23.81	30.13	9	10	11	9	10	11	7	10	9	1.55889e+06	1.87647e+06	2.41036e+06	2.03729e+06	1.60145e+06	2.58765e+06	1.18702e+06	2.13188e+06	1.48766e+06
Q02LD6	pqqE	#N/A		PqqA peptide cyclase OS=Pseudomonas aeruginosa (strain UCBPP-PA14) OX=208963 GN=pqqE PE=3 SV=1	Pseudomonas aeruginosa (strain UCBPP-PA14) OX=208963; Pseudomonas aeruginosa (strain ATCC 15692 / DSM 22644 / CIP 104116 / JCM 14847 / LMG 12228 / 1C / PRS 101 / PAO1) OX=208964; Pseudomonas aeruginosa (strain LESB58) OX=557722	24	13	8	-0.01	0.31	35.37	67.18	54.56	5	5	6	6	7	7	2	6	6	627287	611965	1.09633e+06	495027	740561	1.76005e+06	292676	734832	1.0409e+06
Q02RE5	plsB	#N/A		Glycerol-3-phosphate acyltransferase OS=Pseudomonas aeruginosa (strain UCBPP-PA14) OX=208963 GN=plsB PE=3 SV=1	Pseudomonas aeruginosa (strain UCBPP-PA14) OX=208963	58	212	38	0.39	0.3	27.82	25.8	42.64	36	36	33	34	36	31	31	33	31	2.5491e+07	1.94008e+07	1.44969e+07	1.38868e+07	1.88497e+07	2.3571e+07	1.13092e+07	1.2278e+07	2.33068e+07
P40883	pchR	pchR PA14_09260		Regulatory protein PchR OS=Pseudomonas aeruginosa (strain ATCC 15692 / DSM 22644 / CIP 104116 / JCM 14847 / LMG 12228 / 1C / PRS 101 / PAO1) OX=208964 GN=pchR PE=2 SV=1	Pseudomonas aeruginosa (strain ATCC 15692 / DSM 22644 / CIP 104116 / JCM 14847 / LMG 12228 / 1C / PRS 101 / PAO1) OX=208964	25	19	5	-0.25	0.3	38.33	38.9	29.93	5	5	5	5	5	5	4	5	5	1.081e+06	490731	745360	1.41619e+06	687147	849002	609086	810663	1.1108e+06
Q02EW4	hslV	#N/A		ATP-dependent protease subunit HslV OS=Pseudomonas aeruginosa (strain UCBPP-PA14) OX=208963 GN=hslV PE=3 SV=1	Pseudomonas aeruginosa (strain UCBPP-PA14) OX=208963; Pseudomonas aeruginosa (strain LESB58) OX=557722; Pseudomonas aeruginosa (strain ATCC 15692 / DSM 22644 / CIP 104116 / JCM 14847 / LMG 12228 / 1C / PRS 101 / PAO1) OX=208964	56	14	5	0.58	0.29	11.17	49.01	22.74	2	4	4	2	4	4	3	3	2	1.49552e+06	1.31479e+06	1.64609e+06	786132	1.13988e+06	2.04382e+06	950954	969703	1.39544e+06
A6VCL7	dnaJ	#N/A		Chaperone protein DnaJ OS=Pseudomonas aeruginosa (strain PA7) OX=381754 GN=dnaJ PE=3 SV=1	Pseudomonas aeruginosa (strain PA7) OX=381754	45	129	19	0.45	0.29	21.86	42.47	26.66	18	19	19	17	17	17	16	18	18	1.19962e+07	1.31025e+07	1.78902e+07	1.04543e+07	1.04916e+07	2.06786e+07	8.09466e+06	1.06814e+07	1.38901e+07
Q9R9U8	alkN	#N/A		Putative methyl-accepting chemotaxis AlkN OS=Pseudomonas oleovorans OX=301 GN=alkN PE=3 SV=1	Pseudomonas oleovorans OX=301	5	4	2	0.09	0.29	7.76	3.23	41.93	1	1	1	1	1	1	1	1	1	355513	396057	414487	453611	437696	466941	641037	371539	293110
P07345	trpB	trpB PA14_00450		Tryptophan synthase beta chain OS=Pseudomonas aeruginosa (strain ATCC 15692 / DSM 22644 / CIP 104116 / JCM 14847 / LMG 12228 / 1C / PRS 101 / PAO1) OX=208964 GN=trpB PE=3 SV=2	Pseudomonas aeruginosa (strain ATCC 15692 / DSM 22644 / CIP 104116 / JCM 14847 / LMG 12228 / 1C / PRS 101 / PAO1) OX=208964	18	18	5	0.64	0.28	46.69	52.43	65.13	3	5	5	1	5	5	1	4	4	370689	1.06411e+06	936536	262745	897420	816550	136317	708788	779372
Q02IB8	proS	#N/A		Proline--tRNA ligase OS=Pseudomonas aeruginosa (strain UCBPP-PA14) OX=208963 GN=proS PE=3 SV=1	Pseudomonas aeruginosa (strain UCBPP-PA14) OX=208963	70	250	34	0.6	0.28	49.45	58.96	42.64	31	32	30	29	33	32	27	31	29	7.22431e+07	6.24211e+07	2.31032e+07	2.13724e+07	3.0968e+07	6.53634e+07	1.9165e+07	4.56461e+07	2.92287e+07
Q9HTF1	ltaE	ltaA PA14_71440		Low specificity L-threonine aldolase OS=Pseudomonas aeruginosa (strain ATCC 15692 / DSM 22644 / CIP 104116 / JCM 14847 / LMG 12228 / 1C / PRS 101 / PAO1) OX=208964 GN=ltaE PE=3 SV=1	Pseudomonas aeruginosa (strain ATCC 15692 / DSM 22644 / CIP 104116 / JCM 14847 / LMG 12228 / 1C / PRS 101 / PAO1) OX=208964	47	269	17	0.54	0.28	40.21	51.35	51.03	19	20	20	19	21	20	19	20	20	1.33745e+08	3.22211e+08	2.66171e+08	8.32317e+07	2.29109e+08	2.76806e+08	7.94897e+07	1.79101e+08	2.52861e+08
B7UV14	hflD	#N/A		High frequency lysogenization protein HflD homolog OS=Pseudomonas aeruginosa (strain LESB58) OX=557722 GN=hflD PE=3 SV=1	Pseudomonas aeruginosa (strain LESB58) OX=557722; Pseudomonas aeruginosa (strain UCBPP-PA14) OX=208963; Pseudomonas aeruginosa (strain ATCC 15692 / DSM 22644 / CIP 104116 / JCM 14847 / LMG 12228 / 1C / PRS 101 / PAO1) OX=208964	80	151	16	0.33	0.28	25.65	27.82	23.33	19	19	16	19	19	16	18	18	16	5.13553e+07	5.69823e+07	3.37062e+07	3.51868e+07	6.04905e+07	5.98233e+07	3.11792e+07	4.59873e+07	4.99233e+07
Q9HT25	glmS	glmS PA14_73170		Glutamine--fructose-6-phosphate aminotransferase [isomerizing] OS=Pseudomonas aeruginosa (strain ATCC 15692 / DSM 22644 / CIP 104116 / JCM 14847 / LMG 12228 / 1C / PRS 101 / PAO1) OX=208964 GN=glmS PE=3 SV=3	Pseudomonas aeruginosa (strain ATCC 15692 / DSM 22644 / CIP 104116 / JCM 14847 / LMG 12228 / 1C / PRS 101 / PAO1) OX=208964	24	32	10	0.3	0.28	13.21	25.99	14.33	6	9	9	3	7	7	4	6	6	1.05526e+06	1.21978e+06	1.37683e+06	933857	979289	1.46148e+06	1.11664e+06	1.20304e+06	1.46388e+06
B7V3M1	secB	#N/A		Protein-export protein SecB OS=Pseudomonas aeruginosa (strain LESB58) OX=557722 GN=secB PE=3 SV=1	Pseudomonas aeruginosa (strain LESB58) OX=557722; Pseudomonas aeruginosa (strain ATCC 15692 / DSM 22644 / CIP 104116 / JCM 14847 / LMG 12228 / 1C / PRS 101 / PAO1) OX=208964; Pseudomonas aeruginosa (strain UCBPP-PA14) OX=208963; Pseudomonas aeruginosa (strain PA7) OX=381754	25	8	3	0.98	0.27	32.97	15.45	15.81	4	4	4	2	3	3	2	2	2	682791	654864	1.13983e+06	311868	406101	419233	458951	348996	471633
Q9I1M0	bkdB	bkdB PA14_35500		Lipoamide acyltransferase component of branched-chain alpha-keto acid dehydrogenase complex OS=Pseudomonas aeruginosa (strain ATCC 15692 / DSM 22644 / CIP 104116 / JCM 14847 / LMG 12228 / 1C / PRS 101 / PAO1) OX=208964 GN=bkdB PE=1 SV=1	Pseudomonas aeruginosa (strain ATCC 15692 / DSM 22644 / CIP 104116 / JCM 14847 / LMG 12228 / 1C / PRS 101 / PAO1) OX=208964	49	290	22	0.5	0.27	41.44	40.11	49.94	26	27	26	27	29	26	23	26	26	7.95198e+07	1.88985e+08	1.28481e+08	7.83214e+07	1.15889e+08	1.76551e+08	3.90936e+07	1.18719e+08	1.19218e+08
Q9I4X0	mvfR	mvfR PA14_51340		Multiple virulence factor regulator MvfR OS=Pseudomonas aeruginosa (strain ATCC 15692 / DSM 22644 / CIP 104116 / JCM 14847 / LMG 12228 / 1C / PRS 101 / PAO1) OX=208964 GN=mvfR PE=1 SV=1	Pseudomonas aeruginosa (strain ATCC 15692 / DSM 22644 / CIP 104116 / JCM 14847 / LMG 12228 / 1C / PRS 101 / PAO1) OX=208964	36	33	9	0.35	0.27	25.83	52.51	45.92	8	8	8	7	8	8	7	8	9	1.99831e+06	2.41834e+06	3.29998e+06	1.14462e+06	2.6246e+06	3.78146e+06	1.11997e+06	1.75207e+06	2.85111e+06
Q9I2V5	acnB	acnB PA14_41470		Aconitate hydratase B OS=Pseudomonas aeruginosa (strain ATCC 15692 / DSM 22644 / CIP 104116 / JCM 14847 / LMG 12228 / 1C / PRS 101 / PAO1) OX=208964 GN=acnB PE=3 SV=1	Pseudomonas aeruginosa (strain ATCC 15692 / DSM 22644 / CIP 104116 / JCM 14847 / LMG 12228 / 1C / PRS 101 / PAO1) OX=208964	47	175	33	0.28	0.27	26.12	12.14	21.34	30	33	33	30	31	30	26	31	28	2.71817e+07	3.28745e+07	4.5102e+07	3.29298e+07	3.21007e+07	3.98301e+07	2.32393e+07	3.57855e+07	3.25602e+07
Q9I099	thrS	thrS PA14_28650		Threonine--tRNA ligase OS=Pseudomonas aeruginosa (strain ATCC 15692 / DSM 22644 / CIP 104116 / JCM 14847 / LMG 12228 / 1C / PRS 101 / PAO1) OX=208964 GN=thrS PE=3 SV=1	Pseudomonas aeruginosa (strain ATCC 15692 / DSM 22644 / CIP 104116 / JCM 14847 / LMG 12228 / 1C / PRS 101 / PAO1) OX=208964; Pseudomonas aeruginosa (strain UCBPP-PA14) OX=208963; Pseudomonas aeruginosa (strain LESB58) OX=557722	13	18	8	0.27	0.27	9.66	85.17	37.95	6	7	7	6	7	7	6	7	6	892906	1.07416e+06	942164	961991	739610	3.30517e+06	659620	1.2217e+06	667206
P26275	algR	algR PA14_69470		Positive alginate biosynthesis regulatory protein OS=Pseudomonas aeruginosa (strain ATCC 15692 / DSM 22644 / CIP 104116 / JCM 14847 / LMG 12228 / 1C / PRS 101 / PAO1) OX=208964 GN=algR PE=3 SV=1	Pseudomonas aeruginosa (strain ATCC 15692 / DSM 22644 / CIP 104116 / JCM 14847 / LMG 12228 / 1C / PRS 101 / PAO1) OX=208964	51	67	9	0.21	0.27	4.94	47.47	31.91	8	7	8	8	8	8	8	7	8	5.14692e+06	5.62235e+06	5.60506e+06	2.4715e+06	5.90847e+06	7.28409e+06	3.37718e+06	4.93176e+06	6.53478e+06
Q9HXJ7	bamB	bamB PA14_14910		Outer membrane protein assembly factor BamB OS=Pseudomonas aeruginosa (strain ATCC 15692 / DSM 22644 / CIP 104116 / JCM 14847 / LMG 12228 / 1C / PRS 101 / PAO1) OX=208964 GN=bamB PE=1 SV=1	Pseudomonas aeruginosa (strain ATCC 15692 / DSM 22644 / CIP 104116 / JCM 14847 / LMG 12228 / 1C / PRS 101 / PAO1) OX=208964	13	7	4	-0.46	0.26	39.14	68.01	47.81	3	2	3	3	1	3	2	2	2	318396	268015	545168	651540	149837	322772	395201	470814	158032
B7VAR4	nuoB	#N/A		NADH-quinone oxidoreductase subunit B OS=Pseudomonas aeruginosa (strain LESB58) OX=557722 GN=nuoB PE=3 SV=1	Pseudomonas aeruginosa (strain LESB58) OX=557722; Pseudomonas aeruginosa (strain ATCC 15692 / DSM 22644 / CIP 104116 / JCM 14847 / LMG 12228 / 1C / PRS 101 / PAO1) OX=208964; Pseudomonas aeruginosa (strain UCBPP-PA14) OX=208963	34	23	7	0.42	0.25	16.63	9.79	32.23	7	7	7	6	7	7	6	6	6	3.47966e+06	4.32272e+06	3.14484e+06	3.62211e+06	3.38912e+06	4.10067e+06	2.94358e+06	4.58525e+06	2.5433e+06
A6UYW3	bioC	#N/A		Malonyl-[acyl-carrier protein] O-methyltransferase OS=Pseudomonas aeruginosa (strain PA7) OX=381754 GN=bioC PE=3 SV=1	Pseudomonas aeruginosa (strain PA7) OX=381754	25	19	6	0.26	0.25	3.57	30.93	21.81	5	6	6	5	6	6	5	6	6	1.41072e+06	1.39003e+06	1.48696e+06	982911	1.50613e+06	1.87948e+06	1.04345e+06	1.08996e+06	1.52577e+06
Q9I3D1	lpdG	lpdG PA14_43970		Dihydrolipoyl dehydrogenase OS=Pseudomonas aeruginosa (strain ATCC 15692 / DSM 22644 / CIP 104116 / JCM 14847 / LMG 12228 / 1C / PRS 101 / PAO1) OX=208964 GN=lpdG PE=1 SV=1	Pseudomonas aeruginosa (strain ATCC 15692 / DSM 22644 / CIP 104116 / JCM 14847 / LMG 12228 / 1C / PRS 101 / PAO1) OX=208964	70	216	30	0.18	0.25	34.23	32.69	37.03	29	31	31	31	32	31	29	30	32	2.95168e+07	6.06411e+07	4.64096e+07	3.38778e+07	4.12603e+07	6.28046e+07	2.42933e+07	3.90847e+07	5.3025e+07
B7V310	pheS	#N/A		Phenylalanine--tRNA ligase alpha subunit OS=Pseudomonas aeruginosa (strain LESB58) OX=557722 GN=pheS PE=3 SV=1	Pseudomonas aeruginosa (strain LESB58) OX=557722	60	189	21	0.7	0.24	33.8	45.75	42.75	22	23	22	22	23	23	20	23	23	2.28063e+07	4.29339e+07	2.7593e+07	1.16584e+07	2.63201e+07	3.2658e+07	1.06051e+07	2.13812e+07	2.72491e+07
O69754	phzF1	#N/A		Trans-2,3-dihydro-3-hydroxyanthranilate isomerase OS=Pseudomonas aeruginosa (strain ATCC 15692 / DSM 22644 / CIP 104116 / JCM 14847 / LMG 12228 / 1C / PRS 101 / PAO1) OX=208964 GN=phzF1 PE=3 SV=2	Pseudomonas aeruginosa (strain ATCC 15692 / DSM 22644 / CIP 104116 / JCM 14847 / LMG 12228 / 1C / PRS 101 / PAO1) OX=208964	68	172	12	0.57	0.24	43.13	33.53	23.02	14	15	14	13	13	14	13	13	14	3.90791e+07	8.34942e+07	4.50613e+07	2.71193e+07	3.65358e+07	5.28535e+07	2.54039e+07	4.04456e+07	3.71027e+07
P72154	truB	truB PA14_62730		tRNA pseudouridine synthase B OS=Pseudomonas aeruginosa (strain ATCC 15692 / DSM 22644 / CIP 104116 / JCM 14847 / LMG 12228 / 1C / PRS 101 / PAO1) OX=208964 GN=truB PE=3 SV=2	Pseudomonas aeruginosa (strain ATCC 15692 / DSM 22644 / CIP 104116 / JCM 14847 / LMG 12228 / 1C / PRS 101 / PAO1) OX=208964	17	7	4	0.52	0.24	15.37	15.59	33.05	4	3	4	3	3	3	2	3	3	376727	514235	454173	312403	406014	422171	280882	457475	256696
G3XDA7	ftsQ	ftsQ PA14_57300		Cell division protein FtsQ OS=Pseudomonas aeruginosa (strain ATCC 15692 / DSM 22644 / CIP 104116 / JCM 14847 / LMG 12228 / 1C / PRS 101 / PAO1) OX=208964 GN=ftsQ PE=3 SV=1	Pseudomonas aeruginosa (strain ATCC 15692 / DSM 22644 / CIP 104116 / JCM 14847 / LMG 12228 / 1C / PRS 101 / PAO1) OX=208964	40	47	12	0.51	0.24	17.71	51.95	62.76	12	11	12	11	11	12	11	11	12	4.80766e+06	3.42503e+06	3.82329e+06	1.70802e+06	4.03018e+06	5.61799e+06	2.382e+06	2.13537e+06	6.09956e+06
Q9I3D2	sucB	sucB PA14_44000		Dihydrolipoyllysine-residue succinyltransferase component of 2-oxoglutarate dehydrogenase complex OS=Pseudomonas aeruginosa (strain ATCC 15692 / DSM 22644 / CIP 104116 / JCM 14847 / LMG 12228 / 1C / PRS 101 / PAO1) OX=208964 GN=sucB PE=3 SV=1	Pseudomonas aeruginosa (strain ATCC 15692 / DSM 22644 / CIP 104116 / JCM 14847 / LMG 12228 / 1C / PRS 101 / PAO1) OX=208964	75	208	25	0.41	0.24	20	37.7	50.92	25	26	26	25	26	26	23	25	25	9.35101e+07	9.40216e+07	6.46506e+07	3.26402e+07	7.26034e+07	5.38803e+07	6.99719e+07	5.09478e+07	1.33373e+08
Q9I0A4	pheT	pheT PA14_28710		Phenylalanine--tRNA ligase beta subunit OS=Pseudomonas aeruginosa (strain ATCC 15692 / DSM 22644 / CIP 104116 / JCM 14847 / LMG 12228 / 1C / PRS 101 / PAO1) OX=208964 GN=pheT PE=1 SV=1	Pseudomonas aeruginosa (strain ATCC 15692 / DSM 22644 / CIP 104116 / JCM 14847 / LMG 12228 / 1C / PRS 101 / PAO1) OX=208964	47	197	31	0.78	0.23	39.48	52.96	56.47	30	32	31	27	32	30	26	31	29	1.78593e+07	4.10605e+07	2.92452e+07	8.15551e+06	2.64127e+07	2.81144e+07	7.41641e+06	2.0807e+07	2.85285e+07
B7V1T5	PLES_52581	#N/A		Oxaloacetate decarboxylase OS=Pseudomonas aeruginosa (strain LESB58) OX=557722 GN=PLES_52581 PE=3 SV=1	Pseudomonas aeruginosa (strain LESB58) OX=557722; Pseudomonas aeruginosa (strain UCBPP-PA14) OX=208963; Pseudomonas aeruginosa (strain ATCC 15692 / DSM 22644 / CIP 104116 / JCM 14847 / LMG 12228 / 1C / PRS 101 / PAO1) OX=208964	17	10	4	0.36	0.23	62.81	49.41	38.21	4	4	4	2	3	3	4	4	3	2.20969e+06	3.32103e+06	715118	821863	2.57005e+06	2.11806e+06	1.01202e+06	2.31404e+06	1.87525e+06
Q02I17	trhO	#N/A		tRNA uridine(34) hydroxylase OS=Pseudomonas aeruginosa (strain UCBPP-PA14) OX=208963 GN=trhO PE=3 SV=1	Pseudomonas aeruginosa (strain UCBPP-PA14) OX=208963	30	21	8	0.5	0.22	29.68	41.19	30.13	7	8	8	4	8	8	4	7	7	1.49181e+06	1.09266e+06	821856	472677	914144	1.16453e+06	526703	679964	955282
P50600	tolA	tolA PA14_51730		Tol-Pal system protein TolA OS=Pseudomonas aeruginosa (strain ATCC 15692 / DSM 22644 / CIP 104116 / JCM 14847 / LMG 12228 / 1C / PRS 101 / PAO1) OX=208964 GN=tolA PE=1 SV=2	Pseudomonas aeruginosa (strain ATCC 15692 / DSM 22644 / CIP 104116 / JCM 14847 / LMG 12228 / 1C / PRS 101 / PAO1) OX=208964	34	124	13	0.23	0.22	5.46	43.64	35.87	14	14	14	14	14	14	15	15	15	9.10801e+07	8.77645e+07	8.17195e+07	4.71985e+07	8.53945e+07	1.20941e+08	5.87555e+07	6.74279e+07	1.118e+08
Q02DW8	clsA	#N/A		Cardiolipin synthase A OS=Pseudomonas aeruginosa (strain UCBPP-PA14) OX=208963 GN=clsA PE=3 SV=1	Pseudomonas aeruginosa (strain UCBPP-PA14) OX=208963; Pseudomonas aeruginosa (strain ATCC 15692 / DSM 22644 / CIP 104116 / JCM 14847 / LMG 12228 / 1C / PRS 101 / PAO1) OX=208964; Pseudomonas aeruginosa (strain LESB58) OX=557722	16	24	7	0.07	0.22	12.49	32.06	38.95	5	5	5	6	6	6	6	5	6	1.55748e+06	1.21107e+06	1.39417e+06	1.20944e+06	1.55179e+06	2.2617e+06	1.13647e+06	965102	1.94978e+06
A6V0X2	leuA	#N/A		2-isopropylmalate synthase OS=Pseudomonas aeruginosa (strain PA7) OX=381754 GN=leuA PE=3 SV=1	Pseudomonas aeruginosa (strain PA7) OX=381754	19	21	8	0.88	0.21	76.11	52.53	64.29	4	5	5	4	4	4	3	3	3	3.59017e+07	8.41784e+06	6.27321e+07	4.36028e+07	4.21549e+07	1.2966e+07	4.80602e+07	1.3806e+07	6.97435e+07
Q02IC7	ruvC	#N/A		Crossover junction endodeoxyribonuclease RuvC OS=Pseudomonas aeruginosa (strain UCBPP-PA14) OX=208963 GN=ruvC PE=3 SV=1	Pseudomonas aeruginosa (strain UCBPP-PA14) OX=208963; Pseudomonas aeruginosa (strain ATCC 15692 / DSM 22644 / CIP 104116 / JCM 14847 / LMG 12228 / 1C / PRS 101 / PAO1) OX=208964; Pseudomonas aeruginosa (strain LESB58) OX=557722	42	23	6	0.55	0.21	24.69	29.13	43.46	6	6	6	5	6	6	4	6	6	4.7112e+06	6.84767e+06	4.44428e+06	3.19866e+06	4.98308e+06	5.88202e+06	2.0552e+06	4.4114e+06	5.40237e+06
P13981	arcA	arcA PA14_68330		Arginine deiminase OS=Pseudomonas aeruginosa (strain ATCC 15692 / DSM 22644 / CIP 104116 / JCM 14847 / LMG 12228 / 1C / PRS 101 / PAO1) OX=208964 GN=arcA PE=1 SV=2	Pseudomonas aeruginosa (strain ATCC 15692 / DSM 22644 / CIP 104116 / JCM 14847 / LMG 12228 / 1C / PRS 101 / PAO1) OX=208964	61	140	24	0.51	0.21	13.99	21.02	54.03	23	24	25	23	24	22	21	22	19	1.26062e+07	1.67185e+07	1.50714e+07	1.47296e+07	9.68822e+06	1.37558e+07	9.51255e+06	2.09004e+07	8.26039e+06
Q02FQ1	lldD	#N/A		L-lactate dehydrogenase OS=Pseudomonas aeruginosa (strain UCBPP-PA14) OX=208963 GN=lldD PE=3 SV=1	Pseudomonas aeruginosa (strain UCBPP-PA14) OX=208963	62	84	19	0.21	0.21	50.75	61.65	65.43	11	19	19	9	17	17	8	15	15	2.82602e+06	9.20181e+06	8.01106e+06	1.90844e+06	9.10748e+06	8.82705e+06	1.63836e+06	5.42608e+06	8.33756e+06
Q9HVI7	glyA2	glyA PA14_60890		Serine hydroxymethyltransferase 3 OS=Pseudomonas aeruginosa (strain ATCC 15692 / DSM 22644 / CIP 104116 / JCM 14847 / LMG 12228 / 1C / PRS 101 / PAO1) OX=208964 GN=glyA2 PE=3 SV=1	Pseudomonas aeruginosa (strain ATCC 15692 / DSM 22644 / CIP 104116 / JCM 14847 / LMG 12228 / 1C / PRS 101 / PAO1) OX=208964	14	13	6	0.16	0.21	24.71	19.34	14.51	5	5	5	5	5	5	4	4	4	574989	898847	630092	840508	600579	621336	777808	761042	591526
Q9HWA7	pprA	PA14_55780		Two-component sensor PprA OS=Pseudomonas aeruginosa (strain ATCC 15692 / DSM 22644 / CIP 104116 / JCM 14847 / LMG 12228 / 1C / PRS 101 / PAO1) OX=208964 GN=pprA PE=1 SV=1	Pseudomonas aeruginosa (strain ATCC 15692 / DSM 22644 / CIP 104116 / JCM 14847 / LMG 12228 / 1C / PRS 101 / PAO1) OX=208964	46	149	33	0.05	0.21	42.35	80.67	72.66	32	29	32	28	29	30	25	31	32	1.60535e+07	6.29598e+06	1.35414e+07	8.95598e+06	7.24274e+06	2.9184e+07	5.31435e+06	9.06862e+06	2.21821e+07
Q9S508	phzB2	phzB2 PA14_39960		Phenazine biosynthesis protein PhzB2 OS=Pseudomonas aeruginosa (strain ATCC 15692 / DSM 22644 / CIP 104116 / JCM 14847 / LMG 12228 / 1C / PRS 101 / PAO1) OX=208964 GN=phzB2 PE=1 SV=1	Pseudomonas aeruginosa (strain ATCC 15692 / DSM 22644 / CIP 104116 / JCM 14847 / LMG 12228 / 1C / PRS 101 / PAO1) OX=208964; Pseudomonas aeruginosa (strain UCBPP-PA14) OX=208963	45	28	2	0.89	0.2	34.5	27.5	11.66	5	5	5	5	5	5	4	4	4	2.35542e+06	4.47595e+06	4.84161e+06	1.92542e+06	2.7891e+06	3.40805e+06	2.07668e+06	2.5794e+06	2.5411e+06
Q02FS8	infB	#N/A		Translation initiation factor IF-2 OS=Pseudomonas aeruginosa (strain UCBPP-PA14) OX=208963 GN=infB PE=3 SV=1	Pseudomonas aeruginosa (strain UCBPP-PA14) OX=208963	65	199	45	0.65	0.2	12.66	52.2	12.8	40	39	43	29	40	40	36	37	36	2.14639e+07	1.66815e+07	2.00276e+07	6.22824e+06	1.56658e+07	2.09373e+07	1.07072e+07	1.28845e+07	1.38166e+07
Q9I0A0	infC	infC PA14_28660		Translation initiation factor IF-3 OS=Pseudomonas aeruginosa (strain ATCC 15692 / DSM 22644 / CIP 104116 / JCM 14847 / LMG 12228 / 1C / PRS 101 / PAO1) OX=208964 GN=infC PE=3 SV=1	Pseudomonas aeruginosa (strain ATCC 15692 / DSM 22644 / CIP 104116 / JCM 14847 / LMG 12228 / 1C / PRS 101 / PAO1) OX=208964	36	21	6	0.39	0.2	17.53	64.07	29.48	6	6	6	4	6	6	5	5	5	1.85926e+06	1.34344e+06	1.85043e+06	663873	1.24014e+06	2.50454e+06	1.28394e+06	976156	1.76021e+06
Q9I553	alaS	alaS PA14_52600		Alanine--tRNA ligase OS=Pseudomonas aeruginosa (strain ATCC 15692 / DSM 22644 / CIP 104116 / JCM 14847 / LMG 12228 / 1C / PRS 101 / PAO1) OX=208964 GN=alaS PE=3 SV=1	Pseudomonas aeruginosa (strain ATCC 15692 / DSM 22644 / CIP 104116 / JCM 14847 / LMG 12228 / 1C / PRS 101 / PAO1) OX=208964	3	7	3	0.21	0.2	80.29	54.82	72.56	3	3	3	3	3	3	3	3	2	3.00986e+06	584391	1.14828e+06	1.0855e+06	501883	1.7049e+06	2.77898e+06	752437	1.02028e+06
B7V8D1	recA	#N/A		Protein RecA OS=Pseudomonas aeruginosa (strain LESB58) OX=557722 GN=recA PE=3 SV=1	Pseudomonas aeruginosa (strain LESB58) OX=557722; Pseudomonas aeruginosa (strain ATCC 15692 / DSM 22644 / CIP 104116 / JCM 14847 / LMG 12228 / 1C / PRS 101 / PAO1) OX=208964; Pseudomonas aeruginosa (strain UCBPP-PA14) OX=208963; Pseudomonas aeruginosa (strain PA7) OX=381754	75	189	21	0.14	0.2	6.43	20.26	24.11	24	24	22	23	23	22	23	23	24	3.61075e+07	3.21365e+07	3.26377e+07	3.20955e+07	2.99577e+07	4.31966e+07	2.28244e+07	2.8713e+07	3.69845e+07
Q9HUP4	pncB1	pncB1 pncB PA14_64960		Nicotinate phosphoribosyltransferase 1 OS=Pseudomonas aeruginosa (strain ATCC 15692 / DSM 22644 / CIP 104116 / JCM 14847 / LMG 12228 / 1C / PRS 101 / PAO1) OX=208964 GN=pncB1 PE=3 SV=1	Pseudomonas aeruginosa (strain ATCC 15692 / DSM 22644 / CIP 104116 / JCM 14847 / LMG 12228 / 1C / PRS 101 / PAO1) OX=208964	19	12	5	0.12	0.2	42.27	58.56	62.11	5	6	5	2	6	6	2	6	6	671718	1.43973e+06	803535	360367	1.02841e+06	1.46783e+06	266163	979503	1.29011e+06
Q9I3F5	acnA	acnA PA14_44290		Aconitate hydratase A OS=Pseudomonas aeruginosa (strain ATCC 15692 / DSM 22644 / CIP 104116 / JCM 14847 / LMG 12228 / 1C / PRS 101 / PAO1) OX=208964 GN=acnA PE=3 SV=1	Pseudomonas aeruginosa (strain ATCC 15692 / DSM 22644 / CIP 104116 / JCM 14847 / LMG 12228 / 1C / PRS 101 / PAO1) OX=208964	30	59	21	0.08	0.2	26.41	38.9	50.78	18	18	20	19	19	20	15	20	19	2.88171e+06	3.17768e+06	4.64109e+06	5.89092e+06	2.53031e+06	4.79313e+06	1.99702e+06	5.54888e+06	3.1553e+06
Q00512	xcpR	xcpR PA14_23990		Type II secretion system protein E OS=Pseudomonas aeruginosa (strain ATCC 15692 / DSM 22644 / CIP 104116 / JCM 14847 / LMG 12228 / 1C / PRS 101 / PAO1) OX=208964 GN=xcpR PE=1 SV=1	Pseudomonas aeruginosa (strain ATCC 15692 / DSM 22644 / CIP 104116 / JCM 14847 / LMG 12228 / 1C / PRS 101 / PAO1) OX=208964	22	14	8	0.07	0.2	27.44	50.35	34.88	3	6	6	4	7	7	3	6	6	553971	979377	846547	394767	764137	1.17909e+06	427519	871767	846346
Q9I2Q6	PA1839	PA14_40730		Probable RNA methyltransferase PA1839 OS=Pseudomonas aeruginosa (strain ATCC 15692 / DSM 22644 / CIP 104116 / JCM 14847 / LMG 12228 / 1C / PRS 101 / PAO1) OX=208964 GN=PA1839 PE=3 SV=1	Pseudomonas aeruginosa (strain ATCC 15692 / DSM 22644 / CIP 104116 / JCM 14847 / LMG 12228 / 1C / PRS 101 / PAO1) OX=208964	7	3	2	0.06	0.2	22.6	14.2	15.78	2	2	2	2	2	2	2	2	2	688875	1.00702e+06	700287	833242	1.0793e+06	873977	919222	936893	696064
B7V649	rplV	#N/A		50S ribosomal protein L22 OS=Pseudomonas aeruginosa (strain LESB58) OX=557722 GN=rplV PE=3 SV=1	Pseudomonas aeruginosa (strain LESB58) OX=557722; Pseudomonas aeruginosa (strain PA7) OX=381754; Pseudomonas mendocina (strain ymp) OX=399739; Pseudomonas aeruginosa (strain ATCC 15692 / DSM 22644 / CIP 104116 / JCM 14847 / LMG 12228 / 1C / PRS 101 / PAO1) OX=208964; Pseudomonas aeruginosa (strain UCBPP-PA14) OX=208963	61	102	11	0.45	0.19	32.77	42.61	20.44	10	10	10	10	11	10	9	10	10	6.80939e+07	8.6447e+07	1.2838e+08	3.74707e+07	8.10608e+07	9.6234e+07	6.61389e+07	5.87234e+07	8.6537e+07
Q02TH6	PA14_07660	#N/A		UPF0229 protein PA14_07660 OS=Pseudomonas aeruginosa (strain UCBPP-PA14) OX=208963 GN=PA14_07660 PE=3 SV=1	Pseudomonas aeruginosa (strain UCBPP-PA14) OX=208963; Pseudomonas aeruginosa (strain LESB58) OX=557722; Pseudomonas aeruginosa (strain ATCC 15692 / DSM 22644 / CIP 104116 / JCM 14847 / LMG 12228 / 1C / PRS 101 / PAO1) OX=208964	61	278	30	0.32	0.19	43.78	51.06	62.7	30	34	34	30	34	33	32	32	32	6.01324e+07	7.74815e+07	1.36432e+08	3.98816e+07	8.15415e+07	1.2312e+08	4.50003e+07	5.5524e+07	1.3506e+08
Q9HU15	fabY	PA14_68360		Beta-ketoacyl-[acyl-carrier-protein] synthase FabY OS=Pseudomonas aeruginosa (strain ATCC 15692 / DSM 22644 / CIP 104116 / JCM 14847 / LMG 12228 / 1C / PRS 101 / PAO1) OX=208964 GN=fabY PE=1 SV=1	Pseudomonas aeruginosa (strain ATCC 15692 / DSM 22644 / CIP 104116 / JCM 14847 / LMG 12228 / 1C / PRS 101 / PAO1) OX=208964	18	11	8	0.3	0.19	11.53	47.85	40.52	7	8	7	7	7	5	4	6	4	738030	885069	721421	1.20455e+06	550767	572570	594896	988618	457456
P50598	tolQ	tolQ PA14_51750		Tol-Pal system protein TolQ OS=Pseudomonas aeruginosa (strain ATCC 15692 / DSM 22644 / CIP 104116 / JCM 14847 / LMG 12228 / 1C / PRS 101 / PAO1) OX=208964 GN=tolQ PE=3 SV=1	Pseudomonas aeruginosa (strain ATCC 15692 / DSM 22644 / CIP 104116 / JCM 14847 / LMG 12228 / 1C / PRS 101 / PAO1) OX=208964	41	327	13	0.22	0.19	8.85	38.55	33.55	19	19	19	18	19	18	18	19	19	6.37431e+08	6.40306e+08	5.45702e+08	3.33939e+08	6.41425e+08	7.70675e+08	3.61894e+08	5.05483e+08	7.13477e+08
Q9I137	gcvP1	gcvP2 gcvP PA14_33000		Glycine dehydrogenase (decarboxylating) 1 OS=Pseudomonas aeruginosa (strain ATCC 15692 / DSM 22644 / CIP 104116 / JCM 14847 / LMG 12228 / 1C / PRS 101 / PAO1) OX=208964 GN=gcvP1 PE=3 SV=1	Pseudomonas aeruginosa (strain ATCC 15692 / DSM 22644 / CIP 104116 / JCM 14847 / LMG 12228 / 1C / PRS 101 / PAO1) OX=208964	34	78	24	0.21	0.19	8.12	40.82	13.1	22	22	22	22	21	23	20	23	19	7.12115e+06	6.051e+06	6.64763e+06	9.74887e+06	4.03415e+06	7.2839e+06	5.91709e+06	6.85294e+06	5.28635e+06
Q9I7A9	rsmB	sun PA14_00180		Ribosomal RNA small subunit methyltransferase B OS=Pseudomonas aeruginosa (strain ATCC 15692 / DSM 22644 / CIP 104116 / JCM 14847 / LMG 12228 / 1C / PRS 101 / PAO1) OX=208964 GN=rsmB PE=3 SV=1	Pseudomonas aeruginosa (strain ATCC 15692 / DSM 22644 / CIP 104116 / JCM 14847 / LMG 12228 / 1C / PRS 101 / PAO1) OX=208964	34	92	13	-0.03	0.19	46.41	32.85	23.21	13	13	14	13	14	14	14	14	14	1.98481e+07	8.29154e+06	1.09669e+07	1.23046e+07	9.68622e+06	1.82903e+07	1.13063e+07	9.04475e+06	1.44009e+07
Q02EZ4	selO	#N/A		Protein adenylyltransferase SelO OS=Pseudomonas aeruginosa (strain UCBPP-PA14) OX=208963 GN=selO PE=3 SV=1	Pseudomonas aeruginosa (strain UCBPP-PA14) OX=208963	51	114	21	0.7	0.18	12.99	74.01	78.85	20	21	21	12	20	20	17	20	20	7.02522e+06	8.52376e+06	9.08999e+06	2.04892e+06	9.09986e+06	1.48597e+07	2.56392e+06	5.45775e+06	1.34659e+07
A0A0H2ZGR9	rpoN	#N/A		RNA polymerase sigma-54 factor OS=Pseudomonas aeruginosa (strain UCBPP-PA14) OX=208963 GN=rpoN PE=3 SV=1	Pseudomonas aeruginosa (strain UCBPP-PA14) OX=208963; Pseudomonas aeruginosa (strain ATCC 15692 / DSM 22644 / CIP 104116 / JCM 14847 / LMG 12228 / 1C / PRS 101 / PAO1) OX=208964	14	17	6	0.45	0.18	24.61	33.62	25.49	5	6	5	6	6	5	5	5	3	1.04782e+06	1.65985e+06	1.19221e+06	686143	1.3828e+06	1.2725e+06	831806	1.258e+06	826035
G3XD12	hcnC	hcnC PA14_36310		Hydrogen cyanide synthase subunit HcnC OS=Pseudomonas aeruginosa (strain ATCC 15692 / DSM 22644 / CIP 104116 / JCM 14847 / LMG 12228 / 1C / PRS 101 / PAO1) OX=208964 GN=hcnC PE=1 SV=1	Pseudomonas aeruginosa (strain ATCC 15692 / DSM 22644 / CIP 104116 / JCM 14847 / LMG 12228 / 1C / PRS 101 / PAO1) OX=208964	41	116	16	0.37	0.18	21.83	22.36	24.99	16	17	16	17	16	15	17	16	15	1.36014e+07	1.71735e+07	2.11566e+07	1.23343e+07	1.70266e+07	1.95036e+07	1.08756e+07	1.32247e+07	1.77324e+07
Q9I2S7	ldcA	adi PA14_41020		Lysine decarboxylase LdcA OS=Pseudomonas aeruginosa (strain ATCC 15692 / DSM 22644 / CIP 104116 / JCM 14847 / LMG 12228 / 1C / PRS 101 / PAO1) OX=208964 GN=ldcA PE=1 SV=1	Pseudomonas aeruginosa (strain ATCC 15692 / DSM 22644 / CIP 104116 / JCM 14847 / LMG 12228 / 1C / PRS 101 / PAO1) OX=208964	70	417	42	0.33	0.18	44.55	56.29	50.85	39	43	44	39	44	43	35	42	43	4.80287e+07	1.29587e+08	1.14168e+08	3.56556e+07	9.86255e+07	1.35992e+08	3.35787e+07	1.05826e+08	1.04602e+08
Q9HVC5	prs	prs PA14_61770		Ribose-phosphate pyrophosphokinase OS=Pseudomonas aeruginosa (strain ATCC 15692 / DSM 22644 / CIP 104116 / JCM 14847 / LMG 12228 / 1C / PRS 101 / PAO1) OX=208964 GN=prs PE=3 SV=1	Pseudomonas aeruginosa (strain ATCC 15692 / DSM 22644 / CIP 104116 / JCM 14847 / LMG 12228 / 1C / PRS 101 / PAO1) OX=208964	57	66	13	0.33	0.18	19.18	17.84	24.15	12	14	13	10	12	11	11	12	11	5.29962e+06	7.6903e+06	6.07824e+06	5.06217e+06	6.78509e+06	7.1974e+06	4.73856e+06	7.12435e+06	4.853e+06
Q02RJ6	lasB	#N/A		Elastase OS=Pseudomonas aeruginosa (strain UCBPP-PA14) OX=208963 GN=lasB PE=1 SV=1	Pseudomonas aeruginosa (strain UCBPP-PA14) OX=208963	31	23	10	0.32	0.18	53.35	58.37	52.55	8	10	10	7	10	10	4	10	10	1.19845e+06	1.64484e+06	3.26205e+06	1.61107e+06	1.01656e+06	3.21392e+06	907270	1.28206e+06	2.47088e+06
P72151	fliC	fliC PA14_50290		B-type flagellin OS=Pseudomonas aeruginosa (strain ATCC 15692 / DSM 22644 / CIP 104116 / JCM 14847 / LMG 12228 / 1C / PRS 101 / PAO1) OX=208964 GN=fliC PE=1 SV=2	Pseudomonas aeruginosa (strain ATCC 15692 / DSM 22644 / CIP 104116 / JCM 14847 / LMG 12228 / 1C / PRS 101 / PAO1) OX=208964	35	47	11	0.28	0.18	10.52	24.64	26.9	13	13	11	12	11	10	12	12	8	3.76425e+06	3.07468e+06	3.27537e+06	3.69083e+06	2.22916e+06	2.97976e+06	3.0907e+06	2.89418e+06	1.79603e+06
Q9HTX7	gcvP2	gcvP1 gcvP PA14_68850		Glycine dehydrogenase (decarboxylating) 2 OS=Pseudomonas aeruginosa (strain ATCC 15692 / DSM 22644 / CIP 104116 / JCM 14847 / LMG 12228 / 1C / PRS 101 / PAO1) OX=208964 GN=gcvP2 PE=3 SV=1	Pseudomonas aeruginosa (strain ATCC 15692 / DSM 22644 / CIP 104116 / JCM 14847 / LMG 12228 / 1C / PRS 101 / PAO1) OX=208964	17	29	10	0.18	0.17	29.45	87.05	50.14	6	7	8	4	7	8	5	7	7	948854	1.47512e+06	1.75775e+06	392790	1.00673e+06	2.68e+06	551344	1.09036e+06	1.65242e+06
P40947	ssb	ssb PA14_09200		Single-stranded DNA-binding protein OS=Pseudomonas aeruginosa (strain ATCC 15692 / DSM 22644 / CIP 104116 / JCM 14847 / LMG 12228 / 1C / PRS 101 / PAO1) OX=208964 GN=ssb PE=1 SV=3	Pseudomonas aeruginosa (strain ATCC 15692 / DSM 22644 / CIP 104116 / JCM 14847 / LMG 12228 / 1C / PRS 101 / PAO1) OX=208964	25	33	5	0.02	0.17	30.04	18.66	31.51	4	5	4	5	5	5	5	5	4	1.17991e+06	1.9486e+06	2.20706e+06	2.03255e+06	1.45108e+06	1.54244e+06	1.63679e+06	2.16415e+06	1.12863e+06
Q9HWR3	bphP	PA14_10700		Bacteriophytochrome OS=Pseudomonas aeruginosa (strain ATCC 15692 / DSM 22644 / CIP 104116 / JCM 14847 / LMG 12228 / 1C / PRS 101 / PAO1) OX=208964 GN=bphP PE=1 SV=1	Pseudomonas aeruginosa (strain ATCC 15692 / DSM 22644 / CIP 104116 / JCM 14847 / LMG 12228 / 1C / PRS 101 / PAO1) OX=208964	42	161	25	0.61	0.16	14.43	55.47	38.86	25	26	24	16	23	23	19	21	21	1.62625e+07	1.95453e+07	1.47906e+07	6.14107e+06	1.28288e+07	2.08432e+07	6.74426e+06	1.37591e+07	1.5615e+07
Q02H28	murG	#N/A		UDP-N-acetylglucosamine--N-acetylmuramyl-(pentapeptide) pyrophosphoryl-undecaprenol N-acetylglucosamine transferase OS=Pseudomonas aeruginosa (strain UCBPP-PA14) OX=208963 GN=murG PE=3 SV=1	Pseudomonas aeruginosa (strain UCBPP-PA14) OX=208963; Pseudomonas aeruginosa (strain ATCC 15692 / DSM 22644 / CIP 104116 / JCM 14847 / LMG 12228 / 1C / PRS 101 / PAO1) OX=208964; Pseudomonas aeruginosa (strain LESB58) OX=557722	58	105	16	0.36	0.16	9.02	34.83	30.14	18	18	18	16	18	18	16	17	17	1.26237e+07	1.05455e+07	1.14711e+07	7.49957e+06	9.69497e+06	1.47293e+07	7.32025e+06	8.51079e+06	1.27886e+07
Q02ML9	csy1	#N/A		CRISPR-associated protein Csy1 OS=Pseudomonas aeruginosa (strain UCBPP-PA14) OX=208963 GN=csy1 PE=1 SV=1	Pseudomonas aeruginosa (strain UCBPP-PA14) OX=208963	8	11	3	0.13	0.16	10.89	22.07	8.42	3	3	2	2	1	2	3	3	3	333072	407301	402207	407009	259036	356981	322062	374581	328055
B7V207	hfq	#N/A		RNA-binding protein Hfq OS=Pseudomonas aeruginosa (strain LESB58) OX=557722 GN=hfq PE=3 SV=1	Pseudomonas aeruginosa (strain LESB58) OX=557722; Pseudomonas aeruginosa (strain UCBPP-PA14) OX=208963; Pseudomonas aeruginosa (strain PA7) OX=381754; Pseudomonas aeruginosa (strain ATCC 15692 / DSM 22644 / CIP 104116 / JCM 14847 / LMG 12228 / 1C / PRS 101 / PAO1) OX=208964	95	27	7	0.07	0.16	48.12	41.59	19.21	5	6	5	5	6	5	5	7	5	1.77118e+06	3.22255e+06	4.95975e+06	1.38912e+06	3.43981e+06	3.10181e+06	2.45637e+06	2.82824e+06	1.91219e+06
Q02T69	rplX	#N/A		50S ribosomal protein L24 OS=Pseudomonas aeruginosa (strain UCBPP-PA14) OX=208963 GN=rplX PE=3 SV=1	Pseudomonas aeruginosa (strain UCBPP-PA14) OX=208963; Pseudomonas aeruginosa (strain PA7) OX=381754; Pseudomonas aeruginosa (strain ATCC 15692 / DSM 22644 / CIP 104116 / JCM 14847 / LMG 12228 / 1C / PRS 101 / PAO1) OX=208964; Pseudomonas aeruginosa (strain LESB58) OX=557722	85	188	16	0	0.16	16.12	17.52	9.26	16	17	16	18	18	14	17	17	15	9.47311e+07	1.27987e+08	1.26395e+08	1.04513e+08	1.47306e+08	1.19711e+08	1.47607e+08	1.41405e+08	1.23127e+08
B7V5G9	dapF	#N/A		Diaminopimelate epimerase OS=Pseudomonas aeruginosa (strain LESB58) OX=557722 GN=dapF PE=3 SV=1	Pseudomonas aeruginosa (strain LESB58) OX=557722; Pseudomonas aeruginosa (strain ATCC 15692 / DSM 22644 / CIP 104116 / JCM 14847 / LMG 12228 / 1C / PRS 101 / PAO1) OX=208964	12	3	2	-0.24	0.16	20.72	66.45	21.55	1	1	1		2	2	1	2	2	197923	302216	257702	59961.6	367708	325895	219943	330026	328372
Q9HXE4	PA14_14020/dauB	PA14_14020	WT	NAD(P)H-dependent anabolic L-arginine dehydrogenase DauB OS=Pseudomonas aeruginosa (strain ATCC 15692 / DSM 22644 / CIP 104116 / JCM 14847 / LMG 12228 / 1C / PRS 101 / PAO1) OX=208964 GN=dauB PE=1 SV=1	Pseudomonas aeruginosa (strain ATCC 15692 / DSM 22644 / CIP 104116 / JCM 14847 / LMG 12228 / 1C / PRS 101 / PAO1) OX=208964	42	32	9	1.18	0.15	32.96	68.89	50.6	8	9	8	5	9	8	6	9	7	2.39122e+06	4.76418e+06	4.31308e+06	648039	4.49275e+06	3.69863e+06	844908	2.09126e+06	2.71871e+06
Q9HWG9	phzS	phzS PA14_09400		5-methylphenazine-1-carboxylate 1-monooxygenase OS=Pseudomonas aeruginosa (strain ATCC 15692 / DSM 22644 / CIP 104116 / JCM 14847 / LMG 12228 / 1C / PRS 101 / PAO1) OX=208964 GN=phzS PE=1 SV=1	Pseudomonas aeruginosa (strain ATCC 15692 / DSM 22644 / CIP 104116 / JCM 14847 / LMG 12228 / 1C / PRS 101 / PAO1) OX=208964	35	95	15	0.56	0.15	27.41	29.23	40.31	16	15	16	14	13	13	13	15	13	8.28486e+06	1.11089e+07	1.44633e+07	1.17831e+07	6.39783e+06	1.01363e+07	7.28556e+06	1.20347e+07	5.57771e+06
Q51373	gacA	gacA PA14_30650		Response regulator GacA OS=Pseudomonas aeruginosa (strain ATCC 15692 / DSM 22644 / CIP 104116 / JCM 14847 / LMG 12228 / 1C / PRS 101 / PAO1) OX=208964 GN=gacA PE=3 SV=2	Pseudomonas aeruginosa (strain ATCC 15692 / DSM 22644 / CIP 104116 / JCM 14847 / LMG 12228 / 1C / PRS 101 / PAO1) OX=208964	30	11	5	0.39	0.15	22.55	36.21	25.96	5	4	5	4	4	4	5	4	5	1.47306e+06	930945	1.20237e+06	741816	948362	1.48425e+06	777756	849360	1.23851e+06
Q9HTL0	hupA	hupA PA14_70600		DNA-binding protein HU-alpha OS=Pseudomonas aeruginosa (strain ATCC 15692 / DSM 22644 / CIP 104116 / JCM 14847 / LMG 12228 / 1C / PRS 101 / PAO1) OX=208964 GN=hupA PE=3 SV=1	Pseudomonas aeruginosa (strain ATCC 15692 / DSM 22644 / CIP 104116 / JCM 14847 / LMG 12228 / 1C / PRS 101 / PAO1) OX=208964	70	51	8	0.2	0.15	8.73	26.81	13.12	7	8	6	8	8	6	6	7	6	4.83091e+06	4.32846e+06	4.07437e+06	3.04948e+06	4.73305e+06	5.29556e+06	4.22182e+06	4.07563e+06	5.16062e+06
Q9I471	cobB	cobB PA14_47760		Hydrogenobyrinate a,c-diamide synthase OS=Pseudomonas aeruginosa (strain ATCC 15692 / DSM 22644 / CIP 104116 / JCM 14847 / LMG 12228 / 1C / PRS 101 / PAO1) OX=208964 GN=cobB PE=3 SV=1	Pseudomonas aeruginosa (strain ATCC 15692 / DSM 22644 / CIP 104116 / JCM 14847 / LMG 12228 / 1C / PRS 101 / PAO1) OX=208964	15	15	5	0.07	0.15	20.09	25.01	19	5	5	5	4	5	4	5	5	4	613257	521138	773596	478217	633168	796182	492598	563956	712174
Q9I541	rimO	rimO PA14_52420		Ribosomal protein S12 methylthiotransferase RimO OS=Pseudomonas aeruginosa (strain ATCC 15692 / DSM 22644 / CIP 104116 / JCM 14847 / LMG 12228 / 1C / PRS 101 / PAO1) OX=208964 GN=rimO PE=3 SV=1	Pseudomonas aeruginosa (strain ATCC 15692 / DSM 22644 / CIP 104116 / JCM 14847 / LMG 12228 / 1C / PRS 101 / PAO1) OX=208964	30	25	8	-0.14	0.15	33.92	40.91	33.02	4	5	5	4	6	6	5	5	4	465571	953521	841486	436089	1.05595e+06	968654	486295	942011	929026
Q9HZ55	rluB	yciL PA14_23110		Ribosomal large subunit pseudouridine synthase B OS=Pseudomonas aeruginosa (strain ATCC 15692 / DSM 22644 / CIP 104116 / JCM 14847 / LMG 12228 / 1C / PRS 101 / PAO1) OX=208964 GN=rluB PE=3 SV=1	Pseudomonas aeruginosa (strain ATCC 15692 / DSM 22644 / CIP 104116 / JCM 14847 / LMG 12228 / 1C / PRS 101 / PAO1) OX=208964	53	159	18	0.55	0.14	21.19	54	42.49	21	22	22	19	22	20	18	20	20	1.56235e+07	2.04087e+07	2.40939e+07	5.67413e+06	1.79531e+07	2.05834e+07	1.07336e+07	1.35076e+07	2.36109e+07
Q9I383	selD	selD PA14_43280		Selenide, water dikinase OS=Pseudomonas aeruginosa (strain ATCC 15692 / DSM 22644 / CIP 104116 / JCM 14847 / LMG 12228 / 1C / PRS 101 / PAO1) OX=208964 GN=selD PE=3 SV=1	Pseudomonas aeruginosa (strain ATCC 15692 / DSM 22644 / CIP 104116 / JCM 14847 / LMG 12228 / 1C / PRS 101 / PAO1) OX=208964	11	3	3	0.41	0.14	8.67	29.22	26.61	3	3	3	1	3	3	1	2	2	428956	456246	508251	380917	343436	579815	314160	382759	526854
Q02V78	recF	#N/A		DNA replication and repair protein RecF OS=Pseudomonas aeruginosa (strain UCBPP-PA14) OX=208963 GN=recF PE=3 SV=1	Pseudomonas aeruginosa (strain UCBPP-PA14) OX=208963; Pseudomonas aeruginosa (strain ATCC 15692 / DSM 22644 / CIP 104116 / JCM 14847 / LMG 12228 / 1C / PRS 101 / PAO1) OX=208964	33	36	9	0.38	0.14	18.4	34.95	40.64	8	8	8	6	9	9	6	9	9	2.16709e+06	1.58416e+06	1.61138e+06	1.02572e+06	1.53947e+06	2.11572e+06	849870	1.24455e+06	1.92658e+06
P25060	xcpY	xcpY PA14_24080		Type II secretion system protein L OS=Pseudomonas aeruginosa (strain ATCC 15692 / DSM 22644 / CIP 104116 / JCM 14847 / LMG 12228 / 1C / PRS 101 / PAO1) OX=208964 GN=xcpY PE=1 SV=2	Pseudomonas aeruginosa (strain ATCC 15692 / DSM 22644 / CIP 104116 / JCM 14847 / LMG 12228 / 1C / PRS 101 / PAO1) OX=208964	36	24	8	0.36	0.14	51.31	42.28	5.61	6	7	7	6	7	7	6	7	6	3.03986e+06	1.36833e+06	1.31933e+06	1.27855e+06	1.04108e+06	2.25821e+06	1.32992e+06	1.45937e+06	1.32257e+06
Q9I4W3	dapA	dapA PA14_51270		4-hydroxy-tetrahydrodipicolinate synthase OS=Pseudomonas aeruginosa (strain ATCC 15692 / DSM 22644 / CIP 104116 / JCM 14847 / LMG 12228 / 1C / PRS 101 / PAO1) OX=208964 GN=dapA PE=1 SV=1	Pseudomonas aeruginosa (strain ATCC 15692 / DSM 22644 / CIP 104116 / JCM 14847 / LMG 12228 / 1C / PRS 101 / PAO1) OX=208964	7	3	2	0.31	0.14	26.82	23.19	10.76	2	2	2	2	2	2	2	2	2	230968	403053	342777	213092	257939	336395	219524	261177	216395
Q9I558	acsA1	acsA PA14_52800		Acetyl-coenzyme A synthetase 1 OS=Pseudomonas aeruginosa (strain ATCC 15692 / DSM 22644 / CIP 104116 / JCM 14847 / LMG 12228 / 1C / PRS 101 / PAO1) OX=208964 GN=acsA1 PE=3 SV=1	Pseudomonas aeruginosa (strain ATCC 15692 / DSM 22644 / CIP 104116 / JCM 14847 / LMG 12228 / 1C / PRS 101 / PAO1) OX=208964	16	15	7	0.3	0.14	50.73	7.58	54.16	4	5	6	4	4	4	2	5	5	480330	719473	1.30308e+06	586433	599903	673747	280211	766939	1.00921e+06
Q9HXV3	ppc	ppc PA14_16690		Phosphoenolpyruvate carboxylase OS=Pseudomonas aeruginosa (strain ATCC 15692 / DSM 22644 / CIP 104116 / JCM 14847 / LMG 12228 / 1C / PRS 101 / PAO1) OX=208964 GN=ppc PE=3 SV=1	Pseudomonas aeruginosa (strain ATCC 15692 / DSM 22644 / CIP 104116 / JCM 14847 / LMG 12228 / 1C / PRS 101 / PAO1) OX=208964	32	53	20	0.15	0.14	16.91	22.73	16.88	22	21	21	16	20	19	20	21	18	4.72171e+06	4.24884e+06	5.87523e+06	4.34573e+06	3.98568e+06	6.02367e+06	3.54165e+06	4.83233e+06	4.82398e+06
Q9HZP7	etfA	etfA PA14_25880		Electron transfer flavoprotein subunit alpha OS=Pseudomonas aeruginosa (strain ATCC 15692 / DSM 22644 / CIP 104116 / JCM 14847 / LMG 12228 / 1C / PRS 101 / PAO1) OX=208964 GN=etfA PE=3 SV=1	Pseudomonas aeruginosa (strain ATCC 15692 / DSM 22644 / CIP 104116 / JCM 14847 / LMG 12228 / 1C / PRS 101 / PAO1) OX=208964	18	11	4	0.09	0.14	20.89	13.45	39.59	4	3	4	4	4	4	3	3	3	1.13186e+06	1.51771e+06	1.73477e+06	968705	1.13361e+06	1.27065e+06	865662	635434	1.3777e+06
B7V2X1	amiE	#N/A		Aliphatic amidase OS=Pseudomonas aeruginosa (strain LESB58) OX=557722 GN=amiE PE=3 SV=1	Pseudomonas aeruginosa (strain LESB58) OX=557722; Pseudomonas aeruginosa (strain UCBPP-PA14) OX=208963	26	32	8	-0.06	0.14	7.86	68.33	67.9	7	8	8	7	6	7	6	8	8	5.05448e+07	4.31739e+07	4.69882e+07	1.11604e+07	4.15223e+07	6.42376e+07	2.27689e+07	1.80238e+07	5.94988e+07
Q9HX08	ubiX	ubiX PA14_11860		Flavin prenyltransferase UbiX OS=Pseudomonas aeruginosa (strain ATCC 15692 / DSM 22644 / CIP 104116 / JCM 14847 / LMG 12228 / 1C / PRS 101 / PAO1) OX=208964 GN=ubiX PE=1 SV=1	Pseudomonas aeruginosa (strain ATCC 15692 / DSM 22644 / CIP 104116 / JCM 14847 / LMG 12228 / 1C / PRS 101 / PAO1) OX=208964	49	52	7	0.93	0.13	36.53	70.77	40.46	8	8	7	5	7	7	6	7	7	3.52063e+06	7.69919e+06	6.081e+06	765269	5.58256e+06	4.12472e+06	1.80478e+06	4.35218e+06	3.36877e+06
B7UYX5	lepA	#N/A		Elongation factor 4 OS=Pseudomonas aeruginosa (strain LESB58) OX=557722 GN=lepA PE=3 SV=1	Pseudomonas aeruginosa (strain LESB58) OX=557722; Pseudomonas aeruginosa (strain UCBPP-PA14) OX=208963; Pseudomonas aeruginosa (strain ATCC 15692 / DSM 22644 / CIP 104116 / JCM 14847 / LMG 12228 / 1C / PRS 101 / PAO1) OX=208964	43	111	20	0.6	0.13	14.82	46.45	31.44	18	18	18	14	18	18	13	16	16	1.17027e+07	1.56245e+07	1.48925e+07	4.95513e+06	1.1754e+07	1.41822e+07	6.28927e+06	1.13497e+07	1.19121e+07
Q9HUU9	ureD	ureD PA14_64335		Urease accessory protein UreD OS=Pseudomonas aeruginosa (strain ATCC 15692 / DSM 22644 / CIP 104116 / JCM 14847 / LMG 12228 / 1C / PRS 101 / PAO1) OX=208964 GN=ureD PE=3 SV=1	Pseudomonas aeruginosa (strain ATCC 15692 / DSM 22644 / CIP 104116 / JCM 14847 / LMG 12228 / 1C / PRS 101 / PAO1) OX=208964	31	27	6	0.4	0.13	22.27	50.77	50.68	6	6	6	4	6	6	5	6	6	1.7239e+06	2.51252e+06	1.76025e+06	707750	1.85664e+06	2.30628e+06	586623	1.8309e+06	1.82513e+06
A6V0S3	rlmF	#N/A		Ribosomal RNA large subunit methyltransferase F OS=Pseudomonas aeruginosa (strain PA7) OX=381754 GN=rlmF PE=3 SV=2	Pseudomonas aeruginosa (strain PA7) OX=381754	5	6	2	0.28	0.13	25.4	44.92	45.75	2	2	2	1	2	2	2	2	2	615456	762563	452663	472359	997814	501667	445778	937739	457334
Q02PG3	nqrA	#N/A		Na(+)-translocating NADH-quinone reductase subunit A OS=Pseudomonas aeruginosa (strain UCBPP-PA14) OX=208963 GN=nqrA PE=3 SV=1	Pseudomonas aeruginosa (strain UCBPP-PA14) OX=208963	42	36	11	0.25	0.13	139.07	142.51	130.49	9	10	10	9	9	9	10	10	8	1.54694e+06	2.58513e+07	2.37084e+06	1.43501e+06	2.51386e+07	1.93538e+06	1.62453e+06	1.63999e+07	1.60224e+06
Q02GB7	ileS	#N/A		Isoleucine--tRNA ligase OS=Pseudomonas aeruginosa (strain UCBPP-PA14) OX=208963 GN=ileS PE=3 SV=1	Pseudomonas aeruginosa (strain UCBPP-PA14) OX=208963	13	24	9	0.17	0.13	27.78	28	28.2	9	9	8	8	8	8	7	8	7	1.41191e+06	2.47212e+06	2.33015e+06	1.23923e+06	1.63333e+06	2.17792e+06	1.21476e+06	2.16732e+06	1.97285e+06
Q9I6L0	cysA	cysA PA14_03650		Sulfate/thiosulfate import ATP-binding protein CysA OS=Pseudomonas aeruginosa (strain ATCC 15692 / DSM 22644 / CIP 104116 / JCM 14847 / LMG 12228 / 1C / PRS 101 / PAO1) OX=208964 GN=cysA PE=3 SV=1	Pseudomonas aeruginosa (strain ATCC 15692 / DSM 22644 / CIP 104116 / JCM 14847 / LMG 12228 / 1C / PRS 101 / PAO1) OX=208964	27	13	4	0.17	0.13	19.4	41.75	18.34	4	3	4	3	3	3	3	2	2	510132	386178	572834	692736	432250	302671	452371	610290	448292
Q02RA9	pyrG	#N/A		CTP synthase OS=Pseudomonas aeruginosa (strain UCBPP-PA14) OX=208963 GN=pyrG PE=3 SV=1	Pseudomonas aeruginosa (strain UCBPP-PA14) OX=208963; Pseudomonas aeruginosa (strain LESB58) OX=557722; Pseudomonas aeruginosa (strain PA7) OX=381754; Pseudomonas aeruginosa (strain ATCC 15692 / DSM 22644 / CIP 104116 / JCM 14847 / LMG 12228 / 1C / PRS 101 / PAO1) OX=208964	39	62	16	0.14	0.13	6.27	14.1	17.79	17	15	16	16	14	15	13	14	13	6.52031e+06	6.70936e+06	5.94096e+06	6.36995e+06	7.61179e+06	5.79279e+06	5.89186e+06	7.78344e+06	5.70694e+06
Q02TY0	ahcY	#N/A		Adenosylhomocysteinase OS=Pseudomonas aeruginosa (strain UCBPP-PA14) OX=208963 GN=ahcY PE=3 SV=1	Pseudomonas aeruginosa (strain UCBPP-PA14) OX=208963	74	267	32	0.67	0.12	40.07	22.49	37.6	32	35	33	31	32	30	31	33	32	5.48547e+07	9.92813e+07	4.97726e+07	4.45275e+07	3.48042e+07	5.49294e+07	3.31787e+07	6.26854e+07	3.5349e+07
P42257	pilJ	pilJ PA14_05360		Protein PilJ OS=Pseudomonas aeruginosa (strain ATCC 15692 / DSM 22644 / CIP 104116 / JCM 14847 / LMG 12228 / 1C / PRS 101 / PAO1) OX=208964 GN=pilJ PE=4 SV=1	Pseudomonas aeruginosa (strain ATCC 15692 / DSM 22644 / CIP 104116 / JCM 14847 / LMG 12228 / 1C / PRS 101 / PAO1) OX=208964	15	21	9	0.36	0.12	40.91	12.37	6.39	6	7	6	6	7	5	5	7	7	795823	1.85391e+06	1.2447e+06	913226	1.17176e+06	1.06136e+06	1.00508e+06	1.09265e+06	1.14123e+06
A6VCK3	rimP	#N/A		Ribosome maturation factor RimP OS=Pseudomonas aeruginosa (strain PA7) OX=381754 GN=rimP PE=3 SV=1	Pseudomonas aeruginosa (strain PA7) OX=381754; Pseudomonas aeruginosa (strain UCBPP-PA14) OX=208963; Pseudomonas aeruginosa (strain ATCC 15692 / DSM 22644 / CIP 104116 / JCM 14847 / LMG 12228 / 1C / PRS 101 / PAO1) OX=208964; Pseudomonas aeruginosa (strain LESB58) OX=557722	43	24	5	0.19	0.12	12.02	26.36	19.66	4	4	3	3	3	2	2	3	3	3.29664e+06	3.25222e+06	2.63783e+06	3.04293e+06	1.87405e+06	3.1542e+06	2.2038e+06	3.19987e+06	2.46857e+06
Q02R10	PA14_18590	#N/A		UPF0246 protein PA14_18590 OS=Pseudomonas aeruginosa (strain UCBPP-PA14) OX=208963 GN=PA14_18590 PE=3 SV=1	Pseudomonas aeruginosa (strain UCBPP-PA14) OX=208963	43	20	8	0.16	0.12	21.48	30.89	9.49	6	6	7	4	6	6	5	6	6	1.47814e+06	954866	1.22147e+06	1.14617e+06	1.13305e+06	1.88154e+06	1.18989e+06	1.12449e+06	1.3497e+06
Q9I0F4	tse5	rhs PA14_29400		Toxin protein Tse5 OS=Pseudomonas aeruginosa (strain ATCC 15692 / DSM 22644 / CIP 104116 / JCM 14847 / LMG 12228 / 1C / PRS 101 / PAO1) OX=208964 GN=tse5 PE=4 SV=1	Pseudomonas aeruginosa (strain ATCC 15692 / DSM 22644 / CIP 104116 / JCM 14847 / LMG 12228 / 1C / PRS 101 / PAO1) OX=208964	10	19	11	0.16	0.12	29.73	37.5	26	9	10	8	9	7	8	6	8	8	1.69475e+06	1.39785e+06	909423	973414	916147	1.72603e+06	799223	1.36559e+06	1.10604e+06
Q9HW09	panE	apbA PA14_57160		2-dehydropantoate 2-reductase OS=Pseudomonas aeruginosa (strain ATCC 15692 / DSM 22644 / CIP 104116 / JCM 14847 / LMG 12228 / 1C / PRS 101 / PAO1) OX=208964 GN=panE PE=1 SV=1	Pseudomonas aeruginosa (strain ATCC 15692 / DSM 22644 / CIP 104116 / JCM 14847 / LMG 12228 / 1C / PRS 101 / PAO1) OX=208964	23	38	5	0.64	0.11	11.13	61.09	64.82	5	5	5	5	5	5	4	5	5	3.57727e+06	2.88576e+06	3.44735e+06	1.189e+06	3.02002e+06	4.89825e+06	1.34026e+06	1.99697e+06	4.57414e+06
A6VD47	rpsR	#N/A		30S ribosomal protein S18 OS=Pseudomonas aeruginosa (strain PA7) OX=381754 GN=rpsR PE=3 SV=1	Pseudomonas aeruginosa (strain PA7) OX=381754; Pseudomonas aeruginosa (strain UCBPP-PA14) OX=208963; Pseudomonas aeruginosa (strain ATCC 15692 / DSM 22644 / CIP 104116 / JCM 14847 / LMG 12228 / 1C / PRS 101 / PAO1) OX=208964; Pseudomonas aeruginosa (strain LESB58) OX=557722	68	136	10	-0.12	0.11	4.25	23.85	24.49	12	12	12	11	11	11	11	11	11	2.91462e+08	2.67834e+08	2.82547e+08	3.45347e+08	2.32893e+08	3.77697e+08	3.88733e+08	2.34593e+08	3.3399e+08
Q51426	ruvB	ruvB PA14_51780		Holliday junction ATP-dependent DNA helicase RuvB OS=Pseudomonas aeruginosa (strain ATCC 15692 / DSM 22644 / CIP 104116 / JCM 14847 / LMG 12228 / 1C / PRS 101 / PAO1) OX=208964 GN=ruvB PE=1 SV=2	Pseudomonas aeruginosa (strain ATCC 15692 / DSM 22644 / CIP 104116 / JCM 14847 / LMG 12228 / 1C / PRS 101 / PAO1) OX=208964; Pseudomonas aeruginosa (strain LESB58) OX=557722; Pseudomonas aeruginosa (strain UCBPP-PA14) OX=208963	58	52	15	0.52	0.1	52.8	51.72	55.91	8	13	12	4	12	12	7	9	10	1.09697e+06	2.55461e+06	3.6644e+06	905624	2.88001e+06	1.94343e+06	983623	1.63344e+06	3.0485e+06
Q9I6B3	trmB	trmB PA14_05000		tRNA (guanine-N(7)-)-methyltransferase OS=Pseudomonas aeruginosa (strain ATCC 15692 / DSM 22644 / CIP 104116 / JCM 14847 / LMG 12228 / 1C / PRS 101 / PAO1) OX=208964 GN=trmB PE=3 SV=2	Pseudomonas aeruginosa (strain ATCC 15692 / DSM 22644 / CIP 104116 / JCM 14847 / LMG 12228 / 1C / PRS 101 / PAO1) OX=208964	35	26	6	0.44	0.1	19.04	38.08	8.2	6	6	5	5	5	4	4	6	6	2.47786e+06	3.19568e+06	2.22972e+06	1.22429e+06	2.78171e+06	2.18175e+06	1.83813e+06	2.162e+06	1.96732e+06
A6VAE3	ackA	#N/A		Acetate kinase OS=Pseudomonas aeruginosa (strain PA7) OX=381754 GN=ackA PE=3 SV=1	Pseudomonas aeruginosa (strain PA7) OX=381754	6	2	2	0.27	0.1	22.35	50.53	42.91	1	1	1	1	1	1	1	1	1	1.01279e+06	642038	833737	586874	503360	1.21325e+06	531099	549005	1.07335e+06
B7UVH9	apt	#N/A		Adenine phosphoribosyltransferase OS=Pseudomonas aeruginosa (strain LESB58) OX=557722 GN=apt PE=3 SV=1	Pseudomonas aeruginosa (strain LESB58) OX=557722; Pseudomonas aeruginosa (strain UCBPP-PA14) OX=208963; Pseudomonas aeruginosa (strain ATCC 15692 / DSM 22644 / CIP 104116 / JCM 14847 / LMG 12228 / 1C / PRS 101 / PAO1) OX=208964	52	19	7	0.21	0.1	43.75	97.86	6.01	6	4	6	5	5	6	5	4	4	1.32393e+06	909077	2.16863e+06	1.12811e+06	1.14712e+06	5.57006e+06	1.25661e+06	1.41651e+06	1.35475e+06
Q9HV30	PA4778	cueR PA14_63170		Uncharacterized HTH-type transcriptional regulator PA4778 OS=Pseudomonas aeruginosa (strain ATCC 15692 / DSM 22644 / CIP 104116 / JCM 14847 / LMG 12228 / 1C / PRS 101 / PAO1) OX=208964 GN=PA4778 PE=3 SV=1	Pseudomonas aeruginosa (strain ATCC 15692 / DSM 22644 / CIP 104116 / JCM 14847 / LMG 12228 / 1C / PRS 101 / PAO1) OX=208964	63	110	14	0.16	0.1	17.35	26.75	5.86	15	14	15	11	14	14	12	12	12	4.20212e+07	2.96708e+07	3.86099e+07	3.69812e+07	2.64545e+07	4.59411e+07	3.41875e+07	3.75428e+07	3.37946e+07	Acetyl [K94(100)]
Q02RH2	lysS	#N/A		Lysine--tRNA ligase OS=Pseudomonas aeruginosa (strain UCBPP-PA14) OX=208963 GN=lysS PE=3 SV=1	Pseudomonas aeruginosa (strain UCBPP-PA14) OX=208963	44	69	21	0.16	0.1	49.25	105.26	35.51	17	19	17	15	18	17	15	19	19	2.28872e+06	6.95941e+06	5.06032e+06	2.34134e+06	5.43644e+06	2.14455e+07	2.4798e+06	4.84448e+06	5.21714e+06
B7UWK0	dcd	#N/A		dCTP deaminase OS=Pseudomonas aeruginosa (strain LESB58) OX=557722 GN=dcd PE=3 SV=1	Pseudomonas aeruginosa (strain LESB58) OX=557722; Pseudomonas aeruginosa (strain ATCC 15692 / DSM 22644 / CIP 104116 / JCM 14847 / LMG 12228 / 1C / PRS 101 / PAO1) OX=208964; Pseudomonas aeruginosa (strain PA7) OX=381754; Pseudomonas aeruginosa (strain UCBPP-PA14) OX=208963	18	15	3	0.02	0.1	6.36	27.01	16.82	3	3	3	3	3	3	3	3	3	1.02334e+06	1.08347e+06	953843	1.03449e+06	699427	1.22598e+06	854140	1.1422e+06	873735
Q9HT18	atpA	atpA PA14_73260		ATP synthase subunit alpha OS=Pseudomonas aeruginosa (strain ATCC 15692 / DSM 22644 / CIP 104116 / JCM 14847 / LMG 12228 / 1C / PRS 101 / PAO1) OX=208964 GN=atpA PE=3 SV=1	Pseudomonas aeruginosa (strain ATCC 15692 / DSM 22644 / CIP 104116 / JCM 14847 / LMG 12228 / 1C / PRS 101 / PAO1) OX=208964; Pseudomonas aeruginosa (strain LESB58) OX=557722; Pseudomonas aeruginosa (strain UCBPP-PA14) OX=208963; Pseudomonas aeruginosa (strain PA7) OX=381754	52	197	6	0.01	0.1	26.6	25.57	23.71	31	31	29	31	30	31	29	31	29	1.98088e+07	2.183e+07	3.19932e+07	3.20702e+07	1.899e+07	2.88093e+07	2.10675e+07	3.01312e+07	1.9855e+07
Q02PH7	fadA	#N/A		3-ketoacyl-CoA thiolase OS=Pseudomonas aeruginosa (strain UCBPP-PA14) OX=208963 GN=fadA PE=3 SV=1	Pseudomonas aeruginosa (strain UCBPP-PA14) OX=208963; Pseudomonas aeruginosa (strain PA7) OX=381754	15	9	4	-0.25	0.1	13.08	97.91	16.31	3	4	4	4	4	4	4	4	2	739784	774283	939968	3.55944e+06	666634	787843	1.31216e+06	1.78496e+06	1.42981e+06
B7VBN2	arnA	#N/A		Bifunctional polymyxin resistance protein ArnA OS=Pseudomonas aeruginosa (strain LESB58) OX=557722 GN=arnA PE=3 SV=1	Pseudomonas aeruginosa (strain LESB58) OX=557722	28	32	13	0.56	0.09	53.59	77.18	104.74	12	12	9	10	9	9	11	10	5	2.63393e+06	1.33954e+06	953584	2.31438e+06	671938	684994	3.41028e+06	842138	401678
O69077	lysC	lysC PA14_52580		Aspartokinase OS=Pseudomonas aeruginosa (strain ATCC 15692 / DSM 22644 / CIP 104116 / JCM 14847 / LMG 12228 / 1C / PRS 101 / PAO1) OX=208964 GN=lysC PE=1 SV=2	Pseudomonas aeruginosa (strain ATCC 15692 / DSM 22644 / CIP 104116 / JCM 14847 / LMG 12228 / 1C / PRS 101 / PAO1) OX=208964	5	3	2	0.55	0.09	3.79	48.25	20.9	2	2	2	1	2	2	2	2	1	452855	424126	424559	237673	295048	569263	346082	276045	228305
Q02RC6	pyrH	#N/A		Uridylate kinase OS=Pseudomonas aeruginosa (strain UCBPP-PA14) OX=208963 GN=pyrH PE=3 SV=1	Pseudomonas aeruginosa (strain UCBPP-PA14) OX=208963; Pseudomonas aeruginosa (strain ATCC 15692 / DSM 22644 / CIP 104116 / JCM 14847 / LMG 12228 / 1C / PRS 101 / PAO1) OX=208964	70	172	12	0.32	0.09	38.85	28.16	33.9	18	18	16	18	18	18	18	18	17	5.99902e+07	4.63754e+07	2.59484e+07	3.17946e+07	2.85017e+07	4.74319e+07	2.61514e+07	4.40707e+07	2.48437e+07
Q02KU3	tig	#N/A		Trigger factor OS=Pseudomonas aeruginosa (strain UCBPP-PA14) OX=208963 GN=tig PE=3 SV=1	Pseudomonas aeruginosa (strain UCBPP-PA14) OX=208963; Pseudomonas aeruginosa (strain LESB58) OX=557722; Pseudomonas aeruginosa (strain ATCC 15692 / DSM 22644 / CIP 104116 / JCM 14847 / LMG 12228 / 1C / PRS 101 / PAO1) OX=208964	45	42	14	0.24	0.09	24.52	27.04	12.44	8	8	9	6	7	7	6	8	7	1.35003e+06	1.30334e+06	1.98161e+06	1.36061e+06	1.12042e+06	1.89057e+06	1.45479e+06	1.33715e+06	1.70237e+06
P09591	tufA	#N/A		Elongation factor Tu OS=Pseudomonas aeruginosa (strain ATCC 15692 / DSM 22644 / CIP 104116 / JCM 14847 / LMG 12228 / 1C / PRS 101 / PAO1) OX=208964 GN=tufA PE=1 SV=2	Pseudomonas aeruginosa (strain ATCC 15692 / DSM 22644 / CIP 104116 / JCM 14847 / LMG 12228 / 1C / PRS 101 / PAO1) OX=208964; Pseudomonas aeruginosa (strain PA7) OX=381754; Pseudomonas aeruginosa (strain UCBPP-PA14) OX=208963	77	390	24	0.17	0.09	30.14	0.99	36.42	26	27	27	25	26	26	25	26	25	9.10674e+07	1.55115e+08	1.69537e+08	1.23502e+08	1.25043e+08	1.25957e+08	7.82086e+07	1.66047e+08	1.18003e+08
Q02QE8	phnC2	#N/A		Phosphonates import ATP-binding protein PhnC 2 OS=Pseudomonas aeruginosa (strain UCBPP-PA14) OX=208963 GN=phnC2 PE=3 SV=1	Pseudomonas aeruginosa (strain UCBPP-PA14) OX=208963	59	58	11	0.16	0.09	2.6	35.55	34.62	10	10	10	9	10	10	9	10	10	3.44978e+06	3.35725e+06	3.53622e+06	2.0602e+06	4.20487e+06	4.21823e+06	1.89086e+06	3.39023e+06	3.95197e+06
P96963	radA	radA PA14_60990		DNA repair protein RadA OS=Pseudomonas aeruginosa (strain ATCC 15692 / DSM 22644 / CIP 104116 / JCM 14847 / LMG 12228 / 1C / PRS 101 / PAO1) OX=208964 GN=radA PE=3 SV=2	Pseudomonas aeruginosa (strain ATCC 15692 / DSM 22644 / CIP 104116 / JCM 14847 / LMG 12228 / 1C / PRS 101 / PAO1) OX=208964	77	225	25	0.13	0.09	17.94	43.18	30.28	32	32	28	29	32	29	31	32	30	3.39522e+07	4.88775e+07	4.21632e+07	2.19404e+07	4.08002e+07	5.60818e+07	2.58979e+07	4.8427e+07	4.40681e+07
B7V661	rpsE	#N/A		30S ribosomal protein S5 OS=Pseudomonas aeruginosa (strain LESB58) OX=557722 GN=rpsE PE=3 SV=1	Pseudomonas aeruginosa (strain LESB58) OX=557722; Pseudomonas aeruginosa (strain PA7) OX=381754; Pseudomonas aeruginosa (strain ATCC 15692 / DSM 22644 / CIP 104116 / JCM 14847 / LMG 12228 / 1C / PRS 101 / PAO1) OX=208964; Pseudomonas aeruginosa (strain UCBPP-PA14) OX=208963	64	151	11	0.05	0.09	23.8	38.61	26.72	14	13	14	15	15	15	13	14	14	3.7678e+07	4.71015e+07	6.06268e+07	2.78712e+07	4.55329e+07	6.29754e+07	3.94749e+07	4.16047e+07	6.26344e+07	Met-loss+Acetyl [N-Term]
B7V3F6	ubiE	#N/A		Ubiquinone/menaquinone biosynthesis C-methyltransferase UbiE OS=Pseudomonas aeruginosa (strain LESB58) OX=557722 GN=ubiE PE=3 SV=1	Pseudomonas aeruginosa (strain LESB58) OX=557722; Pseudomonas aeruginosa (strain UCBPP-PA14) OX=208963; Pseudomonas aeruginosa (strain ATCC 15692 / DSM 22644 / CIP 104116 / JCM 14847 / LMG 12228 / 1C / PRS 101 / PAO1) OX=208964	38	15	8	-0.16	0.09	39.4	33.22	18.99	7	5	8	8	7	8	7	6	6	1.04662e+06	772842	1.66653e+06	1.15425e+06	1.24122e+06	2.04646e+06	1.1966e+06	1.11375e+06	1.57512e+06
Q9I6J2	spuC	spuC PA14_03900		Putrescine--pyruvate aminotransferase OS=Pseudomonas aeruginosa (strain ATCC 15692 / DSM 22644 / CIP 104116 / JCM 14847 / LMG 12228 / 1C / PRS 101 / PAO1) OX=208964 GN=spuC PE=1 SV=1	Pseudomonas aeruginosa (strain ATCC 15692 / DSM 22644 / CIP 104116 / JCM 14847 / LMG 12228 / 1C / PRS 101 / PAO1) OX=208964	26	15	6	-0.19	0.09	14.29	21.33	43.85	5	5	6	4	4	5	4	4	3	453665	435652	563476	643870	469443	439439	584195	733949	276719
Q02DL4	thrB	#N/A	WT	Homoserine kinase OS=Pseudomonas aeruginosa (strain UCBPP-PA14) OX=208963 GN=thrB PE=3 SV=1	Pseudomonas aeruginosa (strain UCBPP-PA14) OX=208963	26	12	6	1.16	0.08	54.55	69.91	41.75	2	4	4	2	3	3		2	2	206520	740167	532899	106036	482631	233330	120104	300466	262029
P0DPC1	phzD2	phzD2 PA14_39925		Phenazine biosynthesis protein PhzD2 OS=Pseudomonas aeruginosa (strain ATCC 15692 / DSM 22644 / CIP 104116 / JCM 14847 / LMG 12228 / 1C / PRS 101 / PAO1) OX=208964 GN=phzD2 PE=1 SV=1	Pseudomonas aeruginosa (strain ATCC 15692 / DSM 22644 / CIP 104116 / JCM 14847 / LMG 12228 / 1C / PRS 101 / PAO1) OX=208964	28	14	5	0.59	0.08	20.33	21.84	42.83	4	5	4	3	4	4	3	5	4	1.06465e+06	1.42434e+06	1.61153e+06	826935	816159	1.17706e+06	520566	1.21391e+06	744161
Q9I702	bauC	mmsA PA14_01600		Putative 3-oxopropanoate dehydrogenase OS=Pseudomonas aeruginosa (strain ATCC 15692 / DSM 22644 / CIP 104116 / JCM 14847 / LMG 12228 / 1C / PRS 101 / PAO1) OX=208964 GN=bauC PE=2 SV=1	Pseudomonas aeruginosa (strain ATCC 15692 / DSM 22644 / CIP 104116 / JCM 14847 / LMG 12228 / 1C / PRS 101 / PAO1) OX=208964	24	25	9	0.47	0.08	19.47	25.75	22.37	7	8	8	7	7	8	6	7	6	1.06319e+06	1.16154e+06	1.52521e+06	1.16321e+06	741012	1.24449e+06	779246	1.15289e+06	819145
Q9HWH2	phzM	phzM PA14_09490		Phenazine-1-carboxylate N-methyltransferase OS=Pseudomonas aeruginosa (strain ATCC 15692 / DSM 22644 / CIP 104116 / JCM 14847 / LMG 12228 / 1C / PRS 101 / PAO1) OX=208964 GN=phzM PE=1 SV=1	Pseudomonas aeruginosa (strain ATCC 15692 / DSM 22644 / CIP 104116 / JCM 14847 / LMG 12228 / 1C / PRS 101 / PAO1) OX=208964	63	133	18	0.42	0.08	11.34	33.16	35.11	19	19	18	19	18	18	18	20	20	2.15944e+07	1.98731e+07	2.48081e+07	1.30936e+07	1.97625e+07	2.61331e+07	1.01154e+07	1.77908e+07	2.1422e+07
Q51344	asd	asd PA14_23800		Aspartate-semialdehyde dehydrogenase OS=Pseudomonas aeruginosa (strain ATCC 15692 / DSM 22644 / CIP 104116 / JCM 14847 / LMG 12228 / 1C / PRS 101 / PAO1) OX=208964 GN=asd PE=1 SV=2	Pseudomonas aeruginosa (strain ATCC 15692 / DSM 22644 / CIP 104116 / JCM 14847 / LMG 12228 / 1C / PRS 101 / PAO1) OX=208964	11	2	2	0.42	0.08	8.84	41.25	39.89	1	2	2	1	2	2	1	2	2	105057	112764	125090	147753	69990.3	83892.4	100295	113201	47657.1
Q9HV59	pnp	pnp PA14_62710		Polyribonucleotide nucleotidyltransferase OS=Pseudomonas aeruginosa (strain ATCC 15692 / DSM 22644 / CIP 104116 / JCM 14847 / LMG 12228 / 1C / PRS 101 / PAO1) OX=208964 GN=pnp PE=3 SV=1	Pseudomonas aeruginosa (strain ATCC 15692 / DSM 22644 / CIP 104116 / JCM 14847 / LMG 12228 / 1C / PRS 101 / PAO1) OX=208964; Pseudomonas aeruginosa (strain LESB58) OX=557722; Pseudomonas aeruginosa (strain UCBPP-PA14) OX=208963	53	141	30	0.34	0.08	22.81	23.48	45.24	26	27	26	27	24	24	22	24	24	1.54314e+07	2.20495e+07	1.49016e+07	1.91155e+07	2.09306e+07	1.3004e+07	1.24437e+07	2.18967e+07	9.25669e+06
P05384	hupB	hupB PA14_41210		DNA-binding protein HU-beta OS=Pseudomonas aeruginosa (strain ATCC 15692 / DSM 22644 / CIP 104116 / JCM 14847 / LMG 12228 / 1C / PRS 101 / PAO1) OX=208964 GN=hupB PE=1 SV=3	Pseudomonas aeruginosa (strain ATCC 15692 / DSM 22644 / CIP 104116 / JCM 14847 / LMG 12228 / 1C / PRS 101 / PAO1) OX=208964	71	78	6	0.33	0.08	26.69	40.85	28.03	7	7	7	7	7	7	7	7	7	5.05156e+07	4.97558e+07	3.00611e+07	2.49579e+07	5.44573e+07	3.27982e+07	4.05852e+07	3.66638e+07	2.27946e+07
Q02I59	astB	#N/A		N-succinylarginine dihydrolase OS=Pseudomonas aeruginosa (strain UCBPP-PA14) OX=208963 GN=astB PE=3 SV=1	Pseudomonas aeruginosa (strain UCBPP-PA14) OX=208963	46	59	16	0.3	0.08	33.14	69.2	27.95	15	14	13	13	15	14	13	13	11	2.05074e+07	1.2638e+07	2.54846e+07	1.03867e+07	9.25009e+06	2.93752e+07	3.64383e+06	6.30917e+06	4.5705e+06
Q9X4P2	rppH	rppH nudH PA14_04390		RNA pyrophosphohydrolase OS=Pseudomonas aeruginosa (strain ATCC 15692 / DSM 22644 / CIP 104116 / JCM 14847 / LMG 12228 / 1C / PRS 101 / PAO1) OX=208964 GN=rppH PE=3 SV=1	Pseudomonas aeruginosa (strain ATCC 15692 / DSM 22644 / CIP 104116 / JCM 14847 / LMG 12228 / 1C / PRS 101 / PAO1) OX=208964; Pseudomonas aeruginosa (strain UCBPP-PA14) OX=208963; Pseudomonas aeruginosa (strain PA7) OX=381754; Pseudomonas aeruginosa (strain LESB58) OX=557722	75	47	9	0.29	0.08	22.13	49.98	51.13	9	9	9	7	9	9	6	8	9	4.67617e+06	5.50153e+06	7.18972e+06	2.34976e+06	5.83408e+06	7.44243e+06	2.78925e+06	4.3596e+06	7.75995e+06
Q9I6Z1	ppk2	PA14_01730		Polyphosphate:ADP/GDP phosphotransferase OS=Pseudomonas aeruginosa (strain ATCC 15692 / DSM 22644 / CIP 104116 / JCM 14847 / LMG 12228 / 1C / PRS 101 / PAO1) OX=208964 GN=ppk2 PE=1 SV=2	Pseudomonas aeruginosa (strain ATCC 15692 / DSM 22644 / CIP 104116 / JCM 14847 / LMG 12228 / 1C / PRS 101 / PAO1) OX=208964	61	244	23	0.27	0.08	32.38	46.01	22.6	26	28	28	24	27	25	26	27	27	6.34157e+07	7.93366e+07	1.18169e+08	4.08187e+07	1.15008e+08	9.10731e+07	6.40432e+07	6.26155e+07	9.18135e+07
B7UW72	ccmE	#N/A		Cytochrome c-type biogenesis protein CcmE OS=Pseudomonas aeruginosa (strain LESB58) OX=557722 GN=ccmE PE=3 SV=1	Pseudomonas aeruginosa (strain LESB58) OX=557722; Pseudomonas aeruginosa (strain UCBPP-PA14) OX=208963	42	23	6	0.27	0.08	13.11	48.37	40.46	6	6	6	3	5	5	4	6	6	2.41054e+06	1.93027e+06	2.47554e+06	1.16661e+06	1.77924e+06	3.06564e+06	1.18986e+06	1.6882e+06	2.65792e+06
Q9I1S2	hcnB	hcnB PA14_36320		Hydrogen cyanide synthase subunit HcnB OS=Pseudomonas aeruginosa (strain ATCC 15692 / DSM 22644 / CIP 104116 / JCM 14847 / LMG 12228 / 1C / PRS 101 / PAO1) OX=208964 GN=hcnB PE=1 SV=1	Pseudomonas aeruginosa (strain ATCC 15692 / DSM 22644 / CIP 104116 / JCM 14847 / LMG 12228 / 1C / PRS 101 / PAO1) OX=208964	75	254	25	0.26	0.08	18.33	23.14	9.01	24	27	27	23	27	25	25	26	23	1.42483e+08	1.69733e+08	1.17272e+08	1.10247e+08	1.68039e+08	1.20786e+08	1.2353e+08	1.30833e+08	1.47082e+08
G3XD46	ftsI	ftsI PA14_57425		Peptidoglycan D,D-transpeptidase FtsI OS=Pseudomonas aeruginosa (strain ATCC 15692 / DSM 22644 / CIP 104116 / JCM 14847 / LMG 12228 / 1C / PRS 101 / PAO1) OX=208964 GN=ftsI PE=1 SV=1	Pseudomonas aeruginosa (strain ATCC 15692 / DSM 22644 / CIP 104116 / JCM 14847 / LMG 12228 / 1C / PRS 101 / PAO1) OX=208964	56	86	25	0.19	0.08	94.55	102.67	93.62	21	20	21	21	20	21	18	20	20	7.87469e+06	5.93712e+06	3.16858e+07	5.13343e+06	5.91152e+06	2.96129e+07	6.40245e+06	5.16445e+06	2.61303e+07
Q02F86	rplI	#N/A		50S ribosomal protein L9 OS=Pseudomonas aeruginosa (strain UCBPP-PA14) OX=208963 GN=rplI PE=3 SV=1	Pseudomonas aeruginosa (strain UCBPP-PA14) OX=208963; Pseudomonas aeruginosa (strain PA7) OX=381754; Pseudomonas aeruginosa (strain LESB58) OX=557722; Pseudomonas aeruginosa (strain ATCC 15692 / DSM 22644 / CIP 104116 / JCM 14847 / LMG 12228 / 1C / PRS 101 / PAO1) OX=208964	80	140	13	0.15	0.08	38.12	52.42	13.71	12	12	11	13	13	11	12	12	11	6.37419e+07	7.3406e+07	1.25841e+08	2.79247e+07	7.72861e+07	9.59422e+07	7.84958e+07	6.20233e+07	8.03765e+07
P47204	ftsZ	ftsZ PA14_57275		Cell division protein FtsZ OS=Pseudomonas aeruginosa (strain ATCC 15692 / DSM 22644 / CIP 104116 / JCM 14847 / LMG 12228 / 1C / PRS 101 / PAO1) OX=208964 GN=ftsZ PE=1 SV=2	Pseudomonas aeruginosa (strain ATCC 15692 / DSM 22644 / CIP 104116 / JCM 14847 / LMG 12228 / 1C / PRS 101 / PAO1) OX=208964	80	127	23	0.37	0.07	16.78	44.59	25.85	21	22	21	21	22	19	20	21	19	1.69594e+07	1.27698e+07	1.7682e+07	9.22413e+06	1.08774e+07	2.03708e+07	9.71602e+06	1.25136e+07	1.63361e+07
Q9HTW3	zapA	PA14_69030		Cell division protein ZapA OS=Pseudomonas aeruginosa (strain ATCC 15692 / DSM 22644 / CIP 104116 / JCM 14847 / LMG 12228 / 1C / PRS 101 / PAO1) OX=208964 GN=zapA PE=1 SV=1	Pseudomonas aeruginosa (strain ATCC 15692 / DSM 22644 / CIP 104116 / JCM 14847 / LMG 12228 / 1C / PRS 101 / PAO1) OX=208964	23	2	2	0.37	0.07	21.95	58.83	53.62	2	2	2	2	2	2	2	2	2	2.46713e+06	1.7116e+06	2.65729e+06	1.07087e+06	1.67357e+06	3.38915e+06	1.29731e+06	1.38624e+06	3.14411e+06
Q02V73	glyS	#N/A		Glycine--tRNA ligase beta subunit OS=Pseudomonas aeruginosa (strain UCBPP-PA14) OX=208963 GN=glyS PE=3 SV=1	Pseudomonas aeruginosa (strain UCBPP-PA14) OX=208963	23	24	12	0.3	0.07	37.48	9.39	23.23	7	11	11	8	10	9	5	9	9	898711	1.63858e+06	2.01757e+06	1.1134e+06	1.28404e+06	1.33712e+06	934137	1.16085e+06	1.48564e+06
Q9HZ66	serC	serC PA14_23270		Phosphoserine aminotransferase OS=Pseudomonas aeruginosa (strain ATCC 15692 / DSM 22644 / CIP 104116 / JCM 14847 / LMG 12228 / 1C / PRS 101 / PAO1) OX=208964 GN=serC PE=1 SV=1	Pseudomonas aeruginosa (strain ATCC 15692 / DSM 22644 / CIP 104116 / JCM 14847 / LMG 12228 / 1C / PRS 101 / PAO1) OX=208964	27	29	9	0.15	0.07	19.22	23.47	14.62	9	9	8	8	8	9	7	8	8	2.77843e+06	2.36967e+06	1.87911e+06	2.58362e+06	1.84775e+06	2.99442e+06	2.45052e+06	2.31956e+06	1.83889e+06
Q9HV34	speE2	speE PA14_63120		Polyamine aminopropyltransferase 2 OS=Pseudomonas aeruginosa (strain ATCC 15692 / DSM 22644 / CIP 104116 / JCM 14847 / LMG 12228 / 1C / PRS 101 / PAO1) OX=208964 GN=speE2 PE=3 SV=1	Pseudomonas aeruginosa (strain ATCC 15692 / DSM 22644 / CIP 104116 / JCM 14847 / LMG 12228 / 1C / PRS 101 / PAO1) OX=208964	37	20	8	0.15	0.07	41.57	54.07	91	7	7	5	8	7	5	7	7	3	1.9429e+06	1.91594e+06	809224	1.95191e+06	1.05148e+06	663595	3.06711e+06	835615	593218
Q9I0J6	nuoG	nuoG PA14_29940		NADH-quinone oxidoreductase subunit G OS=Pseudomonas aeruginosa (strain ATCC 15692 / DSM 22644 / CIP 104116 / JCM 14847 / LMG 12228 / 1C / PRS 101 / PAO1) OX=208964 GN=nuoG PE=3 SV=1	Pseudomonas aeruginosa (strain ATCC 15692 / DSM 22644 / CIP 104116 / JCM 14847 / LMG 12228 / 1C / PRS 101 / PAO1) OX=208964	45	164	30	0.09	0.07	14.45	19.59	26.52	27	27	26	27	29	25	26	28	26	2.65145e+07	3.4989e+07	2.89863e+07	2.38639e+07	2.0025e+07	1.60371e+07	3.68744e+07	2.82056e+07	2.15955e+07
Q9I2A8	atoB	atoB PA14_38630		Acetyl-CoA acetyltransferase OS=Pseudomonas aeruginosa (strain ATCC 15692 / DSM 22644 / CIP 104116 / JCM 14847 / LMG 12228 / 1C / PRS 101 / PAO1) OX=208964 GN=atoB PE=3 SV=1	Pseudomonas aeruginosa (strain ATCC 15692 / DSM 22644 / CIP 104116 / JCM 14847 / LMG 12228 / 1C / PRS 101 / PAO1) OX=208964	34	23	9	-0.22	0.07	31.9	26.92	23.12	7	8	8	8	7	8	8	8	7	1.17601e+06	1.36746e+06	2.11333e+06	1.9804e+06	1.21367e+06	2.07663e+06	1.65896e+06	2.2125e+06	1.41733e+06
Q9HUX1	speA	speA PA14_63990		Biosynthetic arginine decarboxylase OS=Pseudomonas aeruginosa (strain ATCC 15692 / DSM 22644 / CIP 104116 / JCM 14847 / LMG 12228 / 1C / PRS 101 / PAO1) OX=208964 GN=speA PE=3 SV=1	Pseudomonas aeruginosa (strain ATCC 15692 / DSM 22644 / CIP 104116 / JCM 14847 / LMG 12228 / 1C / PRS 101 / PAO1) OX=208964	75	464	41	0.59	0.06	45.22	53.4	42.69	44	46	45	39	46	45	41	45	46	1.37581e+08	3.14289e+08	1.70965e+08	5.43763e+07	1.76993e+08	1.91143e+08	7.03397e+07	1.76352e+08	1.68661e+08
Q9HZM9	rluC	rluC PA14_25580		Ribosomal large subunit pseudouridine synthase C OS=Pseudomonas aeruginosa (strain ATCC 15692 / DSM 22644 / CIP 104116 / JCM 14847 / LMG 12228 / 1C / PRS 101 / PAO1) OX=208964 GN=rluC PE=3 SV=1	Pseudomonas aeruginosa (strain ATCC 15692 / DSM 22644 / CIP 104116 / JCM 14847 / LMG 12228 / 1C / PRS 101 / PAO1) OX=208964	8	8	3	0.37	0.06	31.71	49.29	15.24	3	3	3	2	3	3	3	3	3	454604	403624	713410	204708	360255	578792	347673	430389	472600
Q9HUF7	rfaP	waaP PA14_66220		Lipopolysaccharide core heptose(I) kinase RfaP OS=Pseudomonas aeruginosa (strain ATCC 15692 / DSM 22644 / CIP 104116 / JCM 14847 / LMG 12228 / 1C / PRS 101 / PAO1) OX=208964 GN=rfaP PE=1 SV=1	Pseudomonas aeruginosa (strain ATCC 15692 / DSM 22644 / CIP 104116 / JCM 14847 / LMG 12228 / 1C / PRS 101 / PAO1) OX=208964	50	80	14	0.18	0.06	13.78	32.88	38.43	13	14	14	14	14	12	12	12	13	1.37165e+07	1.78019e+07	1.73797e+07	8.98918e+06	1.59491e+07	1.79416e+07	8.09219e+06	1.50896e+07	1.86095e+07
Q9HY41	glpK1	glpK PA14_18010		Glycerol kinase 1 OS=Pseudomonas aeruginosa (strain ATCC 15692 / DSM 22644 / CIP 104116 / JCM 14847 / LMG 12228 / 1C / PRS 101 / PAO1) OX=208964 GN=glpK1 PE=3 SV=1	Pseudomonas aeruginosa (strain ATCC 15692 / DSM 22644 / CIP 104116 / JCM 14847 / LMG 12228 / 1C / PRS 101 / PAO1) OX=208964	15	20	6	0.15	0.06	19.72	30.51	23.19	6	6	6	5	6	5	5	6	6	1.30114e+06	937840	1.3868e+06	1.09e+06	811689	1.49931e+06	942376	1.1087e+06	1.47512e+06
Q9I7B7	glyQ	glyQ PA14_00100		Glycine--tRNA ligase alpha subunit OS=Pseudomonas aeruginosa (strain ATCC 15692 / DSM 22644 / CIP 104116 / JCM 14847 / LMG 12228 / 1C / PRS 101 / PAO1) OX=208964 GN=glyQ PE=3 SV=1	Pseudomonas aeruginosa (strain ATCC 15692 / DSM 22644 / CIP 104116 / JCM 14847 / LMG 12228 / 1C / PRS 101 / PAO1) OX=208964; Pseudomonas aeruginosa (strain UCBPP-PA14) OX=208963; Pseudomonas aeruginosa (strain LESB58) OX=557722	48	35	10	-0.01	0.06	62.4	64.52	67.16	7	8	9	4	9	9	5	9	9	789908	2.99549e+06	3.89442e+06	706174	3.19217e+06	3.89887e+06	773471	2.60366e+06	4.12999e+06
Q02DZ0	betA	#N/A		Oxygen-dependent choline dehydrogenase OS=Pseudomonas aeruginosa (strain UCBPP-PA14) OX=208963 GN=betA PE=3 SV=1	Pseudomonas aeruginosa (strain UCBPP-PA14) OX=208963	37	43	14	0.52	0.05	15.19	14.52	50.02	9	11	11	8	9	8	7	11	8	2.75624e+06	3.23191e+06	3.74099e+06	2.66276e+06	2.40443e+06	1.9861e+06	1.31291e+06	3.42341e+06	1.84624e+06
Q02FS3	glmM	#N/A		Phosphoglucosamine mutase OS=Pseudomonas aeruginosa (strain UCBPP-PA14) OX=208963 GN=glmM PE=3 SV=1	Pseudomonas aeruginosa (strain UCBPP-PA14) OX=208963; Pseudomonas aeruginosa (strain ATCC 15692 / DSM 22644 / CIP 104116 / JCM 14847 / LMG 12228 / 1C / PRS 101 / PAO1) OX=208964	25	30	8	0.35	0.05	9.35	31.17	49.15	8	7	8	6	7	7	6	8	7	2.09043e+06	2.50415e+06	2.42049e+06	1.73232e+06	1.75614e+06	2.89243e+06	1.10734e+06	2.92024e+06	1.65068e+06
Q59637	aceE	aceA PA14_66290		Pyruvate dehydrogenase E1 component OS=Pseudomonas aeruginosa (strain ATCC 15692 / DSM 22644 / CIP 104116 / JCM 14847 / LMG 12228 / 1C / PRS 101 / PAO1) OX=208964 GN=aceE PE=3 SV=2	Pseudomonas aeruginosa (strain ATCC 15692 / DSM 22644 / CIP 104116 / JCM 14847 / LMG 12228 / 1C / PRS 101 / PAO1) OX=208964	55	323	49	0.33	0.05	21.72	28.95	33.15	51	52	49	46	49	49	44	51	50	4.27006e+07	6.61727e+07	5.34192e+07	3.71192e+07	4.18055e+07	6.27969e+07	2.63116e+07	5.12679e+07	5.02673e+07
Q02Q95	rdgC	#N/A		Recombination-associated protein RdgC OS=Pseudomonas aeruginosa (strain UCBPP-PA14) OX=208963 GN=rdgC PE=3 SV=1	Pseudomonas aeruginosa (strain UCBPP-PA14) OX=208963; Pseudomonas aeruginosa (strain LESB58) OX=557722	64	160	19	0.22	0.05	17.23	20.37	10.47	18	18	17	17	18	17	18	18	17	2.21777e+07	1.63862e+07	1.69661e+07	1.45197e+07	1.65833e+07	2.14721e+07	1.48044e+07	1.75453e+07	1.8087e+07
Q9HZE0	gdhB	gdhB PA14_24445		NAD-specific glutamate dehydrogenase OS=Pseudomonas aeruginosa (strain ATCC 15692 / DSM 22644 / CIP 104116 / JCM 14847 / LMG 12228 / 1C / PRS 101 / PAO1) OX=208964 GN=gdhB PE=1 SV=1	Pseudomonas aeruginosa (strain ATCC 15692 / DSM 22644 / CIP 104116 / JCM 14847 / LMG 12228 / 1C / PRS 101 / PAO1) OX=208964	64	828	95	0.2	0.05	31	13.92	54.26	96	102	94	98	101	95	95	101	94	5.8906e+08	3.07164e+08	4.77559e+08	3.86692e+08	4.58061e+08	3.49029e+08	7.25325e+08	4.13672e+08	1.27631e+09
Q9I347	prmB	prmB PA14_42790		50S ribosomal protein L3 glutamine methyltransferase OS=Pseudomonas aeruginosa (strain ATCC 15692 / DSM 22644 / CIP 104116 / JCM 14847 / LMG 12228 / 1C / PRS 101 / PAO1) OX=208964 GN=prmB PE=3 SV=1	Pseudomonas aeruginosa (strain ATCC 15692 / DSM 22644 / CIP 104116 / JCM 14847 / LMG 12228 / 1C / PRS 101 / PAO1) OX=208964	63	423	18	0.2	0.05	17.92	49.4	36.3	19	19	18	18	19	18	17	17	18	7.32248e+08	1.05406e+09	9.2635e+08	3.84407e+08	8.90262e+08	1.18537e+09	5.18627e+08	9.45487e+08	1.13089e+09
A6V718	clpX	#N/A		ATP-dependent Clp protease ATP-binding subunit ClpX OS=Pseudomonas aeruginosa (strain PA7) OX=381754 GN=clpX PE=3 SV=1	Pseudomonas aeruginosa (strain PA7) OX=381754; Pseudomonas aeruginosa (strain UCBPP-PA14) OX=208963; Pseudomonas aeruginosa (strain ATCC 15692 / DSM 22644 / CIP 104116 / JCM 14847 / LMG 12228 / 1C / PRS 101 / PAO1) OX=208964; Pseudomonas aeruginosa (strain LESB58) OX=557722	60	101	18	0.15	0.05	0.6	25.88	16.14	17	17	15	14	17	17	14	16	15	6.89645e+06	6.82291e+06	6.82737e+06	4.70342e+06	6.27008e+06	7.97043e+06	4.77434e+06	6.14293e+06	6.57754e+06
Q9HY05	surE	surE PA14_17450		5'-nucleotidase SurE OS=Pseudomonas aeruginosa (strain ATCC 15692 / DSM 22644 / CIP 104116 / JCM 14847 / LMG 12228 / 1C / PRS 101 / PAO1) OX=208964 GN=surE PE=3 SV=1	Pseudomonas aeruginosa (strain ATCC 15692 / DSM 22644 / CIP 104116 / JCM 14847 / LMG 12228 / 1C / PRS 101 / PAO1) OX=208964; Pseudomonas aeruginosa (strain UCBPP-PA14) OX=208963	11	4	2	0.06	0.05	17.32	14.63	17	2	2	2	2	2	2	2	2	2	180727	245263	187640	159499	213470	198489	182288	235100	173086
P45684	rpoS	rpoS PA14_17480		RNA polymerase sigma factor RpoS OS=Pseudomonas aeruginosa (strain ATCC 15692 / DSM 22644 / CIP 104116 / JCM 14847 / LMG 12228 / 1C / PRS 101 / PAO1) OX=208964 GN=rpoS PE=3 SV=1	Pseudomonas aeruginosa (strain ATCC 15692 / DSM 22644 / CIP 104116 / JCM 14847 / LMG 12228 / 1C / PRS 101 / PAO1) OX=208964	49	41	10	0.02	0.05	15.46	31.85	20.23	7	7	7	8	8	8	8	8	7	4.04383e+06	3.87716e+06	2.99702e+06	2.81624e+06	3.08273e+06	4.92688e+06	3.40788e+06	2.26409e+06	3.09538e+06
Q02K99	gpsA	#N/A	WT	Glycerol-3-phosphate dehydrogenase [NAD(P)+] OS=Pseudomonas aeruginosa (strain UCBPP-PA14) OX=208963 GN=gpsA PE=3 SV=1	Pseudomonas aeruginosa (strain UCBPP-PA14) OX=208963; Pseudomonas aeruginosa (strain ATCC 15692 / DSM 22644 / CIP 104116 / JCM 14847 / LMG 12228 / 1C / PRS 101 / PAO1) OX=208964	9	5	3	1.31	0.04	19.38	58.28	15.12	2	2	2		2	2	1	1	1	261781	209905	311043	60695.6	161032	239405	113531	153537	142223
P25084	lasR	lasR PA14_45960		Transcriptional activator protein LasR OS=Pseudomonas aeruginosa (strain ATCC 15692 / DSM 22644 / CIP 104116 / JCM 14847 / LMG 12228 / 1C / PRS 101 / PAO1) OX=208964 GN=lasR PE=1 SV=1	Pseudomonas aeruginosa (strain ATCC 15692 / DSM 22644 / CIP 104116 / JCM 14847 / LMG 12228 / 1C / PRS 101 / PAO1) OX=208964	73	54	13	0.56	0.04	49.65	62.37	56.31	10	11	11	8	11	10	9	12	11	2.84992e+06	5.36001e+06	8.3132e+06	1.69411e+06	3.72273e+06	6.7043e+06	1.80688e+06	3.6863e+06	6.17227e+06
B7V654	rplN	#N/A		50S ribosomal protein L14 OS=Pseudomonas aeruginosa (strain LESB58) OX=557722 GN=rplN PE=3 SV=1	Pseudomonas aeruginosa (strain LESB58) OX=557722; Pseudomonas aeruginosa (strain UCBPP-PA14) OX=208963; Pseudomonas aeruginosa (strain ATCC 15692 / DSM 22644 / CIP 104116 / JCM 14847 / LMG 12228 / 1C / PRS 101 / PAO1) OX=208964	67	159	13	0.46	0.04	13.22	34.41	5.48	16	17	17	15	16	16	15	16	16	1.59312e+08	1.63077e+08	2.0101e+08	7.63374e+07	1.37983e+08	1.58493e+08	1.29667e+08	1.20393e+08	1.34156e+08
Q02GZ1	murA	#N/A		UDP-N-acetylglucosamine 1-carboxyvinyltransferase OS=Pseudomonas aeruginosa (strain UCBPP-PA14) OX=208963 GN=murA PE=3 SV=1	Pseudomonas aeruginosa (strain UCBPP-PA14) OX=208963; Pseudomonas aeruginosa (strain LESB58) OX=557722; Pseudomonas aeruginosa (strain ATCC 15692 / DSM 22644 / CIP 104116 / JCM 14847 / LMG 12228 / 1C / PRS 101 / PAO1) OX=208964	42	102	17	0.2	0.04	7.62	33.18	24.62	16	17	17	15	17	16	15	17	16	7.35804e+06	8.14593e+06	8.5611e+06	5.88836e+06	6.2959e+06	1.04052e+07	5.19712e+06	8.11931e+06	8.43468e+06
A6V4E1	nuoI	#N/A		NADH-quinone oxidoreductase subunit I OS=Pseudomonas aeruginosa (strain PA7) OX=381754 GN=nuoI PE=3 SV=1	Pseudomonas aeruginosa (strain PA7) OX=381754; Pseudomonas aeruginosa (strain LESB58) OX=557722; Pseudomonas aeruginosa (strain UCBPP-PA14) OX=208963; Pseudomonas aeruginosa (strain ATCC 15692 / DSM 22644 / CIP 104116 / JCM 14847 / LMG 12228 / 1C / PRS 101 / PAO1) OX=208964	19	13	3	0.07	0.04	33.77	31.42	14.7	3	3	3	3	3	3	3	3	3	392154	487293	745713	495136	312511	605582	465650	559146	420307
Q9HWF4	rplO	rplO PA14_09040		50S ribosomal protein L15 OS=Pseudomonas aeruginosa (strain ATCC 15692 / DSM 22644 / CIP 104116 / JCM 14847 / LMG 12228 / 1C / PRS 101 / PAO1) OX=208964 GN=rplO PE=3 SV=1	Pseudomonas aeruginosa (strain ATCC 15692 / DSM 22644 / CIP 104116 / JCM 14847 / LMG 12228 / 1C / PRS 101 / PAO1) OX=208964; Pseudomonas aeruginosa (strain UCBPP-PA14) OX=208963; Pseudomonas aeruginosa (strain LESB58) OX=557722; Pseudomonas aeruginosa (strain PA7) OX=381754	58	142	13	0.02	0.04	8.85	15.16	14.11	13	15	13	16	16	14	14	14	12	2.51815e+08	2.88019e+08	2.99175e+08	2.1609e+08	2.70039e+08	2.92734e+08	3.25359e+08	2.44672e+08	2.89849e+08
Q9I0J9	nuoC	nuoC nuoCD nuoD PA14_29990		NADH-quinone oxidoreductase subunit C/D OS=Pseudomonas aeruginosa (strain ATCC 15692 / DSM 22644 / CIP 104116 / JCM 14847 / LMG 12228 / 1C / PRS 101 / PAO1) OX=208964 GN=nuoC PE=3 SV=1	Pseudomonas aeruginosa (strain ATCC 15692 / DSM 22644 / CIP 104116 / JCM 14847 / LMG 12228 / 1C / PRS 101 / PAO1) OX=208964; Pseudomonas aeruginosa (strain UCBPP-PA14) OX=208963	63	252	32	0.01	0.04	3.93	26.67	6.24	38	38	38	36	39	36	35	38	37	3.06962e+07	3.16037e+07	3.31698e+07	2.87615e+07	2.89224e+07	4.45865e+07	2.99021e+07	3.18992e+07	3.38824e+07
B7V659	rplF	#N/A		50S ribosomal protein L6 OS=Pseudomonas aeruginosa (strain LESB58) OX=557722 GN=rplF PE=3 SV=1	Pseudomonas aeruginosa (strain LESB58) OX=557722; Pseudomonas aeruginosa (strain PA7) OX=381754; Pseudomonas aeruginosa (strain UCBPP-PA14) OX=208963; Pseudomonas aeruginosa (strain ATCC 15692 / DSM 22644 / CIP 104116 / JCM 14847 / LMG 12228 / 1C / PRS 101 / PAO1) OX=208964	85	207	18	-0.1	0.04	9.36	21.24	9.81	19	20	17	20	19	18	20	20	15	2.58392e+08	2.64028e+08	3.05707e+08	1.92972e+08	2.84248e+08	2.8957e+08	3.2345e+08	2.65624e+08	2.99528e+08
Q9HXH0	valS	valS PA14_14440		Valine--tRNA ligase OS=Pseudomonas aeruginosa (strain ATCC 15692 / DSM 22644 / CIP 104116 / JCM 14847 / LMG 12228 / 1C / PRS 101 / PAO1) OX=208964 GN=valS PE=1 SV=1	Pseudomonas aeruginosa (strain ATCC 15692 / DSM 22644 / CIP 104116 / JCM 14847 / LMG 12228 / 1C / PRS 101 / PAO1) OX=208964	3	4	2	-0.4	0.04	27.2	70.69	69.62	1	2	2	2	1	2	1	2	2	87462.9	142263	151293	277239	56493.3	139488	139395	273325	57253
Q9I0Q0	pqsH	pqsH PA14_30630		2-heptyl-3-hydroxy-4(1H)-quinolone synthase OS=Pseudomonas aeruginosa (strain ATCC 15692 / DSM 22644 / CIP 104116 / JCM 14847 / LMG 12228 / 1C / PRS 101 / PAO1) OX=208964 GN=pqsH PE=3 SV=1	Pseudomonas aeruginosa (strain ATCC 15692 / DSM 22644 / CIP 104116 / JCM 14847 / LMG 12228 / 1C / PRS 101 / PAO1) OX=208964	52	82	17	0.32	0.03	41.84	48.13	44.41	15	16	16	11	16	16	13	15	15	4.95391e+06	8.6831e+06	1.21424e+07	3.64583e+06	8.86125e+06	1.09555e+07	3.85979e+06	7.58213e+06	1.02551e+07
Q02RW0	rlmN	#N/A		Dual-specificity RNA methyltransferase RlmN OS=Pseudomonas aeruginosa (strain UCBPP-PA14) OX=208963 GN=rlmN PE=3 SV=1	Pseudomonas aeruginosa (strain UCBPP-PA14) OX=208963; Pseudomonas aeruginosa (strain ATCC 15692 / DSM 22644 / CIP 104116 / JCM 14847 / LMG 12228 / 1C / PRS 101 / PAO1) OX=208964	40	50	12	0.21	0.03	5.79	28.58	25.81	11	11	11	11	11	11	10	10	10	4.39794e+06	4.0968e+06	3.92452e+06	2.4784e+06	3.55265e+06	4.47934e+06	2.32393e+06	3.91948e+06	3.62423e+06
O52760	rpoA	rpoA PA14_09115		DNA-directed RNA polymerase subunit alpha OS=Pseudomonas aeruginosa (strain ATCC 15692 / DSM 22644 / CIP 104116 / JCM 14847 / LMG 12228 / 1C / PRS 101 / PAO1) OX=208964 GN=rpoA PE=3 SV=2	Pseudomonas aeruginosa (strain ATCC 15692 / DSM 22644 / CIP 104116 / JCM 14847 / LMG 12228 / 1C / PRS 101 / PAO1) OX=208964; Pseudomonas aeruginosa (strain UCBPP-PA14) OX=208963; Pseudomonas aeruginosa (strain PA7) OX=381754	72	152	8	0.14	0.03	14.77	24.21	8	22	23	23	22	23	22	21	21	21	2.51827e+07	2.87807e+07	3.37817e+07	2.2476e+07	2.79915e+07	3.6399e+07	2.77953e+07	2.74303e+07	3.16105e+07
Q02RC8	rpsB	#N/A		30S ribosomal protein S2 OS=Pseudomonas aeruginosa (strain UCBPP-PA14) OX=208963 GN=rpsB PE=3 SV=1	Pseudomonas aeruginosa (strain UCBPP-PA14) OX=208963; Pseudomonas aeruginosa (strain ATCC 15692 / DSM 22644 / CIP 104116 / JCM 14847 / LMG 12228 / 1C / PRS 101 / PAO1) OX=208964; Pseudomonas aeruginosa (strain LESB58) OX=557722	74	220	14	0.11	0.03	13.96	20.01	17.29	20	24	23	24	24	20	20	22	20	5.25918e+07	4.54437e+07	6.01636e+07	4.30625e+07	4.39776e+07	6.05516e+07	5.00415e+07	4.07497e+07	5.78605e+07
B7UZL1	rplM	#N/A		50S ribosomal protein L13 OS=Pseudomonas aeruginosa (strain LESB58) OX=557722 GN=rplM PE=3 SV=1	Pseudomonas aeruginosa (strain LESB58) OX=557722; Pseudomonas aeruginosa (strain UCBPP-PA14) OX=208963; Pseudomonas aeruginosa (strain ATCC 15692 / DSM 22644 / CIP 104116 / JCM 14847 / LMG 12228 / 1C / PRS 101 / PAO1) OX=208964	82	233	15	0.05	0.03	19.14	37.55	20.08	14	14	14	17	17	14	15	14	13	2.59328e+08	2.46071e+08	3.46064e+08	1.40447e+08	2.35336e+08	3.12426e+08	2.72614e+08	2.15687e+08	3.24435e+08
Q02T85	rpsL	#N/A		30S ribosomal protein S12 OS=Pseudomonas aeruginosa (strain UCBPP-PA14) OX=208963 GN=rpsL PE=3 SV=1	Pseudomonas aeruginosa (strain UCBPP-PA14) OX=208963; Pseudomonas aeruginosa (strain ATCC 15692 / DSM 22644 / CIP 104116 / JCM 14847 / LMG 12228 / 1C / PRS 101 / PAO1) OX=208964; Pseudomonas aeruginosa (strain PA7) OX=381754; Pseudomonas aeruginosa (strain LESB58) OX=557722	63	90	10	-0.24	0.03	30.6	37.41	23.96	9	9	9	10	10	10	9	10	10	2.69553e+07	3.64733e+07	4.99737e+07	4.08262e+07	2.629e+07	5.73025e+07	4.18831e+07	3.37904e+07	5.44154e+07
Q9HWG0	uvrA	uvrA PA14_09180		UvrABC system protein A OS=Pseudomonas aeruginosa (strain ATCC 15692 / DSM 22644 / CIP 104116 / JCM 14847 / LMG 12228 / 1C / PRS 101 / PAO1) OX=208964 GN=uvrA PE=3 SV=1	Pseudomonas aeruginosa (strain ATCC 15692 / DSM 22644 / CIP 104116 / JCM 14847 / LMG 12228 / 1C / PRS 101 / PAO1) OX=208964	23	21	13	0.32	0.02	11.12	23.88	12.75	11	11	10	9	10	10	10	11	10	1.34791e+06	1.65127e+06	1.64006e+06	1.09944e+06	1.13783e+06	1.65416e+06	1.05184e+06	1.35986e+06	1.23645e+06
Q9HTV1	rho	rho PA14_69190		Transcription termination factor Rho OS=Pseudomonas aeruginosa (strain ATCC 15692 / DSM 22644 / CIP 104116 / JCM 14847 / LMG 12228 / 1C / PRS 101 / PAO1) OX=208964 GN=rho PE=3 SV=1	Pseudomonas aeruginosa (strain ATCC 15692 / DSM 22644 / CIP 104116 / JCM 14847 / LMG 12228 / 1C / PRS 101 / PAO1) OX=208964	63	203	24	0.29	0.02	12.27	24.63	20.39	30	29	29	24	25	27	27	26	28	2.12899e+07	2.32088e+07	2.70351e+07	1.59556e+07	2.11729e+07	2.63844e+07	1.64223e+07	2.0936e+07	2.48776e+07
Q9HXN2	purL	purL PA14_15740		Phosphoribosylformylglycinamidine synthase OS=Pseudomonas aeruginosa (strain ATCC 15692 / DSM 22644 / CIP 104116 / JCM 14847 / LMG 12228 / 1C / PRS 101 / PAO1) OX=208964 GN=purL PE=3 SV=1	Pseudomonas aeruginosa (strain ATCC 15692 / DSM 22644 / CIP 104116 / JCM 14847 / LMG 12228 / 1C / PRS 101 / PAO1) OX=208964	29	86	29	0.29	0.02	4.46	17.57	45.02	21	23	24	24	23	25	22	22	18	5.93833e+06	6.35636e+06	5.85198e+06	5.80368e+06	4.29701e+06	6.03857e+06	4.68651e+06	7.97652e+06	3.31161e+06
Q59653	pyrB	pyrB PA14_05260		Aspartate carbamoyltransferase OS=Pseudomonas aeruginosa (strain ATCC 15692 / DSM 22644 / CIP 104116 / JCM 14847 / LMG 12228 / 1C / PRS 101 / PAO1) OX=208964 GN=pyrB PE=3 SV=2	Pseudomonas aeruginosa (strain ATCC 15692 / DSM 22644 / CIP 104116 / JCM 14847 / LMG 12228 / 1C / PRS 101 / PAO1) OX=208964; Pseudomonas aeruginosa (strain UCBPP-PA14) OX=208963; Pseudomonas aeruginosa (strain LESB58) OX=557722	17	9	4	0.17	0.02	24.68	15.04	41.67	3	4	3	2	2	2	2	3	2	193336	301214	314961	222630	271673	203879	184261	345362	170439
Q9HWE7	rplE	rplE PA14_08970		50S ribosomal protein L5 OS=Pseudomonas aeruginosa (strain ATCC 15692 / DSM 22644 / CIP 104116 / JCM 14847 / LMG 12228 / 1C / PRS 101 / PAO1) OX=208964 GN=rplE PE=3 SV=1	Pseudomonas aeruginosa (strain ATCC 15692 / DSM 22644 / CIP 104116 / JCM 14847 / LMG 12228 / 1C / PRS 101 / PAO1) OX=208964; Pseudomonas aeruginosa (strain LESB58) OX=557722; Pseudomonas aeruginosa (strain UCBPP-PA14) OX=208963	71	222	18	0.13	0.02	10.56	40.09	22.05	21	22	22	21	22	21	22	22	22	1.18152e+08	1.44437e+08	1.40586e+08	6.19668e+07	1.43428e+08	1.40557e+08	9.42763e+07	1.47334e+08	1.19498e+08
Q9I321	exsD	exsD PA14_42380		Transcriptional antiactivator ExsD OS=Pseudomonas aeruginosa (strain ATCC 15692 / DSM 22644 / CIP 104116 / JCM 14847 / LMG 12228 / 1C / PRS 101 / PAO1) OX=208964 GN=exsD PE=1 SV=1	Pseudomonas aeruginosa (strain ATCC 15692 / DSM 22644 / CIP 104116 / JCM 14847 / LMG 12228 / 1C / PRS 101 / PAO1) OX=208964	44	34	13	0.36	0.01	55.46	47.58	17.61	12	11	12	9	10	11	10	10	11	6.51628e+06	2.64303e+06	2.75972e+06	2.35455e+06	2.06693e+06	4.70556e+06	2.61426e+06	2.29522e+06	3.23558e+06
Q02SG3	lipA	#N/A		Lipoyl synthase OS=Pseudomonas aeruginosa (strain UCBPP-PA14) OX=208963 GN=lipA PE=3 SV=1	Pseudomonas aeruginosa (strain UCBPP-PA14) OX=208963; Pseudomonas aeruginosa (strain ATCC 15692 / DSM 22644 / CIP 104116 / JCM 14847 / LMG 12228 / 1C / PRS 101 / PAO1) OX=208964; Pseudomonas aeruginosa (strain LESB58) OX=557722	49	69	14	0.29	0.01	4.95	26.4	6.03	14	14	13	11	13	12	12	13	11	8.59424e+06	7.7837e+06	8.20713e+06	5.27731e+06	7.06794e+06	9.0402e+06	6.84457e+06	7.37149e+06	7.72043e+06
Q02H29	murC	#N/A		UDP-N-acetylmuramate--L-alanine ligase OS=Pseudomonas aeruginosa (strain UCBPP-PA14) OX=208963 GN=murC PE=3 SV=1	Pseudomonas aeruginosa (strain UCBPP-PA14) OX=208963; Pseudomonas aeruginosa (strain LESB58) OX=557722; Pseudomonas aeruginosa (strain ATCC 15692 / DSM 22644 / CIP 104116 / JCM 14847 / LMG 12228 / 1C / PRS 101 / PAO1) OX=208964	20	29	6	0.29	0.01	51.1	42.06	69.92	7	8	9	6	8	9	4	9	9	1.27359e+06	2.10392e+06	3.62598e+06	988637	2.00236e+06	2.49842e+06	391243	1.91963e+06	2.66822e+06
Q02RY8	pepA	#N/A		Probable cytosol aminopeptidase OS=Pseudomonas aeruginosa (strain UCBPP-PA14) OX=208963 GN=pepA PE=3 SV=1	Pseudomonas aeruginosa (strain UCBPP-PA14) OX=208963	14	11	6	0.16	0.01	16.37	18.98	40.01	5	6	6	3	5	5	4	5	3	662065	686577	884353	526431	575101	749155	835740	712965	349095
G3XDA1	exoS	#N/A		Secreted exoenzyme S OS=Pseudomonas aeruginosa (strain ATCC 15692 / DSM 22644 / CIP 104116 / JCM 14847 / LMG 12228 / 1C / PRS 101 / PAO1) OX=208964 GN=exoS PE=1 SV=1	Pseudomonas aeruginosa (strain ATCC 15692 / DSM 22644 / CIP 104116 / JCM 14847 / LMG 12228 / 1C / PRS 101 / PAO1) OX=208964	4	15	2	0.78	0	8.02	46.06	45.01	2	2	2	2	2	2	2	2	2	3.02852e+06	3.55434e+06	3.35669e+06	1.09781e+06	2.51643e+06	3.10457e+06	1.36093e+06	1.73725e+06	3.13593e+06
Q9I1K2	PA2271	PA14_35200		Acetyltransferase PA2271 OS=Pseudomonas aeruginosa (strain ATCC 15692 / DSM 22644 / CIP 104116 / JCM 14847 / LMG 12228 / 1C / PRS 101 / PAO1) OX=208964 GN=PA2271 PE=4 SV=1	Pseudomonas aeruginosa (strain ATCC 15692 / DSM 22644 / CIP 104116 / JCM 14847 / LMG 12228 / 1C / PRS 101 / PAO1) OX=208964	51	21	6	0.63	0	38.26	70.31	68.29	6	6	6	4	6	5	3	5	6	1.25465e+06	2.77419e+06	1.93801e+06	292446	1.50827e+06	2.06263e+06	304170	1.49989e+06	1.97136e+06
P21629	braF	braF PA14_50550		High-affinity branched-chain amino acid transport ATP-binding protein BraF OS=Pseudomonas aeruginosa (strain ATCC 15692 / DSM 22644 / CIP 104116 / JCM 14847 / LMG 12228 / 1C / PRS 101 / PAO1) OX=208964 GN=braF PE=3 SV=1	Pseudomonas aeruginosa (strain ATCC 15692 / DSM 22644 / CIP 104116 / JCM 14847 / LMG 12228 / 1C / PRS 101 / PAO1) OX=208964	47	29	9	0.43	0	23.75	34.08	45.27	8	9	9	7	7	7	7	7	9	2.22357e+06	2.85057e+06	3.59453e+06	1.49375e+06	2.57168e+06	3.08563e+06	1.21643e+06	1.93323e+06	3.08033e+06
Q51390	glpK2	glpK PA14_17960		Glycerol kinase 2 OS=Pseudomonas aeruginosa (strain ATCC 15692 / DSM 22644 / CIP 104116 / JCM 14847 / LMG 12228 / 1C / PRS 101 / PAO1) OX=208964 GN=glpK2 PE=3 SV=2	Pseudomonas aeruginosa (strain ATCC 15692 / DSM 22644 / CIP 104116 / JCM 14847 / LMG 12228 / 1C / PRS 101 / PAO1) OX=208964	39	80	16	0.42	0	23.86	13.92	8.24	15	16	16	15	16	15	16	16	14	7.52352e+06	4.64819e+06	5.93875e+06	4.75102e+06	4.03924e+06	5.34958e+06	5.07667e+06	4.48805e+06	4.35894e+06
O30506	aotP	aotP PA14_52750		Arginine/ornithine transport ATP-binding protein AotP OS=Pseudomonas aeruginosa (strain ATCC 15692 / DSM 22644 / CIP 104116 / JCM 14847 / LMG 12228 / 1C / PRS 101 / PAO1) OX=208964 GN=aotP PE=3 SV=2	Pseudomonas aeruginosa (strain ATCC 15692 / DSM 22644 / CIP 104116 / JCM 14847 / LMG 12228 / 1C / PRS 101 / PAO1) OX=208964	50	47	11	0.28	0	24.22	40.61	34.19	12	11	12	9	11	12	11	11	12	3.48021e+06	3.66186e+06	5.30412e+06	2.1262e+06	3.37344e+06	4.94865e+06	2.48118e+06	2.94966e+06	4.66667e+06
Q9HUU5	ureC	ureC PA14_64390		Urease subunit alpha OS=Pseudomonas aeruginosa (strain ATCC 15692 / DSM 22644 / CIP 104116 / JCM 14847 / LMG 12228 / 1C / PRS 101 / PAO1) OX=208964 GN=ureC PE=3 SV=1	Pseudomonas aeruginosa (strain ATCC 15692 / DSM 22644 / CIP 104116 / JCM 14847 / LMG 12228 / 1C / PRS 101 / PAO1) OX=208964	53	231	18	0.21	0	25.27	85.05	45.16	20	22	22	18	20	19	20	21	21	8.80845e+07	1.26399e+08	7.99631e+07	3.92071e+08	7.88694e+07	1.25286e+08	3.88365e+07	8.99012e+07	1.07084e+08
Q9HWD4	rpsJ	rpsJ PA14_08840		30S ribosomal protein S10 OS=Pseudomonas aeruginosa (strain ATCC 15692 / DSM 22644 / CIP 104116 / JCM 14847 / LMG 12228 / 1C / PRS 101 / PAO1) OX=208964 GN=rpsJ PE=3 SV=1	Pseudomonas aeruginosa (strain ATCC 15692 / DSM 22644 / CIP 104116 / JCM 14847 / LMG 12228 / 1C / PRS 101 / PAO1) OX=208964; Pseudomonas aeruginosa (strain LESB58) OX=557722; Pseudomonas aeruginosa (strain PA7) OX=381754; Pseudomonas aeruginosa (strain UCBPP-PA14) OX=208963	70	68	11	0.19	0	41.24	32.77	20.27	9	9	9	11	10	10	8	10	10	1.80635e+07	1.60767e+07	3.29531e+07	1.25235e+07	1.51962e+07	2.32133e+07	2.06162e+07	1.39777e+07	2.01163e+07	Phospho [S21(100); T22(100)]
Q9HVN5	clpB	clpB PA14_60190		Chaperone protein ClpB OS=Pseudomonas aeruginosa (strain ATCC 15692 / DSM 22644 / CIP 104116 / JCM 14847 / LMG 12228 / 1C / PRS 101 / PAO1) OX=208964 GN=clpB PE=3 SV=1	Pseudomonas aeruginosa (strain ATCC 15692 / DSM 22644 / CIP 104116 / JCM 14847 / LMG 12228 / 1C / PRS 101 / PAO1) OX=208964	17	22	10	0.14	0	7.74	47.67	17.43	8	8	8	7	8	8	6	9	7	1.23268e+06	1.38486e+06	1.43274e+06	684887	1.09218e+06	1.81075e+06	948461	1.34088e+06	1.25157e+06
Q02T64	rplR	#N/A		50S ribosomal protein L18 OS=Pseudomonas aeruginosa (strain UCBPP-PA14) OX=208963 GN=rplR PE=3 SV=1	Pseudomonas aeruginosa (strain UCBPP-PA14) OX=208963; Pseudomonas aeruginosa (strain PA7) OX=381754; Pseudomonas aeruginosa (strain ATCC 15692 / DSM 22644 / CIP 104116 / JCM 14847 / LMG 12228 / 1C / PRS 101 / PAO1) OX=208964; Pseudomonas aeruginosa (strain LESB58) OX=557722	59	91	11	-0.05	0	6.88	26.07	18.35	9	9	9	11	11	10	10	10	9	8.10174e+07	7.60153e+07	8.71957e+07	7.82368e+07	1.07553e+08	1.33738e+08	1.34266e+08	1.0784e+08	9.38059e+07
A6UZI9	rplD	#N/A		50S ribosomal protein L4 OS=Pseudomonas aeruginosa (strain PA7) OX=381754 GN=rplD PE=3 SV=1	Pseudomonas aeruginosa (strain PA7) OX=381754; Pseudomonas aeruginosa (strain ATCC 15692 / DSM 22644 / CIP 104116 / JCM 14847 / LMG 12228 / 1C / PRS 101 / PAO1) OX=208964; Pseudomonas aeruginosa (strain UCBPP-PA14) OX=208963	72	275	15	-0.07	0	8.11	23.18	15.69	15	16	16	16	16	12	15	16	13	2.13028e+08	2.34661e+08	2.50621e+08	1.60523e+08	2.46517e+08	2.50392e+08	2.88312e+08	2.38893e+08	2.12092e+08
G3XD67	hcnA	hcnA PA14_36330		Hydrogen cyanide synthase subunit HcnA OS=Pseudomonas aeruginosa (strain ATCC 15692 / DSM 22644 / CIP 104116 / JCM 14847 / LMG 12228 / 1C / PRS 101 / PAO1) OX=208964 GN=hcnA PE=1 SV=1	Pseudomonas aeruginosa (strain ATCC 15692 / DSM 22644 / CIP 104116 / JCM 14847 / LMG 12228 / 1C / PRS 101 / PAO1) OX=208964	38	18	2	1.03	-0.01	21.29	48.99	77.25	1	1	1	1	1	1	1	1	1	1.83067e+06	2.10635e+06	2.75566e+06	636430	1.80141e+06	1.93368e+06	642840	1.03241e+06	2.80898e+06
B7V3E7	hslU	#N/A		ATP-dependent protease ATPase subunit HslU OS=Pseudomonas aeruginosa (strain LESB58) OX=557722 GN=hslU PE=3 SV=1	Pseudomonas aeruginosa (strain LESB58) OX=557722; Pseudomonas aeruginosa (strain UCBPP-PA14) OX=208963; Pseudomonas aeruginosa (strain ATCC 15692 / DSM 22644 / CIP 104116 / JCM 14847 / LMG 12228 / 1C / PRS 101 / PAO1) OX=208964	22	32	10	0.45	-0.01	9.13	18.33	27.04	10	10	10	9	9	9	9	9	7	2.65216e+06	3.13563e+06	2.73107e+06	2.30629e+06	1.78906e+06	2.59615e+06	2.57245e+06	2.10988e+06	1.46851e+06
Q9I0I1	carR	PA14_29730		Response regulator protein CarR OS=Pseudomonas aeruginosa (strain ATCC 15692 / DSM 22644 / CIP 104116 / JCM 14847 / LMG 12228 / 1C / PRS 101 / PAO1) OX=208964 GN=carR PE=3 SV=1	Pseudomonas aeruginosa (strain ATCC 15692 / DSM 22644 / CIP 104116 / JCM 14847 / LMG 12228 / 1C / PRS 101 / PAO1) OX=208964	31	10	5	0.43	-0.01	13.41	34.01	15.19	4	4	4	2	4	4	2	4	4	641646	718591	548243	345335	514949	698704	560393	433813	581253
Q02R92	mutS	#N/A		DNA mismatch repair protein MutS OS=Pseudomonas aeruginosa (strain UCBPP-PA14) OX=208963 GN=mutS PE=3 SV=1	Pseudomonas aeruginosa (strain UCBPP-PA14) OX=208963	36	73	21	0.37	-0.01	23	32.24	23.26	18	20	19	13	19	18	16	17	17	3.58262e+06	5.74305e+06	5.02657e+06	2.30912e+06	3.9917e+06	4.54846e+06	2.83531e+06	4.55486e+06	3.69822e+06
Q9HU66	thiI	thiI PA14_67580		tRNA sulfurtransferase OS=Pseudomonas aeruginosa (strain ATCC 15692 / DSM 22644 / CIP 104116 / JCM 14847 / LMG 12228 / 1C / PRS 101 / PAO1) OX=208964 GN=thiI PE=3 SV=1	Pseudomonas aeruginosa (strain ATCC 15692 / DSM 22644 / CIP 104116 / JCM 14847 / LMG 12228 / 1C / PRS 101 / PAO1) OX=208964; Pseudomonas aeruginosa (strain LESB58) OX=557722	18	17	8	0.36	-0.01	43.48	26.5	31.6	5	7	7	5	6	6	5	7	7	610278	1.22929e+06	1.59494e+06	609465	1.03468e+06	983160	739188	804559	1.28489e+06
B7V0N6	dnaA	#N/A		Chromosomal replication initiator protein DnaA OS=Pseudomonas aeruginosa (strain LESB58) OX=557722 GN=dnaA PE=3 SV=1	Pseudomonas aeruginosa (strain LESB58) OX=557722; Pseudomonas aeruginosa (strain UCBPP-PA14) OX=208963; Pseudomonas aeruginosa (strain ATCC 15692 / DSM 22644 / CIP 104116 / JCM 14847 / LMG 12228 / 1C / PRS 101 / PAO1) OX=208964	76	173	30	0.07	-0.01	26.44	41.07	35.14	26	29	28	25	28	28	26	26	25	1.15646e+07	1.76031e+07	1.9959e+07	8.0449e+06	1.95145e+07	1.80633e+07	1.27971e+07	1.33273e+07	2.30228e+07
Q9HVJ9	rtcA	rtcA PA14_60670		RNA 3'-terminal phosphate cyclase OS=Pseudomonas aeruginosa (strain ATCC 15692 / DSM 22644 / CIP 104116 / JCM 14847 / LMG 12228 / 1C / PRS 101 / PAO1) OX=208964 GN=rtcA PE=3 SV=1	Pseudomonas aeruginosa (strain ATCC 15692 / DSM 22644 / CIP 104116 / JCM 14847 / LMG 12228 / 1C / PRS 101 / PAO1) OX=208964; Pseudomonas aeruginosa (strain UCBPP-PA14) OX=208963	50	84	14	0.06	-0.01	15.02	20.13	11.24	14	14	14	13	14	13	14	14	13	7.32405e+06	6.72289e+06	5.41828e+06	4.84865e+06	7.18296e+06	6.87742e+06	5.93607e+06	5.97375e+06	7.19432e+06
B7V5H1	xerC	#N/A		Tyrosine recombinase XerC OS=Pseudomonas aeruginosa (strain LESB58) OX=557722 GN=xerC PE=3 SV=1	Pseudomonas aeruginosa (strain LESB58) OX=557722; Pseudomonas aeruginosa (strain UCBPP-PA14) OX=208963	34	29	9	0.06	-0.01	8.63	44.26	34.1	8	9	7	7	9	9	8	9	8	1.6032e+06	1.88765e+06	1.84573e+06	1.07296e+06	1.58986e+06	2.5996e+06	1.1769e+06	1.63499e+06	2.33927e+06
Q9I1W2	glgB	glgB PA14_36710		1,4-alpha-glucan branching enzyme GlgB OS=Pseudomonas aeruginosa (strain ATCC 15692 / DSM 22644 / CIP 104116 / JCM 14847 / LMG 12228 / 1C / PRS 101 / PAO1) OX=208964 GN=glgB PE=3 SV=1	Pseudomonas aeruginosa (strain ATCC 15692 / DSM 22644 / CIP 104116 / JCM 14847 / LMG 12228 / 1C / PRS 101 / PAO1) OX=208964	44	136	9	0	-0.01	27.61	88.22	68.82	21	24	21	18	24	21	16	24	24	1.00813e+07	1.40543e+07	1.77982e+07	3.39209e+06	1.19235e+07	2.89674e+07	3.20481e+06	1.65105e+07	2.14834e+07
B7UXY9	purM	#N/A		Phosphoribosylformylglycinamidine cyclo-ligase OS=Pseudomonas aeruginosa (strain LESB58) OX=557722 GN=purM PE=3 SV=1	Pseudomonas aeruginosa (strain LESB58) OX=557722; Pseudomonas aeruginosa (strain UCBPP-PA14) OX=208963	58	145	17	-0.32	-0.01	112.09	58.66	75.24	18	17	16	19	19	15	20	20	14	1.00565e+08	1.65417e+07	1.44065e+07	5.58285e+07	1.45825e+07	3.50584e+07	6.4956e+07	2.32612e+07	1.64666e+07
Q02FF4	ureA	#N/A	WT	Urease subunit gamma OS=Pseudomonas aeruginosa (strain UCBPP-PA14) OX=208963 GN=ureA PE=3 SV=1	Pseudomonas aeruginosa (strain UCBPP-PA14) OX=208963; Pseudomonas aeruginosa (strain PA7) OX=381754	42	26	4	1.15	-0.02	10.07	79.3	34.7	4	4	4	3	4	4	4	4	4	2.16467e+06	2.64659e+06	2.38108e+06	224054	1.46359e+06	2.34714e+06	761277	1.50033e+06	1.54592e+06
Q9HU19	dctD	PA14_68250		C4-dicarboxylate transport transcriptional regulatory protein DctD OS=Pseudomonas aeruginosa (strain ATCC 15692 / DSM 22644 / CIP 104116 / JCM 14847 / LMG 12228 / 1C / PRS 101 / PAO1) OX=208964 GN=dctD PE=3 SV=1	Pseudomonas aeruginosa (strain ATCC 15692 / DSM 22644 / CIP 104116 / JCM 14847 / LMG 12228 / 1C / PRS 101 / PAO1) OX=208964	72	158	28	0.38	-0.02	49.07	67.2	55.8	25	31	29	20	29	28	23	28	28	1.17045e+07	3.30646e+07	2.07736e+07	4.29058e+06	1.85736e+07	2.55873e+07	5.17688e+06	1.97591e+07	1.84922e+07
Q9I2T1	gloB	PA14_41080		Hydroxyacylglutathione hydrolase OS=Pseudomonas aeruginosa (strain ATCC 15692 / DSM 22644 / CIP 104116 / JCM 14847 / LMG 12228 / 1C / PRS 101 / PAO1) OX=208964 GN=gloB PE=3 SV=1	Pseudomonas aeruginosa (strain ATCC 15692 / DSM 22644 / CIP 104116 / JCM 14847 / LMG 12228 / 1C / PRS 101 / PAO1) OX=208964	9	3	2	0.21	-0.02	47.85	37.63	48.24	1	2	2	2	1	2	1	2	1	110473	261949	328745	245985	123738	277375	134638	324139	169056
Q9HZ71	rpsA	rpsA PA14_23330		30S ribosomal protein S1 OS=Pseudomonas aeruginosa (strain ATCC 15692 / DSM 22644 / CIP 104116 / JCM 14847 / LMG 12228 / 1C / PRS 101 / PAO1) OX=208964 GN=rpsA PE=3 SV=1	Pseudomonas aeruginosa (strain ATCC 15692 / DSM 22644 / CIP 104116 / JCM 14847 / LMG 12228 / 1C / PRS 101 / PAO1) OX=208964	64	221	34	0.2	-0.02	17.14	25.49	7.64	31	34	35	29	32	29	27	30	30	2.51054e+07	2.85326e+07	3.50842e+07	1.8472e+07	2.955e+07	3.04343e+07	2.75685e+07	2.39709e+07	2.73173e+07
Q51470	miaB	miaB PA14_12350		tRNA-2-methylthio-N(6)-dimethylallyladenosine synthase OS=Pseudomonas aeruginosa (strain ATCC 15692 / DSM 22644 / CIP 104116 / JCM 14847 / LMG 12228 / 1C / PRS 101 / PAO1) OX=208964 GN=miaB PE=3 SV=2	Pseudomonas aeruginosa (strain ATCC 15692 / DSM 22644 / CIP 104116 / JCM 14847 / LMG 12228 / 1C / PRS 101 / PAO1) OX=208964; Pseudomonas aeruginosa (strain UCBPP-PA14) OX=208963	43	102	15	0.2	-0.02	28.54	23.66	33.09	15	15	15	15	15	15	14	15	15	5.07025e+06	7.22426e+06	9.14812e+06	4.58132e+06	6.82291e+06	7.37979e+06	3.9244e+06	7.53968e+06	7.589e+06
Q9HWD1	rpsG	rpsG PA14_08810		30S ribosomal protein S7 OS=Pseudomonas aeruginosa (strain ATCC 15692 / DSM 22644 / CIP 104116 / JCM 14847 / LMG 12228 / 1C / PRS 101 / PAO1) OX=208964 GN=rpsG PE=3 SV=1	Pseudomonas aeruginosa (strain ATCC 15692 / DSM 22644 / CIP 104116 / JCM 14847 / LMG 12228 / 1C / PRS 101 / PAO1) OX=208964; Pseudomonas aeruginosa (strain LESB58) OX=557722; Pseudomonas aeruginosa (strain UCBPP-PA14) OX=208963; Pseudomonas aeruginosa (strain PA7) OX=381754	69	165	18	0.12	-0.02	13.68	20.88	32.01	19	19	18	18	19	18	19	19	18	1.13297e+08	8.59818e+07	1.00457e+08	1.1613e+08	7.5976e+07	9.64007e+07	1.42719e+08	9.81719e+07	7.63032e+07
Q51342	purF	purF PA14_23920		Amidophosphoribosyltransferase OS=Pseudomonas aeruginosa (strain ATCC 15692 / DSM 22644 / CIP 104116 / JCM 14847 / LMG 12228 / 1C / PRS 101 / PAO1) OX=208964 GN=purF PE=3 SV=3	Pseudomonas aeruginosa (strain ATCC 15692 / DSM 22644 / CIP 104116 / JCM 14847 / LMG 12228 / 1C / PRS 101 / PAO1) OX=208964	46	115	18	0.09	-0.02	11.35	22.5	26.85	17	16	16	15	16	15	15	15	13	1.14895e+07	1.44385e+07	1.31201e+07	1.15532e+07	9.54382e+06	1.48863e+07	1.01994e+07	1.63006e+07	1.08731e+07
Q02T87	rpoB	#N/A		DNA-directed RNA polymerase subunit beta OS=Pseudomonas aeruginosa (strain UCBPP-PA14) OX=208963 GN=rpoB PE=3 SV=1	Pseudomonas aeruginosa (strain UCBPP-PA14) OX=208963	70	672	94	0.08	-0.02	10.82	17.49	6.54	87	92	94	91	95	89	87	92	91	9.37413e+07	1.09951e+08	1.16064e+08	8.02244e+07	1.00915e+08	1.14443e+08	9.26996e+07	1.05027e+08	9.58581e+07
B7V658	rpsH	#N/A		30S ribosomal protein S8 OS=Pseudomonas aeruginosa (strain LESB58) OX=557722 GN=rpsH PE=3 SV=1	Pseudomonas aeruginosa (strain LESB58) OX=557722; Pseudomonas aeruginosa (strain UCBPP-PA14) OX=208963; Pseudomonas aeruginosa (strain PA7) OX=381754; Pseudomonas aeruginosa (strain ATCC 15692 / DSM 22644 / CIP 104116 / JCM 14847 / LMG 12228 / 1C / PRS 101 / PAO1) OX=208964	62	53	7	0.03	-0.02	16.81	20.38	4.33	7	7	7	6	7	6	7	7	5	1.63014e+07	1.66936e+07	2.1804e+07	1.1839e+07	1.79532e+07	1.55448e+07	1.66599e+07	1.67625e+07	1.5491e+07
Q9HWC7	rplJ	rplJ PA14_08740		50S ribosomal protein L10 OS=Pseudomonas aeruginosa (strain ATCC 15692 / DSM 22644 / CIP 104116 / JCM 14847 / LMG 12228 / 1C / PRS 101 / PAO1) OX=208964 GN=rplJ PE=3 SV=1	Pseudomonas aeruginosa (strain ATCC 15692 / DSM 22644 / CIP 104116 / JCM 14847 / LMG 12228 / 1C / PRS 101 / PAO1) OX=208964; Pseudomonas aeruginosa (strain LESB58) OX=557722; Pseudomonas aeruginosa (strain UCBPP-PA14) OX=208963; Pseudomonas aeruginosa (strain PA7) OX=381754	63	162	16	-0.05	-0.02	16.8	12.37	14.41	15	17	16	17	17	15	16	17	17	1.83337e+08	1.66143e+08	2.28812e+08	1.41642e+08	1.66089e+08	1.8166e+08	2.17406e+08	1.68324e+08	1.73895e+08
Q9I5W0	dnaG	dnaG PA14_07530		DNA primase OS=Pseudomonas aeruginosa (strain ATCC 15692 / DSM 22644 / CIP 104116 / JCM 14847 / LMG 12228 / 1C / PRS 101 / PAO1) OX=208964 GN=dnaG PE=1 SV=1	Pseudomonas aeruginosa (strain ATCC 15692 / DSM 22644 / CIP 104116 / JCM 14847 / LMG 12228 / 1C / PRS 101 / PAO1) OX=208964	16	19	8	0.31	-0.03	21.85	34.99	3.84	8	8	7	5	5	7	6	7	5	926546	996256	643373	571390	528771	965840	686325	689438	734640
Q02EU0	opgH	#N/A		Glucans biosynthesis glucosyltransferase H OS=Pseudomonas aeruginosa (strain UCBPP-PA14) OX=208963 GN=opgH PE=3 SV=1	Pseudomonas aeruginosa (strain UCBPP-PA14) OX=208963	33	112	21	0.07	-0.03	24.82	18.66	21.34	21	20	20	20	21	20	20	20	21	1.27788e+07	8.97373e+06	8.1392e+06	9.29715e+06	8.01094e+06	1.15569e+07	8.9646e+06	9.3902e+06	1.30263e+07
B7V0Q9	hemF	#N/A		Oxygen-dependent coproporphyrinogen-III oxidase OS=Pseudomonas aeruginosa (strain LESB58) OX=557722 GN=hemF PE=3 SV=1	Pseudomonas aeruginosa (strain LESB58) OX=557722	7	3	2	0.05	-0.03	53.36	17.86	64.45	2	2	2	2	2	1	2	2		221477	249576	548736	335962	241948	336464	390166	342833	70389.9
P31961	edd	edd PA14_22910		Phosphogluconate dehydratase OS=Pseudomonas aeruginosa (strain ATCC 15692 / DSM 22644 / CIP 104116 / JCM 14847 / LMG 12228 / 1C / PRS 101 / PAO1) OX=208964 GN=edd PE=3 SV=3	Pseudomonas aeruginosa (strain ATCC 15692 / DSM 22644 / CIP 104116 / JCM 14847 / LMG 12228 / 1C / PRS 101 / PAO1) OX=208964	3	2	2	0.05	-0.03	18.02	60.46	39.87	2	2	2	2		2	1	2	2	181187	129876	180907	218368	47640.7	172232	74925.2	155937	178270
Q9HVL9	proB	proB PA14_60420		Glutamate 5-kinase OS=Pseudomonas aeruginosa (strain ATCC 15692 / DSM 22644 / CIP 104116 / JCM 14847 / LMG 12228 / 1C / PRS 101 / PAO1) OX=208964 GN=proB PE=3 SV=1	Pseudomonas aeruginosa (strain ATCC 15692 / DSM 22644 / CIP 104116 / JCM 14847 / LMG 12228 / 1C / PRS 101 / PAO1) OX=208964; Pseudomonas aeruginosa (strain LESB58) OX=557722; Pseudomonas aeruginosa (strain UCBPP-PA14) OX=208963	48	124	15	0.04	-0.03	30.79	5.94	54.05	15	16	16	15	16	16	15	15	14	4.56416e+07	3.56482e+07	2.40386e+07	2.79544e+07	3.14863e+07	2.97062e+07	6.47815e+07	2.98888e+07	2.52583e+07
A6VBV4	rpmA	#N/A		50S ribosomal protein L27 OS=Pseudomonas aeruginosa (strain PA7) OX=381754 GN=rpmA PE=3 SV=1	Pseudomonas aeruginosa (strain PA7) OX=381754; Pseudomonas aeruginosa (strain UCBPP-PA14) OX=208963; Pseudomonas aeruginosa (strain LESB58) OX=557722; Pseudomonas aeruginosa (strain ATCC 15692 / DSM 22644 / CIP 104116 / JCM 14847 / LMG 12228 / 1C / PRS 101 / PAO1) OX=208964	51	54	6	0.02	-0.03	18.25	12.53	16.5	6	6	6	6	6	5	6	6	5	9.23906e+07	8.81363e+07	1.2191e+08	8.36242e+07	9.75066e+07	1.07659e+08	1.13436e+08	8.41158e+07	1.14157e+08
Q9HWD7	rplW	rplW PA14_08870		50S ribosomal protein L23 OS=Pseudomonas aeruginosa (strain ATCC 15692 / DSM 22644 / CIP 104116 / JCM 14847 / LMG 12228 / 1C / PRS 101 / PAO1) OX=208964 GN=rplW PE=3 SV=1	Pseudomonas aeruginosa (strain ATCC 15692 / DSM 22644 / CIP 104116 / JCM 14847 / LMG 12228 / 1C / PRS 101 / PAO1) OX=208964; Pseudomonas aeruginosa (strain UCBPP-PA14) OX=208963; Pseudomonas aeruginosa (strain LESB58) OX=557722; Pseudomonas aeruginosa (strain PA7) OX=381754	75	131	12	-0.03	-0.03	7.28	11.71	17.01	11	11	10	11	11	10	11	11	11	1.7493e+08	1.95575e+08	2.01306e+08	1.62269e+08	2.04953e+08	1.8098e+08	2.33133e+08	1.69225e+08	1.84913e+08	Phospho [S51(99.1)]; Acetyl [K44(100); K53(100)]
Q02GA9	rplU	#N/A		50S ribosomal protein L21 OS=Pseudomonas aeruginosa (strain UCBPP-PA14) OX=208963 GN=rplU PE=3 SV=1	Pseudomonas aeruginosa (strain UCBPP-PA14) OX=208963; Pseudomonas aeruginosa (strain ATCC 15692 / DSM 22644 / CIP 104116 / JCM 14847 / LMG 12228 / 1C / PRS 101 / PAO1) OX=208964; Pseudomonas aeruginosa (strain LESB58) OX=557722	78	184	16	-0.04	-0.03	11.45	26.45	18.6	16	17	17	17	17	15	17	17	14	2.80924e+08	3.2407e+08	3.53689e+08	2.13495e+08	3.2597e+08	3.6843e+08	4.0643e+08	2.78547e+08	3.47139e+08
Q02RL5	rplS	#N/A		50S ribosomal protein L19 OS=Pseudomonas aeruginosa (strain UCBPP-PA14) OX=208963 GN=rplS PE=3 SV=1	Pseudomonas aeruginosa (strain UCBPP-PA14) OX=208963; Pseudomonas aeruginosa (strain PA7) OX=381754; Pseudomonas aeruginosa (strain ATCC 15692 / DSM 22644 / CIP 104116 / JCM 14847 / LMG 12228 / 1C / PRS 101 / PAO1) OX=208964; Pseudomonas aeruginosa (strain LESB58) OX=557722	72	182	13	-0.32	-0.03	2.47	14.7	27.41	11	10	11	14	14	10	12	12	10	2.28768e+08	2.32025e+08	2.21107e+08	2.86993e+08	2.38507e+08	2.1587e+08	3.76865e+08	2.31379e+08	2.52396e+08
B7UWJ2	der	#N/A		GTPase Der OS=Pseudomonas aeruginosa (strain LESB58) OX=557722 GN=der PE=3 SV=1	Pseudomonas aeruginosa (strain LESB58) OX=557722	24	28	9	0.04	-0.04	49.69	40.76	41.13	6	9	9	6	9	9	7	8	9	858209	1.5985e+06	2.49641e+06	1.03743e+06	1.39746e+06	2.28284e+06	1.03226e+06	1.49693e+06	2.35145e+06
Q02RL8	rpsP	#N/A		30S ribosomal protein S16 OS=Pseudomonas aeruginosa (strain UCBPP-PA14) OX=208963 GN=rpsP PE=3 SV=1	Pseudomonas aeruginosa (strain UCBPP-PA14) OX=208963	70	29	5	-0.05	-0.04	24.34	22.56	16.38	5	5	5	5	5	5	4	5	4	9.28689e+06	1.45565e+07	1.48897e+07	8.67901e+06	1.30799e+07	1.34235e+07	1.40413e+07	1.02552e+07	1.35913e+07
P14165	gltA	gltA PA14_44070		Citrate synthase OS=Pseudomonas aeruginosa (strain ATCC 15692 / DSM 22644 / CIP 104116 / JCM 14847 / LMG 12228 / 1C / PRS 101 / PAO1) OX=208964 GN=gltA PE=1 SV=2	Pseudomonas aeruginosa (strain ATCC 15692 / DSM 22644 / CIP 104116 / JCM 14847 / LMG 12228 / 1C / PRS 101 / PAO1) OX=208964	16	20	6	-0.4	-0.04	43.62	58.48	25.14	2	4	4	4	4	4	3	4	4	425813	436439	866319	757411	235088	989279	873684	617493	549391
Q9HTQ6	xpt	xpt PA14_69940		Xanthine phosphoribosyltransferase OS=Pseudomonas aeruginosa (strain ATCC 15692 / DSM 22644 / CIP 104116 / JCM 14847 / LMG 12228 / 1C / PRS 101 / PAO1) OX=208964 GN=xpt PE=3 SV=1	Pseudomonas aeruginosa (strain ATCC 15692 / DSM 22644 / CIP 104116 / JCM 14847 / LMG 12228 / 1C / PRS 101 / PAO1) OX=208964	23	14	5	0.73	-0.05	28.15	53.7	56.22	4	4	4	2	4	3	2	4	3	857309	1.29096e+06	1.54175e+06	270437	966723	761893	240761	946442	810308
Q02T62	rpmD	#N/A		50S ribosomal protein L30 OS=Pseudomonas aeruginosa (strain UCBPP-PA14) OX=208963 GN=rpmD PE=3 SV=1	Pseudomonas aeruginosa (strain UCBPP-PA14) OX=208963; Pseudomonas aeruginosa (strain ATCC 15692 / DSM 22644 / CIP 104116 / JCM 14847 / LMG 12228 / 1C / PRS 101 / PAO1) OX=208964; Pseudomonas aeruginosa (strain PA7) OX=381754; Pseudomonas aeruginosa (strain LESB58) OX=557722	41	48	4	0.41	-0.05	9.79	24.49	13.14	4	4	4	4	4	4	4	4	4	3.99517e+07	3.41042e+07	4.11165e+07	1.93892e+07	2.95549e+07	3.172e+07	3.24543e+07	2.48986e+07	2.90646e+07
Q9HXY6	lpxD	lpxD PA14_17180		UDP-3-O-acylglucosamine N-acyltransferase OS=Pseudomonas aeruginosa (strain ATCC 15692 / DSM 22644 / CIP 104116 / JCM 14847 / LMG 12228 / 1C / PRS 101 / PAO1) OX=208964 GN=lpxD PE=1 SV=1	Pseudomonas aeruginosa (strain ATCC 15692 / DSM 22644 / CIP 104116 / JCM 14847 / LMG 12228 / 1C / PRS 101 / PAO1) OX=208964; Pseudomonas aeruginosa (strain LESB58) OX=557722	15	5	3	0.31	-0.05	1.08	5.65	53.98	3	3	3	2	3	3	2	3	2	260588	266015	261905	257299	238607	266852	94972.2	339597	256985
A6V0W0	ispG	#N/A		4-hydroxy-3-methylbut-2-en-1-yl diphosphate synthase (flavodoxin) OS=Pseudomonas aeruginosa (strain PA7) OX=381754 GN=ispG PE=3 SV=1	Pseudomonas aeruginosa (strain PA7) OX=381754	43	50	14	0.3	-0.05	23.77	26.02	30.43	12	14	14	12	13	13	12	12	13	3.43641e+06	5.46436e+06	5.29161e+06	3.16581e+06	4.46601e+06	5.42107e+06	4.04254e+06	3.69408e+06	6.31936e+06
Q9HWA4	pprB	PA14_55810		Two-component response regulator PprB OS=Pseudomonas aeruginosa (strain ATCC 15692 / DSM 22644 / CIP 104116 / JCM 14847 / LMG 12228 / 1C / PRS 101 / PAO1) OX=208964 GN=pprB PE=1 SV=1	Pseudomonas aeruginosa (strain ATCC 15692 / DSM 22644 / CIP 104116 / JCM 14847 / LMG 12228 / 1C / PRS 101 / PAO1) OX=208964	28	18	6	0.3	-0.05	15.13	37.12	5.02	5	6	6	5	6	6	5	5	5	1.24094e+06	1.36838e+06	1.66088e+06	903934	966101	1.69784e+06	1.09329e+06	1.07163e+06	1.17742e+06
Q02NN5	ihfA	#N/A		Integration host factor subunit alpha OS=Pseudomonas aeruginosa (strain UCBPP-PA14) OX=208963 GN=ihfA PE=3 SV=1	Pseudomonas aeruginosa (strain UCBPP-PA14) OX=208963; Pseudomonas aeruginosa (strain PA7) OX=381754; Pseudomonas aeruginosa (strain ATCC 15692 / DSM 22644 / CIP 104116 / JCM 14847 / LMG 12228 / 1C / PRS 101 / PAO1) OX=208964	75	130	14	0.14	-0.05	74.98	80.04	36.81	12	14	14	14	15	14	12	15	14	2.74855e+07	5.50761e+07	1.30251e+08	2.29248e+07	4.3933e+07	1.1591e+08	4.51212e+07	5.13037e+07	8.67823e+07
Q9HWF5	secY	secY PA14_09050		Protein translocase subunit SecY OS=Pseudomonas aeruginosa (strain ATCC 15692 / DSM 22644 / CIP 104116 / JCM 14847 / LMG 12228 / 1C / PRS 101 / PAO1) OX=208964 GN=secY PE=3 SV=1	Pseudomonas aeruginosa (strain ATCC 15692 / DSM 22644 / CIP 104116 / JCM 14847 / LMG 12228 / 1C / PRS 101 / PAO1) OX=208964	20	57	8	0.1	-0.05	11.96	9.43	20.55	9	8	9	8	8	8	7	8	8	5.29649e+06	4.2101e+06	4.52296e+06	4.90093e+06	4.09091e+06	4.31482e+06	5.54112e+06	4.47843e+06	3.671e+06
Q9I5Z0	metK	metK PA14_07090		S-adenosylmethionine synthase OS=Pseudomonas aeruginosa (strain ATCC 15692 / DSM 22644 / CIP 104116 / JCM 14847 / LMG 12228 / 1C / PRS 101 / PAO1) OX=208964 GN=metK PE=3 SV=1	Pseudomonas aeruginosa (strain ATCC 15692 / DSM 22644 / CIP 104116 / JCM 14847 / LMG 12228 / 1C / PRS 101 / PAO1) OX=208964; Pseudomonas aeruginosa (strain UCBPP-PA14) OX=208963; Pseudomonas aeruginosa (strain PA7) OX=381754; Pseudomonas aeruginosa (strain LESB58) OX=557722	47	125	15	0.09	-0.05	22.32	23.08	27.03	15	18	17	18	18	14	15	18	18	1.58979e+07	1.83264e+07	2.4364e+07	2.36812e+07	1.58489e+07	1.66093e+07	1.42686e+07	2.26225e+07	1.48583e+07
Q51416	amiB	amiB PA14_20570		ATP-dependent protease ATP-binding subunit-like protein AmiB OS=Pseudomonas aeruginosa (strain ATCC 15692 / DSM 22644 / CIP 104116 / JCM 14847 / LMG 12228 / 1C / PRS 101 / PAO1) OX=208964 GN=amiB PE=3 SV=2	Pseudomonas aeruginosa (strain ATCC 15692 / DSM 22644 / CIP 104116 / JCM 14847 / LMG 12228 / 1C / PRS 101 / PAO1) OX=208964	41	54	13	0.09	-0.05	53.5	66.26	103.04	11	11	12	8	11	11	5	12	12	2.57451e+06	1.85804e+06	5.092e+06	1.79086e+06	2.40155e+06	5.93342e+06	1.19586e+06	2.07672e+06	8.7445e+06
Q02H37	secA	#N/A		Protein translocase subunit SecA OS=Pseudomonas aeruginosa (strain UCBPP-PA14) OX=208963 GN=secA PE=3 SV=1	Pseudomonas aeruginosa (strain UCBPP-PA14) OX=208963	65	241	43	0.08	-0.05	8.76	24.48	9.66	36	37	37	35	37	35	35	37	36	1.88375e+07	2.14862e+07	1.82842e+07	1.3981e+07	1.8828e+07	2.31014e+07	1.72204e+07	1.79017e+07	2.06132e+07
Q9ZI86	lnt	lnt PA14_12280		Apolipoprotein N-acyltransferase OS=Pseudomonas aeruginosa (strain ATCC 15692 / DSM 22644 / CIP 104116 / JCM 14847 / LMG 12228 / 1C / PRS 101 / PAO1) OX=208964 GN=lnt PE=1 SV=1	Pseudomonas aeruginosa (strain ATCC 15692 / DSM 22644 / CIP 104116 / JCM 14847 / LMG 12228 / 1C / PRS 101 / PAO1) OX=208964	13	11	5	-0.15	-0.05	5.28	13.53	4.17	2	3	3	3	3	3	3	4	3	377426	344113	377861	437475	382159	501180	386811	409422	377690
A6VDK1	opgG	#N/A		Glucans biosynthesis protein G OS=Pseudomonas aeruginosa (strain PA7) OX=381754 GN=opgG PE=3 SV=1	Pseudomonas aeruginosa (strain PA7) OX=381754	4	2	2	-0.48	-0.05	44.59	34.49	58.61		1	1	2	2	1	2	2	1	70159.3	118646	179369	186002	90989.2	136313	169949	305432	87614.3
Q9I742	clpV1	clpB PA14_01100		AAA+ ATPase ClpV1 OS=Pseudomonas aeruginosa (strain ATCC 15692 / DSM 22644 / CIP 104116 / JCM 14847 / LMG 12228 / 1C / PRS 101 / PAO1) OX=208964 GN=clpV1 PE=1 SV=1	Pseudomonas aeruginosa (strain ATCC 15692 / DSM 22644 / CIP 104116 / JCM 14847 / LMG 12228 / 1C / PRS 101 / PAO1) OX=208964	14	23	11	0.28	-0.06	19.38	48.88	34.19	10	11	11	7	10	8	7	8	7	2.95257e+06	2.96241e+06	4.07522e+06	1.87485e+06	2.59439e+06	4.76529e+06	3.41519e+06	2.35007e+06	4.73958e+06
P77915	hemN	hemN PA14_44470		Oxygen-independent coproporphyrinogen III oxidase OS=Pseudomonas aeruginosa (strain ATCC 15692 / DSM 22644 / CIP 104116 / JCM 14847 / LMG 12228 / 1C / PRS 101 / PAO1) OX=208964 GN=hemN PE=2 SV=2	Pseudomonas aeruginosa (strain ATCC 15692 / DSM 22644 / CIP 104116 / JCM 14847 / LMG 12228 / 1C / PRS 101 / PAO1) OX=208964	61	141	26	0.25	-0.06	34.97	36.35	22.83	23	25	25	24	25	25	26	25	24	1.18611e+07	2.42081e+07	1.70968e+07	8.03959e+06	1.75509e+07	1.47956e+07	1.15085e+07	1.80318e+07	1.3863e+07
Q02KR1	ppsA	#N/A		Phosphoenolpyruvate synthase OS=Pseudomonas aeruginosa (strain UCBPP-PA14) OX=208963 GN=ppsA PE=1 SV=1	Pseudomonas aeruginosa (strain UCBPP-PA14) OX=208963	37	70	23	-0.08	-0.06	10.33	23.45	45.87	19	18	17	18	20	17	19	19	15	3.82636e+06	3.85488e+06	4.57105e+06	5.36888e+06	3.50988e+06	3.83206e+06	4.57195e+06	7.33141e+06	2.85763e+06
A6V1S1	argG	#N/A		Argininosuccinate synthase OS=Pseudomonas aeruginosa (strain PA7) OX=381754 GN=argG PE=3 SV=1	Pseudomonas aeruginosa (strain PA7) OX=381754	11	10	5	-0.36	-0.06	23.59	40.18	27.53	4	4	3	3	4	4	5	5	4	606780	634361	398567	830978	557036	1.26086e+06	621383	1.0755e+06	1.03115e+06
O30508	aruC	aruC argD PA14_52720		Succinylornithine transaminase/acetylornithine aminotransferase OS=Pseudomonas aeruginosa (strain ATCC 15692 / DSM 22644 / CIP 104116 / JCM 14847 / LMG 12228 / 1C / PRS 101 / PAO1) OX=208964 GN=aruC PE=1 SV=2	Pseudomonas aeruginosa (strain ATCC 15692 / DSM 22644 / CIP 104116 / JCM 14847 / LMG 12228 / 1C / PRS 101 / PAO1) OX=208964	21	5	4	-0.76	-0.06	5.63	65.31	60.2	1	2	2	2	2	2	2	2	1	199005	193333	178285	488098	191794	156556	371919	431998	94187.6
Q02QH1	hldD	#N/A		ADP-L-glycero-D-manno-heptose-6-epimerase OS=Pseudomonas aeruginosa (strain UCBPP-PA14) OX=208963 GN=hldD PE=3 SV=2	Pseudomonas aeruginosa (strain UCBPP-PA14) OX=208963	69	175	19	0.54	-0.07	40.99	36.93	27.36	21	21	19	19	21	20	19	21	20	2.30428e+07	4.28167e+07	2.13921e+07	1.3428e+07	2.86167e+07	1.98791e+07	1.47033e+07	2.59602e+07	2.2315e+07
P55222	vfr	vfr PA14_08370		cAMP-activated global transcriptional regulator Vfr OS=Pseudomonas aeruginosa (strain ATCC 15692 / DSM 22644 / CIP 104116 / JCM 14847 / LMG 12228 / 1C / PRS 101 / PAO1) OX=208964 GN=vfr PE=1 SV=1	Pseudomonas aeruginosa (strain ATCC 15692 / DSM 22644 / CIP 104116 / JCM 14847 / LMG 12228 / 1C / PRS 101 / PAO1) OX=208964	15	21	4	0.47	-0.07	27.72	35.21	29.19	4	4	4	4	3	3	3	3	3	1.08515e+06	1.9207e+06	1.51575e+06	817004	1.11557e+06	1.64623e+06	934574	1.42771e+06	848698
Q9HTN9	rpmG	rpmG PA14_70180		50S ribosomal protein L33 OS=Pseudomonas aeruginosa (strain ATCC 15692 / DSM 22644 / CIP 104116 / JCM 14847 / LMG 12228 / 1C / PRS 101 / PAO1) OX=208964 GN=rpmG PE=1 SV=1	Pseudomonas aeruginosa (strain ATCC 15692 / DSM 22644 / CIP 104116 / JCM 14847 / LMG 12228 / 1C / PRS 101 / PAO1) OX=208964	78	57	6	0.37	-0.07	33.53	49.91	37.98	5	5	5	6	6	6	6	6	6	2.38816e+07	2.28359e+07	4.01525e+07	1.0046e+07	2.12525e+07	3.06187e+07	1.59126e+07	2.05597e+07	3.29091e+07
Q02PK7	PA14_24730	#N/A		Deoxyguanosinetriphosphate triphosphohydrolase-like protein OS=Pseudomonas aeruginosa (strain UCBPP-PA14) OX=208963 GN=PA14_24730 PE=3 SV=1	Pseudomonas aeruginosa (strain UCBPP-PA14) OX=208963; Pseudomonas aeruginosa (strain LESB58) OX=557722; Pseudomonas aeruginosa (strain ATCC 15692 / DSM 22644 / CIP 104116 / JCM 14847 / LMG 12228 / 1C / PRS 101 / PAO1) OX=208964	16	5	5	-0.07	-0.07	43.66	39.38	43	1	4	4	1	3	3	2	3	3	169305	447093	383025	190852	322795	441510	187977	316002	465686
Q9HWC5	rplK	rplK PA14_08720		50S ribosomal protein L11 OS=Pseudomonas aeruginosa (strain ATCC 15692 / DSM 22644 / CIP 104116 / JCM 14847 / LMG 12228 / 1C / PRS 101 / PAO1) OX=208964 GN=rplK PE=3 SV=1	Pseudomonas aeruginosa (strain ATCC 15692 / DSM 22644 / CIP 104116 / JCM 14847 / LMG 12228 / 1C / PRS 101 / PAO1) OX=208964; Pseudomonas aeruginosa (strain LESB58) OX=557722; Pseudomonas aeruginosa (strain UCBPP-PA14) OX=208963; Pseudomonas aeruginosa (strain PA7) OX=381754	59	134	11	-0.14	-0.07	6.75	12.64	17.83	12	12	12	12	12	12	13	13	13	1.54105e+08	1.54039e+08	1.72813e+08	1.32089e+08	1.5891e+08	1.69803e+08	2.16236e+08	1.5669e+08	1.6603e+08
Q9I7C2	gyrB	gyrB PA14_00050		DNA gyrase subunit B OS=Pseudomonas aeruginosa (strain ATCC 15692 / DSM 22644 / CIP 104116 / JCM 14847 / LMG 12228 / 1C / PRS 101 / PAO1) OX=208964 GN=gyrB PE=3 SV=1	Pseudomonas aeruginosa (strain ATCC 15692 / DSM 22644 / CIP 104116 / JCM 14847 / LMG 12228 / 1C / PRS 101 / PAO1) OX=208964	64	251	40	0.34	-0.08	22.82	38.4	32.92	35	39	39	31	36	35	33	36	36	2.41021e+07	3.07709e+07	3.82648e+07	1.4076e+07	2.59325e+07	3.23214e+07	1.65922e+07	2.52871e+07	3.30198e+07
Q02SM4	nrdR	#N/A		Transcriptional repressor NrdR OS=Pseudomonas aeruginosa (strain UCBPP-PA14) OX=208963 GN=nrdR PE=3 SV=1	Pseudomonas aeruginosa (strain UCBPP-PA14) OX=208963; Pseudomonas aeruginosa (strain ATCC 15692 / DSM 22644 / CIP 104116 / JCM 14847 / LMG 12228 / 1C / PRS 101 / PAO1) OX=208964; Pseudomonas aeruginosa (strain LESB58) OX=557722	47	24	8	0.2	-0.08	20.19	50.73	35.85	6	8	8	5	8	8	6	7	7	1.98303e+06	2.99464e+06	2.60768e+06	1.0145e+06	1.74942e+06	2.92024e+06	1.56374e+06	2.13095e+06	3.18361e+06
Q02IC5	aspS	#N/A		Aspartate--tRNA(Asp/Asn) ligase OS=Pseudomonas aeruginosa (strain UCBPP-PA14) OX=208963 GN=aspS PE=3 SV=1	Pseudomonas aeruginosa (strain UCBPP-PA14) OX=208963; Pseudomonas aeruginosa (strain ATCC 15692 / DSM 22644 / CIP 104116 / JCM 14847 / LMG 12228 / 1C / PRS 101 / PAO1) OX=208964; Pseudomonas aeruginosa (strain LESB58) OX=557722	54	141	27	0.16	-0.08	30.64	39.04	34.37	23	26	26	21	26	26	22	27	26	6.67584e+06	1.23414e+07	1.19429e+07	5.5127e+06	9.28096e+06	1.26522e+07	5.65412e+06	1.11391e+07	1.1324e+07
Q9X6P4	lpxA	lpxA PA14_17210		Acyl-[acyl-carrier-protein]--UDP-N-acetylglucosamine O-acyltransferase OS=Pseudomonas aeruginosa (strain ATCC 15692 / DSM 22644 / CIP 104116 / JCM 14847 / LMG 12228 / 1C / PRS 101 / PAO1) OX=208964 GN=lpxA PE=3 SV=1	Pseudomonas aeruginosa (strain ATCC 15692 / DSM 22644 / CIP 104116 / JCM 14847 / LMG 12228 / 1C / PRS 101 / PAO1) OX=208964; Pseudomonas aeruginosa (strain LESB58) OX=557722; Pseudomonas aeruginosa (strain PA7) OX=381754; Pseudomonas aeruginosa (strain UCBPP-PA14) OX=208963	59	96	12	0.14	-0.08	35.85	31.23	10.7	12	12	11	11	11	9	9	10	10	1.19607e+07	2.52043e+07	2.38896e+07	1.21448e+07	2.21995e+07	2.26193e+07	1.85404e+07	2.13575e+07	2.2972e+07
Q9XCX8	era	era PA14_54320		GTPase Era OS=Pseudomonas aeruginosa (strain ATCC 15692 / DSM 22644 / CIP 104116 / JCM 14847 / LMG 12228 / 1C / PRS 101 / PAO1) OX=208964 GN=era PE=3 SV=2	Pseudomonas aeruginosa (strain ATCC 15692 / DSM 22644 / CIP 104116 / JCM 14847 / LMG 12228 / 1C / PRS 101 / PAO1) OX=208964; Pseudomonas aeruginosa (strain UCBPP-PA14) OX=208963; Pseudomonas aeruginosa (strain LESB58) OX=557722	33	29	8	0.13	-0.08	25.57	41.44	35.65	5	6	6	4	6	7	5	5	6	1.29036e+06	1.37949e+06	2.02352e+06	911634	1.24078e+06	2.0371e+06	808595	1.6177e+06	1.68915e+06
Q02FL3	selA	#N/A		L-seryl-tRNA(Sec) selenium transferase OS=Pseudomonas aeruginosa (strain UCBPP-PA14) OX=208963 GN=selA PE=3 SV=1	Pseudomonas aeruginosa (strain UCBPP-PA14) OX=208963	55	137	22	0.12	-0.08	29.67	46.76	28.53	19	18	18	16	17	17	17	19	19	6.63081e+06	1.07674e+07	1.23133e+07	4.18714e+06	9.42342e+06	1.20379e+07	6.18695e+06	1.04434e+07	1.0979e+07
O52762	katA	katA PA14_09150		Catalase OS=Pseudomonas aeruginosa (strain ATCC 15692 / DSM 22644 / CIP 104116 / JCM 14847 / LMG 12228 / 1C / PRS 101 / PAO1) OX=208964 GN=katA PE=1 SV=1	Pseudomonas aeruginosa (strain ATCC 15692 / DSM 22644 / CIP 104116 / JCM 14847 / LMG 12228 / 1C / PRS 101 / PAO1) OX=208964	78	247	34	0.11	-0.08	27.24	11.37	34.13	32	32	30	33	34	29	32	33	29	2.1771e+07	3.81787e+07	3.40402e+07	2.25553e+07	2.82865e+07	2.64993e+07	2.94896e+07	3.63028e+07	1.75677e+07
B7VAL8	ihfB	#N/A		Integration host factor subunit beta OS=Pseudomonas aeruginosa (strain LESB58) OX=557722 GN=ihfB PE=3 SV=1	Pseudomonas aeruginosa (strain LESB58) OX=557722; Pseudomonas aeruginosa (strain PA7) OX=381754; Pseudomonas aeruginosa (strain ATCC 15692 / DSM 22644 / CIP 104116 / JCM 14847 / LMG 12228 / 1C / PRS 101 / PAO1) OX=208964; Pseudomonas aeruginosa (strain UCBPP-PA14) OX=208963	69	89	8	0.05	-0.08	76.84	75.47	31.48	9	10	10	9	9	9	9	10	10	1.66113e+07	2.93839e+07	7.59604e+07	8.96096e+06	2.38181e+07	5.01567e+07	1.90787e+07	2.68422e+07	3.63068e+07
Q9I4N3	fleR	fleR PA14_50180		Response regulator protein FleR OS=Pseudomonas aeruginosa (strain ATCC 15692 / DSM 22644 / CIP 104116 / JCM 14847 / LMG 12228 / 1C / PRS 101 / PAO1) OX=208964 GN=fleR PE=3 SV=1	Pseudomonas aeruginosa (strain ATCC 15692 / DSM 22644 / CIP 104116 / JCM 14847 / LMG 12228 / 1C / PRS 101 / PAO1) OX=208964	44	67	17	0.04	-0.08	9.44	23.08	6.8	15	16	15	12	16	15	15	16	15	4.42088e+06	4.69084e+06	3.88702e+06	2.88118e+06	4.61765e+06	4.11151e+06	4.49992e+06	4.04683e+06	3.97713e+06
Q9HWD2	fusA	fusA1 fusA PA14_08820		Elongation factor G 1 OS=Pseudomonas aeruginosa (strain ATCC 15692 / DSM 22644 / CIP 104116 / JCM 14847 / LMG 12228 / 1C / PRS 101 / PAO1) OX=208964 GN=fusA PE=1 SV=1	Pseudomonas aeruginosa (strain ATCC 15692 / DSM 22644 / CIP 104116 / JCM 14847 / LMG 12228 / 1C / PRS 101 / PAO1) OX=208964	68	324	34	0.03	-0.08	3.66	33.98	7.47	42	43	43	42	43	44	41	43	42	5.36889e+07	5.0287e+07	5.3545e+07	7.46252e+07	3.84524e+07	5.00113e+07	6.74575e+07	6.25728e+07	5.8095e+07
Q9I6M4	davT	gabT PA14_03450		5-aminovalerate aminotransferase DavT OS=Pseudomonas aeruginosa (strain ATCC 15692 / DSM 22644 / CIP 104116 / JCM 14847 / LMG 12228 / 1C / PRS 101 / PAO1) OX=208964 GN=davT PE=1 SV=1	Pseudomonas aeruginosa (strain ATCC 15692 / DSM 22644 / CIP 104116 / JCM 14847 / LMG 12228 / 1C / PRS 101 / PAO1) OX=208964	13	5	4	0.03	-0.08	7.44	30.07	79.5	4	4	3	3	3	3	4	4		363416	419893	381260	521309	277547	445033	397324	819578	117258
Q02U23	metXS	#N/A		Homoserine O-succinyltransferase OS=Pseudomonas aeruginosa (strain UCBPP-PA14) OX=208963 GN=metXS PE=3 SV=1	Pseudomonas aeruginosa (strain UCBPP-PA14) OX=208963; Pseudomonas aeruginosa (strain ATCC 15692 / DSM 22644 / CIP 104116 / JCM 14847 / LMG 12228 / 1C / PRS 101 / PAO1) OX=208964	27	17	6	0.02	-0.08	23.09	33.28	41.97	5	6	5	4	6	6	4	6	6	426885	683559	557313	414801	656853	836731	386036	549322	885595
Q9HXI1	secD	secD PA14_14630		Protein translocase subunit SecD OS=Pseudomonas aeruginosa (strain ATCC 15692 / DSM 22644 / CIP 104116 / JCM 14847 / LMG 12228 / 1C / PRS 101 / PAO1) OX=208964 GN=secD PE=3 SV=1	Pseudomonas aeruginosa (strain ATCC 15692 / DSM 22644 / CIP 104116 / JCM 14847 / LMG 12228 / 1C / PRS 101 / PAO1) OX=208964	23	28	12	0	-0.08	18.17	20.97	12.02	11	11	9	8	9	8	9	11	10	2.04587e+06	1.59512e+06	1.45524e+06	1.70798e+06	1.32198e+06	2.02816e+06	2.06911e+06	1.70261e+06	1.68014e+06
G3XCV0	fleQ	fleQ PA14_50220		Transcriptional regulator FleQ OS=Pseudomonas aeruginosa (strain ATCC 15692 / DSM 22644 / CIP 104116 / JCM 14847 / LMG 12228 / 1C / PRS 101 / PAO1) OX=208964 GN=fleQ PE=1 SV=1	Pseudomonas aeruginosa (strain ATCC 15692 / DSM 22644 / CIP 104116 / JCM 14847 / LMG 12228 / 1C / PRS 101 / PAO1) OX=208964	41	62	17	-0.02	-0.08	4.84	20.65	8.66	14	17	17	14	15	16	15	16	14	7.64343e+06	7.58388e+06	6.99492e+06	1.01787e+07	6.93223e+06	7.65282e+06	7.78294e+06	6.54082e+06	7.19765e+06
Q9I7A8	def	def PA14_00200		Peptide deformylase OS=Pseudomonas aeruginosa (strain ATCC 15692 / DSM 22644 / CIP 104116 / JCM 14847 / LMG 12228 / 1C / PRS 101 / PAO1) OX=208964 GN=def PE=1 SV=1	Pseudomonas aeruginosa (strain ATCC 15692 / DSM 22644 / CIP 104116 / JCM 14847 / LMG 12228 / 1C / PRS 101 / PAO1) OX=208964	30	8	3	0.72	-0.09	29.68	87.09	47.2	2	2	2		2	2	2	1	2	356844	628240	642653	12984.5	377157	541373	274832	218107	517406
Q9HXZ1	dnaE	dnaE PA14_17260		DNA polymerase III subunit alpha OS=Pseudomonas aeruginosa (strain ATCC 15692 / DSM 22644 / CIP 104116 / JCM 14847 / LMG 12228 / 1C / PRS 101 / PAO1) OX=208964 GN=dnaE PE=3 SV=1	Pseudomonas aeruginosa (strain ATCC 15692 / DSM 22644 / CIP 104116 / JCM 14847 / LMG 12228 / 1C / PRS 101 / PAO1) OX=208964	32	106	35	0.3	-0.09	29.18	45.81	41.27	32	32	33	23	32	33	27	34	34	5.15969e+06	7.48781e+06	9.45486e+06	3.06486e+06	6.85656e+06	8.59395e+06	4.01643e+06	6.03179e+06	9.28769e+06	Acetyl [K149(100)]
Q9HUJ8	parE	parE PA14_65660		DNA topoisomerase 4 subunit B OS=Pseudomonas aeruginosa (strain ATCC 15692 / DSM 22644 / CIP 104116 / JCM 14847 / LMG 12228 / 1C / PRS 101 / PAO1) OX=208964 GN=parE PE=3 SV=1	Pseudomonas aeruginosa (strain ATCC 15692 / DSM 22644 / CIP 104116 / JCM 14847 / LMG 12228 / 1C / PRS 101 / PAO1) OX=208964	12	11	5	0.14	-0.09	24.15	29.99	19.84	4	4	4	3	4	4	4	4	4	696862	871069	532864	339167	550334	635056	766399	621116	927143
Q02FV3	trmA	#N/A		tRNA/tmRNA (uracil-C(5))-methyltransferase OS=Pseudomonas aeruginosa (strain UCBPP-PA14) OX=208963 GN=trmA PE=3 SV=1	Pseudomonas aeruginosa (strain UCBPP-PA14) OX=208963	45	60	14	0.13	-0.09	10.33	44.8	10.52	13	13	13	11	14	14	12	13	12	3.1069e+06	3.76431e+06	3.7074e+06	1.67593e+06	3.58976e+06	4.55874e+06	2.99985e+06	3.6551e+06	3.14808e+06
Q9HXI4	suhB	suhB PA14_14680		Inositol-1-monophosphatase OS=Pseudomonas aeruginosa (strain ATCC 15692 / DSM 22644 / CIP 104116 / JCM 14847 / LMG 12228 / 1C / PRS 101 / PAO1) OX=208964 GN=suhB PE=3 SV=1	Pseudomonas aeruginosa (strain ATCC 15692 / DSM 22644 / CIP 104116 / JCM 14847 / LMG 12228 / 1C / PRS 101 / PAO1) OX=208964	39	25	9	0.03	-0.09	12.42	14.83	8.4	7	7	6	7	7	7	7	7	5	1.95643e+06	2.17064e+06	2.50115e+06	2.14456e+06	2.19911e+06	2.77992e+06	2.06307e+06	2.43244e+06	2.19389e+06
Q9HTQ2	dadX	dadX PA14_69990		Alanine racemase, catabolic OS=Pseudomonas aeruginosa (strain ATCC 15692 / DSM 22644 / CIP 104116 / JCM 14847 / LMG 12228 / 1C / PRS 101 / PAO1) OX=208964 GN=dadX PE=1 SV=1	Pseudomonas aeruginosa (strain ATCC 15692 / DSM 22644 / CIP 104116 / JCM 14847 / LMG 12228 / 1C / PRS 101 / PAO1) OX=208964	31	27	9	-0.03	-0.09	28.49	52.49	59.42	7	7	6	8	7	7	7	8	5	3.48129e+06	3.19771e+06	1.94296e+06	5.0518e+06	2.12541e+06	2.26178e+06	3.45418e+06	4.6462e+06	1.07607e+06
P08308	arcB	arcB PA14_68340		Ornithine carbamoyltransferase, catabolic OS=Pseudomonas aeruginosa (strain ATCC 15692 / DSM 22644 / CIP 104116 / JCM 14847 / LMG 12228 / 1C / PRS 101 / PAO1) OX=208964 GN=arcB PE=1 SV=3	Pseudomonas aeruginosa (strain ATCC 15692 / DSM 22644 / CIP 104116 / JCM 14847 / LMG 12228 / 1C / PRS 101 / PAO1) OX=208964	58	102	16	-0.04	-0.09	8.23	28.28	62.07	16	15	14	17	17	16	17	18	15	8.66494e+06	9.83746e+06	8.46907e+06	1.20414e+07	7.18785e+06	8.11006e+06	8.34944e+06	1.7177e+07	4.95947e+06
Q9ZAA1	exaC	#N/A		Acetaldehyde dehydrogenase OS=Pseudomonas aeruginosa OX=287 GN=exaC PE=1 SV=1	Pseudomonas aeruginosa OX=287	27	37	10	-0.14	-0.09	12.54	37.28	29.63	5	8	8	7	7	8	6	7	7	1.28197e+06	1.34833e+06	1.61734e+06	2.09217e+06	936575	1.70448e+06	1.82378e+06	2.27458e+06	1.22619e+06
A6VDR3	hisB	#N/A		Imidazoleglycerol-phosphate dehydratase OS=Pseudomonas aeruginosa (strain PA7) OX=381754 GN=hisB PE=3 SV=1	Pseudomonas aeruginosa (strain PA7) OX=381754; Pseudomonas aeruginosa (strain LESB58) OX=557722; Pseudomonas aeruginosa (strain UCBPP-PA14) OX=208963; Pseudomonas aeruginosa (strain ATCC 15692 / DSM 22644 / CIP 104116 / JCM 14847 / LMG 12228 / 1C / PRS 101 / PAO1) OX=208964	69	121	8	0.64	-0.1	66.53	37.06	34.87	13	14	14	12	11	13	12	11	12	2.25931e+07	6.56905e+07	2.31694e+07	1.03994e+07	1.96563e+07	2.30938e+07	1.40846e+07	2.89899e+07	2.10884e+07
Q02N70	kynA	#N/A		Tryptophan 2,3-dioxygenase OS=Pseudomonas aeruginosa (strain UCBPP-PA14) OX=208963 GN=kynA PE=3 SV=1	Pseudomonas aeruginosa (strain UCBPP-PA14) OX=208963	52	82	11	0.57	-0.1	52.18	47.28	43.79	13	13	12	10	13	12	10	12	11	5.24075e+06	1.26712e+07	5.83161e+06	2.52764e+06	7.39858e+06	5.91563e+06	3.4593e+06	8.17266e+06	4.9072e+06
B7UZL0	rpsI	#N/A		30S ribosomal protein S9 OS=Pseudomonas aeruginosa (strain LESB58) OX=557722 GN=rpsI PE=3 SV=1	Pseudomonas aeruginosa (strain LESB58) OX=557722; Pseudomonas aeruginosa (strain ATCC 15692 / DSM 22644 / CIP 104116 / JCM 14847 / LMG 12228 / 1C / PRS 101 / PAO1) OX=208964; Pseudomonas aeruginosa (strain UCBPP-PA14) OX=208963	49	62	7	0.54	-0.1	5.76	24.2	10.4	7	7	6	7	7	6	7	7	6	2.31952e+07	2.18336e+07	2.4503e+07	1.21504e+07	1.56573e+07	1.98243e+07	1.82152e+07	1.92579e+07	1.56763e+07
Q02ML7	cas1	#N/A		CRISPR-associated endonuclease Cas1 OS=Pseudomonas aeruginosa (strain UCBPP-PA14) OX=208963 GN=cas1 PE=1 SV=1	Pseudomonas aeruginosa (strain UCBPP-PA14) OX=208963	37	44	11	0.51	-0.1	65.95	56.63	66.35	8	10	10	4	7	7	5	8	7	1.2772e+06	3.67865e+06	6.16714e+06	588508	1.98219e+06	2.34822e+06	766558	1.51507e+06	3.09638e+06
Q9HUF4	glnE	glnE PA14_66270		Bifunctional glutamine synthetase adenylyltransferase/adenylyl-removing enzyme OS=Pseudomonas aeruginosa (strain ATCC 15692 / DSM 22644 / CIP 104116 / JCM 14847 / LMG 12228 / 1C / PRS 101 / PAO1) OX=208964 GN=glnE PE=3 SV=1	Pseudomonas aeruginosa (strain ATCC 15692 / DSM 22644 / CIP 104116 / JCM 14847 / LMG 12228 / 1C / PRS 101 / PAO1) OX=208964	52	220	40	0.4	-0.1	48.92	54.7	47.58	35	40	39	29	37	35	32	37	37	1.34895e+07	3.94263e+07	2.66182e+07	6.66748e+06	2.34314e+07	2.41414e+07	9.19351e+06	2.43367e+07	2.69818e+07
Q9HWX4	ribB	ribB PA14_11420		3,4-dihydroxy-2-butanone 4-phosphate synthase OS=Pseudomonas aeruginosa (strain ATCC 15692 / DSM 22644 / CIP 104116 / JCM 14847 / LMG 12228 / 1C / PRS 101 / PAO1) OX=208964 GN=ribB PE=3 SV=1	Pseudomonas aeruginosa (strain ATCC 15692 / DSM 22644 / CIP 104116 / JCM 14847 / LMG 12228 / 1C / PRS 101 / PAO1) OX=208964	41	39	10	0.35	-0.1	24.88	21.71	28.21	9	10	10	9	10	9	8	8	8	2.20787e+06	3.57912e+06	2.65023e+06	1.69362e+06	2.38846e+06	2.6289e+06	1.5302e+06	2.72454e+06	2.504e+06
Q02PF5	sthA	#N/A		Soluble pyridine nucleotide transhydrogenase OS=Pseudomonas aeruginosa (strain UCBPP-PA14) OX=208963 GN=sthA PE=3 SV=1	Pseudomonas aeruginosa (strain UCBPP-PA14) OX=208963; Pseudomonas aeruginosa (strain ATCC 15692 / DSM 22644 / CIP 104116 / JCM 14847 / LMG 12228 / 1C / PRS 101 / PAO1) OX=208964; Pseudomonas aeruginosa (strain LESB58) OX=557722	73	246	29	0.34	-0.1	22.62	28.27	38.09	29	30	28	29	29	26	27	27	26	9.88926e+07	1.06151e+08	6.7496e+07	5.5405e+07	5.60573e+07	8.83326e+07	5.94668e+07	1.10754e+08	6.05524e+07
Q9I6C8	calB	PA14_04810		Probable coniferyl aldehyde dehydrogenase OS=Pseudomonas aeruginosa (strain ATCC 15692 / DSM 22644 / CIP 104116 / JCM 14847 / LMG 12228 / 1C / PRS 101 / PAO1) OX=208964 GN=calB PE=3 SV=1	Pseudomonas aeruginosa (strain ATCC 15692 / DSM 22644 / CIP 104116 / JCM 14847 / LMG 12228 / 1C / PRS 101 / PAO1) OX=208964	41	80	14	0.2	-0.1	38.65	24.35	6.69	12	14	14	11	14	13	13	14	13	3.37623e+06	5.89061e+06	7.74132e+06	3.14902e+06	4.75699e+06	5.14898e+06	4.34397e+06	4.7553e+06	4.95964e+06
Q9HXI8	iscS	iscS PA14_14730		Cysteine desulfurase IscS OS=Pseudomonas aeruginosa (strain ATCC 15692 / DSM 22644 / CIP 104116 / JCM 14847 / LMG 12228 / 1C / PRS 101 / PAO1) OX=208964 GN=iscS PE=3 SV=1	Pseudomonas aeruginosa (strain ATCC 15692 / DSM 22644 / CIP 104116 / JCM 14847 / LMG 12228 / 1C / PRS 101 / PAO1) OX=208964; Pseudomonas aeruginosa (strain UCBPP-PA14) OX=208963	54	73	21	0.17	-0.1	8.26	28.69	23.24	17	17	17	16	16	18	15	16	17	7.3926e+06	8.52261e+06	7.42686e+06	5.50723e+06	6.11554e+06	9.22337e+06	5.04301e+06	7.1945e+06	8.11536e+06
O86428	ilvE	ilvE PA14_66260		Branched-chain-amino-acid aminotransferase OS=Pseudomonas aeruginosa (strain ATCC 15692 / DSM 22644 / CIP 104116 / JCM 14847 / LMG 12228 / 1C / PRS 101 / PAO1) OX=208964 GN=ilvE PE=1 SV=2	Pseudomonas aeruginosa (strain ATCC 15692 / DSM 22644 / CIP 104116 / JCM 14847 / LMG 12228 / 1C / PRS 101 / PAO1) OX=208964	25	12	6	0.11	-0.1	25.59	55.74	47.12	5	3	5	4	3	4	4	5	5	1.05366e+06	868088	1.42906e+06	1.63298e+06	494725	954171	832429	1.648e+06	727662
Q9HWC4	nusG	nusG PA14_08710		Transcription termination/antitermination protein NusG OS=Pseudomonas aeruginosa (strain ATCC 15692 / DSM 22644 / CIP 104116 / JCM 14847 / LMG 12228 / 1C / PRS 101 / PAO1) OX=208964 GN=nusG PE=3 SV=1	Pseudomonas aeruginosa (strain ATCC 15692 / DSM 22644 / CIP 104116 / JCM 14847 / LMG 12228 / 1C / PRS 101 / PAO1) OX=208964	15	3	2	-0.15	-0.1	13.77	31.49	30.01	2	2	2	2	2	2	1	2	2	222767	196792	258798	180853	165192	287388	160784	234954	299814
G3XD64	fleN	fleN PA14_45640		Antiactivator FleN OS=Pseudomonas aeruginosa (strain ATCC 15692 / DSM 22644 / CIP 104116 / JCM 14847 / LMG 12228 / 1C / PRS 101 / PAO1) OX=208964 GN=fleN PE=1 SV=1	Pseudomonas aeruginosa (strain ATCC 15692 / DSM 22644 / CIP 104116 / JCM 14847 / LMG 12228 / 1C / PRS 101 / PAO1) OX=208964	10	5	3	-0.17	-0.1	24.83	22.6	27	3	3	3	3	3	3	3	3	3	2.00682e+06	1.69069e+06	1.20191e+06	1.25611e+06	1.96735e+06	1.85605e+06	1.44906e+06	1.80422e+06	2.46301e+06
Q02F79	hisZ	#N/A		ATP phosphoribosyltransferase regulatory subunit OS=Pseudomonas aeruginosa (strain UCBPP-PA14) OX=208963 GN=hisZ PE=3 SV=1	Pseudomonas aeruginosa (strain UCBPP-PA14) OX=208963; Pseudomonas aeruginosa (strain LESB58) OX=557722; Pseudomonas aeruginosa (strain ATCC 15692 / DSM 22644 / CIP 104116 / JCM 14847 / LMG 12228 / 1C / PRS 101 / PAO1) OX=208964	73	667	27	-0.49	-0.1	1.19	34.34	19.19	29	30	30	33	31	31	31	30	31	1.51289e+09	1.54629e+09	1.51725e+09	2.58074e+09	1.36212e+09	1.63833e+09	2.53087e+09	1.99475e+09	1.74588e+09
Q02V45	trpA	#N/A		Tryptophan synthase alpha chain OS=Pseudomonas aeruginosa (strain UCBPP-PA14) OX=208963 GN=trpA PE=3 SV=1	Pseudomonas aeruginosa (strain UCBPP-PA14) OX=208963	7	2	2	1.27	-0.11	28.85	15.61	50.45	1	2	2	2	2	1				112209	196819	195709	65554.2	87439.5	69852.4	33425.6	104843	75064.2
Q9HT22	glmU	glmU PA14_73220		Bifunctional protein GlmU OS=Pseudomonas aeruginosa (strain ATCC 15692 / DSM 22644 / CIP 104116 / JCM 14847 / LMG 12228 / 1C / PRS 101 / PAO1) OX=208964 GN=glmU PE=3 SV=1	Pseudomonas aeruginosa (strain ATCC 15692 / DSM 22644 / CIP 104116 / JCM 14847 / LMG 12228 / 1C / PRS 101 / PAO1) OX=208964	21	15	7	0.52	-0.11	27.66	28.08	36.94	7	7	6	4	5	6	6	6	3	1.76467e+06	1.2615e+06	1.03321e+06	981454	636078	1.14134e+06	1.1658e+06	979956	526246
Q9I2X0	PA1769	PA14_41680		Putative phosphoenolpyruvate synthase regulatory protein OS=Pseudomonas aeruginosa (strain ATCC 15692 / DSM 22644 / CIP 104116 / JCM 14847 / LMG 12228 / 1C / PRS 101 / PAO1) OX=208964 GN=PA1769 PE=3 SV=1	Pseudomonas aeruginosa (strain ATCC 15692 / DSM 22644 / CIP 104116 / JCM 14847 / LMG 12228 / 1C / PRS 101 / PAO1) OX=208964; Pseudomonas aeruginosa (strain UCBPP-PA14) OX=208963; Pseudomonas aeruginosa (strain LESB58) OX=557722	39	26	8	0.21	-0.11	27.97	41.55	44.63	8	8	8	5	7	7	5	7	7	1.01675e+06	1.70944e+06	1.1722e+06	513979	1.15214e+06	1.26956e+06	567193	1.53983e+06	1.246e+06
P24734	ampR	ampR PA14_10800		HTH-type transcriptional activator AmpR OS=Pseudomonas aeruginosa (strain ATCC 15692 / DSM 22644 / CIP 104116 / JCM 14847 / LMG 12228 / 1C / PRS 101 / PAO1) OX=208964 GN=ampR PE=1 SV=3	Pseudomonas aeruginosa (strain ATCC 15692 / DSM 22644 / CIP 104116 / JCM 14847 / LMG 12228 / 1C / PRS 101 / PAO1) OX=208964	49	104	14	0.09	-0.11	24.32	38.39	48.87	13	13	12	14	14	13	12	13	13	2.11321e+07	3.29363e+07	3.39918e+07	1.51336e+07	2.72954e+07	3.46698e+07	2.38697e+07	2.71561e+07	5.54074e+07
Q9I576	hpd	hpd PA14_53070		4-hydroxyphenylpyruvate dioxygenase OS=Pseudomonas aeruginosa (strain ATCC 15692 / DSM 22644 / CIP 104116 / JCM 14847 / LMG 12228 / 1C / PRS 101 / PAO1) OX=208964 GN=hpd PE=3 SV=1	Pseudomonas aeruginosa (strain ATCC 15692 / DSM 22644 / CIP 104116 / JCM 14847 / LMG 12228 / 1C / PRS 101 / PAO1) OX=208964	65	78	17	0.06	-0.11	12.11	28.8	44.82	15	15	12	13	12	12	12	14	12	4.30299e+06	4.64249e+06	5.43416e+06	5.01715e+06	2.80258e+06	4.73281e+06	3.97239e+06	6.9442e+06	2.9556e+06
Q03024	aprD	aprD PA14_48115		Alkaline protease secretion ATP-binding protein AprD OS=Pseudomonas aeruginosa (strain ATCC 15692 / DSM 22644 / CIP 104116 / JCM 14847 / LMG 12228 / 1C / PRS 101 / PAO1) OX=208964 GN=aprD PE=3 SV=1	Pseudomonas aeruginosa (strain ATCC 15692 / DSM 22644 / CIP 104116 / JCM 14847 / LMG 12228 / 1C / PRS 101 / PAO1) OX=208964	41	61	19	0.04	-0.11	14.41	35.68	25.25	16	17	16	13	15	15	14	16	16	3.18956e+06	3.67717e+06	4.25701e+06	1.9402e+06	3.52348e+06	4.16516e+06	2.66647e+06	3.7807e+06	4.49368e+06
Q9I4F9	phoP	phoP PA14_49180		Two-component response regulator PhoP OS=Pseudomonas aeruginosa (strain ATCC 15692 / DSM 22644 / CIP 104116 / JCM 14847 / LMG 12228 / 1C / PRS 101 / PAO1) OX=208964 GN=phoP PE=1 SV=1	Pseudomonas aeruginosa (strain ATCC 15692 / DSM 22644 / CIP 104116 / JCM 14847 / LMG 12228 / 1C / PRS 101 / PAO1) OX=208964	43	26	8	0.01	-0.11	35.32	40.04	40.5	7	7	5	6	6	5	7	7	5	1.91544e+06	1.21604e+06	984739	1.80892e+06	876855	1.04152e+06	1.86497e+06	1.39728e+06	777727
Q02K73	sucC	#N/A		Succinate--CoA ligase [ADP-forming] subunit beta OS=Pseudomonas aeruginosa (strain UCBPP-PA14) OX=208963 GN=sucC PE=3 SV=1	Pseudomonas aeruginosa (strain UCBPP-PA14) OX=208963	60	142	19	-0.03	-0.11	6.64	31.64	46.49	17	19	19	17	20	19	19	19	19	1.49099e+07	1.60152e+07	1.70308e+07	1.97923e+07	1.03414e+07	1.47168e+07	1.6594e+07	2.49897e+07	9.24599e+06
A6V3C8	rpmF	#N/A		50S ribosomal protein L32 OS=Pseudomonas aeruginosa (strain PA7) OX=381754 GN=rpmF PE=3 SV=1	Pseudomonas aeruginosa (strain PA7) OX=381754; Pseudomonas aeruginosa (strain ATCC 15692 / DSM 22644 / CIP 104116 / JCM 14847 / LMG 12228 / 1C / PRS 101 / PAO1) OX=208964; Pseudomonas aeruginosa (strain LESB58) OX=557722; Pseudomonas aeruginosa (strain UCBPP-PA14) OX=208963	55	48	5	-0.03	-0.11	11.56	27.99	18.56	5	5	5	5	5	4	5	5	4	3.73921e+07	3.31088e+07	4.17571e+07	1.9135e+07	3.42859e+07	2.85952e+07	3.49764e+07	3.56835e+07	2.5086e+07
P43336	phhC	phhC PA14_53010		Aromatic-amino-acid aminotransferase OS=Pseudomonas aeruginosa (strain ATCC 15692 / DSM 22644 / CIP 104116 / JCM 14847 / LMG 12228 / 1C / PRS 101 / PAO1) OX=208964 GN=phhC PE=3 SV=2	Pseudomonas aeruginosa (strain ATCC 15692 / DSM 22644 / CIP 104116 / JCM 14847 / LMG 12228 / 1C / PRS 101 / PAO1) OX=208964	30	13	9	-0.1	-0.11	31.9	34.11	34.02	6	7	8	7	7	7	7	8	4	913184	850558	1.47609e+06	1.2837e+06	658931	1.31676e+06	1.01655e+06	1.56482e+06	820609
A6VF38	atpB	#N/A		ATP synthase subunit a OS=Pseudomonas aeruginosa (strain PA7) OX=381754 GN=atpB PE=3 SV=1	Pseudomonas aeruginosa (strain PA7) OX=381754; Pseudomonas aeruginosa (strain UCBPP-PA14) OX=208963; Pseudomonas aeruginosa (strain ATCC 15692 / DSM 22644 / CIP 104116 / JCM 14847 / LMG 12228 / 1C / PRS 101 / PAO1) OX=208964; Pseudomonas aeruginosa (strain LESB58) OX=557722	9	7	2	-0.11	-0.11	32.52	55.41	28.13	2	2	2	2	1	2	2	2	2	436878	280381	555459	607747	165448	433016	468701	552913	307641
Q9I1M2	bkdA1	bkdA1 PA14_35530		2-oxoisovalerate dehydrogenase subunit alpha OS=Pseudomonas aeruginosa (strain ATCC 15692 / DSM 22644 / CIP 104116 / JCM 14847 / LMG 12228 / 1C / PRS 101 / PAO1) OX=208964 GN=bkdA1 PE=3 SV=1	Pseudomonas aeruginosa (strain ATCC 15692 / DSM 22644 / CIP 104116 / JCM 14847 / LMG 12228 / 1C / PRS 101 / PAO1) OX=208964	67	208	20	0.43	-0.12	54.74	51.97	52.57	23	25	25	21	23	22	22	24	24	4.46724e+07	1.37876e+08	7.68761e+07	2.91921e+07	5.98247e+07	9.18439e+07	2.64299e+07	9.05795e+07	8.29249e+07
Q9HVU8	PA4473	PA14_58060		UPF0307 protein PA4473 OS=Pseudomonas aeruginosa (strain ATCC 15692 / DSM 22644 / CIP 104116 / JCM 14847 / LMG 12228 / 1C / PRS 101 / PAO1) OX=208964 GN=PA4473 PE=3 SV=2	Pseudomonas aeruginosa (strain ATCC 15692 / DSM 22644 / CIP 104116 / JCM 14847 / LMG 12228 / 1C / PRS 101 / PAO1) OX=208964; Pseudomonas aeruginosa (strain LESB58) OX=557722	36	41	7	0.09	-0.12	13.8	37.58	7.16	6	7	7	6	7	7	7	7	7	3.97059e+06	3.57065e+06	4.68076e+06	2.05662e+06	3.46293e+06	4.58161e+06	3.53129e+06	3.69775e+06	4.05863e+06
O54438	fabG	fabG PA14_25660		3-oxoacyl-[acyl-carrier-protein] reductase FabG OS=Pseudomonas aeruginosa (strain ATCC 15692 / DSM 22644 / CIP 104116 / JCM 14847 / LMG 12228 / 1C / PRS 101 / PAO1) OX=208964 GN=fabG PE=1 SV=1	Pseudomonas aeruginosa (strain ATCC 15692 / DSM 22644 / CIP 104116 / JCM 14847 / LMG 12228 / 1C / PRS 101 / PAO1) OX=208964	30	25	7	0.04	-0.12	24.68	37.6	15.23	7	7	7	6	7	7	7	7	7	1.57912e+06	1.40482e+06	2.2175e+06	1.24432e+06	1.32182e+06	2.34764e+06	1.49416e+06	1.60409e+06	1.98584e+06
Q9I0F3	vgrG1c	PA14_29390		Type VI secretion system spike protein VgrG1c OS=Pseudomonas aeruginosa (strain ATCC 15692 / DSM 22644 / CIP 104116 / JCM 14847 / LMG 12228 / 1C / PRS 101 / PAO1) OX=208964 GN=vgrG1c PE=1 SV=1	Pseudomonas aeruginosa (strain ATCC 15692 / DSM 22644 / CIP 104116 / JCM 14847 / LMG 12228 / 1C / PRS 101 / PAO1) OX=208964	45	89	24	0.01	-0.12	7.43	40.76	49.82	20	22	22	17	21	20	12	20	21	5.88455e+06	6.82807e+06	6.43782e+06	3.09973e+06	6.82924e+06	7.48801e+06	2.53667e+06	7.12395e+06	7.99421e+06
Q9I1W4	glgE	glgE PA14_36740		Alpha-1,4-glucan:maltose-1-phosphate maltosyltransferase OS=Pseudomonas aeruginosa (strain ATCC 15692 / DSM 22644 / CIP 104116 / JCM 14847 / LMG 12228 / 1C / PRS 101 / PAO1) OX=208964 GN=glgE PE=3 SV=1	Pseudomonas aeruginosa (strain ATCC 15692 / DSM 22644 / CIP 104116 / JCM 14847 / LMG 12228 / 1C / PRS 101 / PAO1) OX=208964	58	274	33	0.26	-0.13	28.19	38.57	29.45	34	32	32	28	32	29	29	32	30	3.08085e+07	5.53075e+07	4.8551e+07	1.83527e+07	4.22811e+07	3.65576e+07	2.57085e+07	4.67626e+07	4.39291e+07
Q9HU65	glnA	glnA PA14_67600		Glutamine synthetase OS=Pseudomonas aeruginosa (strain ATCC 15692 / DSM 22644 / CIP 104116 / JCM 14847 / LMG 12228 / 1C / PRS 101 / PAO1) OX=208964 GN=glnA PE=1 SV=1	Pseudomonas aeruginosa (strain ATCC 15692 / DSM 22644 / CIP 104116 / JCM 14847 / LMG 12228 / 1C / PRS 101 / PAO1) OX=208964	45	130	21	0.26	-0.13	76.41	23.5	54.23	20	24	24	22	23	21	19	21	21	1.07763e+07	1.83214e+07	4.78664e+07	1.14587e+07	1.59969e+07	1.85847e+07	1.17586e+07	1.71721e+07	3.34136e+07
P22608	pilB	pilB PA14_58750		Type IV pilus assembly ATPase PilB OS=Pseudomonas aeruginosa (strain ATCC 15692 / DSM 22644 / CIP 104116 / JCM 14847 / LMG 12228 / 1C / PRS 101 / PAO1) OX=208964 GN=pilB PE=1 SV=2	Pseudomonas aeruginosa (strain ATCC 15692 / DSM 22644 / CIP 104116 / JCM 14847 / LMG 12228 / 1C / PRS 101 / PAO1) OX=208964	15	21	8	0.23	-0.13	25.21	35.34	9.08	6	8	8	5	7	7	7	8	8	1.11624e+06	1.815e+06	1.79181e+06	723516	1.38913e+06	1.52356e+06	1.33637e+06	1.60281e+06	1.46258e+06
Q9LCT6	ddlB	ddlB ddl PA14_57320		D-alanine--D-alanine ligase B OS=Pseudomonas aeruginosa (strain ATCC 15692 / DSM 22644 / CIP 104116 / JCM 14847 / LMG 12228 / 1C / PRS 101 / PAO1) OX=208964 GN=ddlB PE=3 SV=1	Pseudomonas aeruginosa (strain ATCC 15692 / DSM 22644 / CIP 104116 / JCM 14847 / LMG 12228 / 1C / PRS 101 / PAO1) OX=208964	32	31	8	0.17	-0.13	11.43	28.1	14.64	7	8	7	7	7	6	7	8	6	2.15804e+06	2.68991e+06	2.59414e+06	1.39094e+06	1.94622e+06	2.48055e+06	1.81539e+06	2.40178e+06	2.32826e+06
Q51567	sucD	sucD PA14_43940		Succinate--CoA ligase [ADP-forming] subunit alpha OS=Pseudomonas aeruginosa (strain ATCC 15692 / DSM 22644 / CIP 104116 / JCM 14847 / LMG 12228 / 1C / PRS 101 / PAO1) OX=208964 GN=sucD PE=1 SV=2	Pseudomonas aeruginosa (strain ATCC 15692 / DSM 22644 / CIP 104116 / JCM 14847 / LMG 12228 / 1C / PRS 101 / PAO1) OX=208964	38	43	9	-0.11	-0.13	8.82	45.46	38.08	9	9	8	9	9	8	9	9	8	3.82154e+06	3.215e+06	3.42753e+06	5.50668e+06	2.34664e+06	3.07075e+06	3.94158e+06	5.0106e+06	2.20445e+06
Q9HWC9	rpoC	rpoC PA14_08780		DNA-directed RNA polymerase subunit beta' OS=Pseudomonas aeruginosa (strain ATCC 15692 / DSM 22644 / CIP 104116 / JCM 14847 / LMG 12228 / 1C / PRS 101 / PAO1) OX=208964 GN=rpoC PE=3 SV=1	Pseudomonas aeruginosa (strain ATCC 15692 / DSM 22644 / CIP 104116 / JCM 14847 / LMG 12228 / 1C / PRS 101 / PAO1) OX=208964; Pseudomonas aeruginosa (strain UCBPP-PA14) OX=208963	75	974	98	-0.16	-0.13	8.79	12.12	20.15	103	107	102	107	109	101	105	106	97	2.15885e+08	2.57552e+08	2.39041e+08	2.7634e+08	2.17217e+08	2.4183e+08	3.22325e+08	2.75469e+08	2.13645e+08
Q9HWD5	rplC	rplC PA14_08850		50S ribosomal protein L3 OS=Pseudomonas aeruginosa (strain ATCC 15692 / DSM 22644 / CIP 104116 / JCM 14847 / LMG 12228 / 1C / PRS 101 / PAO1) OX=208964 GN=rplC PE=3 SV=1	Pseudomonas aeruginosa (strain ATCC 15692 / DSM 22644 / CIP 104116 / JCM 14847 / LMG 12228 / 1C / PRS 101 / PAO1) OX=208964; Pseudomonas aeruginosa (strain LESB58) OX=557722; Pseudomonas aeruginosa (strain PA7) OX=381754; Pseudomonas aeruginosa (strain UCBPP-PA14) OX=208963	73	214	21	-0.17	-0.13	12.39	18.85	5.27	18	19	19	21	21	17	20	20	18	2.07278e+08	2.56948e+08	2.61098e+08	1.80617e+08	2.51501e+08	2.59658e+08	2.87562e+08	2.89059e+08	2.62797e+08
Q02QT1	ssuB2	#N/A		Aliphatic sulfonates import ATP-binding protein SsuB 2 OS=Pseudomonas aeruginosa (strain UCBPP-PA14) OX=208963 GN=ssuB2 PE=3 SV=1	Pseudomonas aeruginosa (strain UCBPP-PA14) OX=208963	27	7	5	-0.26	-0.13	16.54	21.72	19.49	5	4	4	4	4	3	3	3	3	2.41966e+06	1.93946e+06	1.76781e+06	1.2703e+06	1.51679e+06	1.94774e+06	1.71366e+06	2.26962e+06	1.58963e+06
O50274	cysNC	cysN cysC PA14_57710		Bifunctional enzyme CysN/CysC OS=Pseudomonas aeruginosa (strain ATCC 15692 / DSM 22644 / CIP 104116 / JCM 14847 / LMG 12228 / 1C / PRS 101 / PAO1) OX=208964 GN=cysNC PE=3 SV=1	Pseudomonas aeruginosa (strain ATCC 15692 / DSM 22644 / CIP 104116 / JCM 14847 / LMG 12228 / 1C / PRS 101 / PAO1) OX=208964	37	67	20	0.24	-0.14	71.89	13.19	42.55	15	19	19	14	17	17	12	18	18	2.12707e+06	5.237e+06	1.06623e+07	3.93596e+06	5.13465e+06	4.56266e+06	2.11494e+06	5.18162e+06	5.17648e+06
Q51506	soxR	soxR PA14_35170		Redox-sensitive transcriptional activator SoxR OS=Pseudomonas aeruginosa (strain ATCC 15692 / DSM 22644 / CIP 104116 / JCM 14847 / LMG 12228 / 1C / PRS 101 / PAO1) OX=208964 GN=soxR PE=3 SV=1	Pseudomonas aeruginosa (strain ATCC 15692 / DSM 22644 / CIP 104116 / JCM 14847 / LMG 12228 / 1C / PRS 101 / PAO1) OX=208964	44	27	6	0.24	-0.14	17.41	45.57	60.3	5	6	6	5	6	6	6	6	6	1.43399e+06	1.4717e+06	1.93869e+06	873720	1.42945e+06	2.24814e+06	3.92867e+06	1.3641e+06	1.6728e+06
P37798	accC	accC PA14_64110		Biotin carboxylase OS=Pseudomonas aeruginosa (strain ATCC 15692 / DSM 22644 / CIP 104116 / JCM 14847 / LMG 12228 / 1C / PRS 101 / PAO1) OX=208964 GN=accC PE=1 SV=1	Pseudomonas aeruginosa (strain ATCC 15692 / DSM 22644 / CIP 104116 / JCM 14847 / LMG 12228 / 1C / PRS 101 / PAO1) OX=208964	51	102	19	0.06	-0.14	15.61	28.44	113.92	17	18	18	19	19	18	18	18	16	7.1983e+06	8.59665e+06	9.86697e+06	9.83442e+06	5.47768e+06	7.67015e+06	8.79844e+06	1.13489e+07	6.8026e+07
P42512	fptA	fptA PA14_09340		Fe(3+)-pyochelin receptor OS=Pseudomonas aeruginosa (strain ATCC 15692 / DSM 22644 / CIP 104116 / JCM 14847 / LMG 12228 / 1C / PRS 101 / PAO1) OX=208964 GN=fptA PE=1 SV=1	Pseudomonas aeruginosa (strain ATCC 15692 / DSM 22644 / CIP 104116 / JCM 14847 / LMG 12228 / 1C / PRS 101 / PAO1) OX=208964	8	7	4	0.03	-0.14	24	59.05	27.56	3	3	3	4	2	4	3	3	3	340331	284631	453982	551486	133147	385540	367288	524291	311160
Q00513	xcpS	xcpS PA14_24010		Type II secretion system protein F OS=Pseudomonas aeruginosa (strain ATCC 15692 / DSM 22644 / CIP 104116 / JCM 14847 / LMG 12228 / 1C / PRS 101 / PAO1) OX=208964 GN=xcpS PE=1 SV=1	Pseudomonas aeruginosa (strain ATCC 15692 / DSM 22644 / CIP 104116 / JCM 14847 / LMG 12228 / 1C / PRS 101 / PAO1) OX=208964	11	10	4	0.02	-0.14	13.93	58	49.46	3	4	4	1	4	4	2	4	4	433339	388270	510544	183098	397914	663320	234087	482575	701400
P26993	exsA	exsA PA14_42390		HTH-type transcriptional regulator ExsA OS=Pseudomonas aeruginosa (strain ATCC 15692 / DSM 22644 / CIP 104116 / JCM 14847 / LMG 12228 / 1C / PRS 101 / PAO1) OX=208964 GN=exsA PE=1 SV=2	Pseudomonas aeruginosa (strain ATCC 15692 / DSM 22644 / CIP 104116 / JCM 14847 / LMG 12228 / 1C / PRS 101 / PAO1) OX=208964	8	3	3	0.02	-0.14	23.56	65.56	36.53	2	3	3	1	3	3	2	3	3	262342	424857	378348	104794	294418	495982	198437	324909	430365
Q9I0J7	nuoF	nuoF PA14_29970		NADH-quinone oxidoreductase subunit F OS=Pseudomonas aeruginosa (strain ATCC 15692 / DSM 22644 / CIP 104116 / JCM 14847 / LMG 12228 / 1C / PRS 101 / PAO1) OX=208964 GN=nuoF PE=3 SV=1	Pseudomonas aeruginosa (strain ATCC 15692 / DSM 22644 / CIP 104116 / JCM 14847 / LMG 12228 / 1C / PRS 101 / PAO1) OX=208964	15	15	7	0.01	-0.14	33.4	31.88	22.92	6	6	6	5	6	6	5	6	5	618346	692603	1.1198e+06	879434	495434	959539	693262	819349	511698
G3XCU2	argR	argR PA14_52740		HTH-type transcriptional regulator ArgR OS=Pseudomonas aeruginosa (strain ATCC 15692 / DSM 22644 / CIP 104116 / JCM 14847 / LMG 12228 / 1C / PRS 101 / PAO1) OX=208964 GN=argR PE=4 SV=1	Pseudomonas aeruginosa (strain ATCC 15692 / DSM 22644 / CIP 104116 / JCM 14847 / LMG 12228 / 1C / PRS 101 / PAO1) OX=208964	44	42	10	0	-0.14	12.72	25.91	10.34	8	9	9	7	8	8	7	9	9	2.04771e+06	2.64025e+06	2.31149e+06	1.47663e+06	2.37805e+06	2.45918e+06	2.10923e+06	2.52218e+06	2.55268e+06
Q02NB5	icd	#N/A		Isocitrate dehydrogenase [NADP] OS=Pseudomonas aeruginosa (strain UCBPP-PA14) OX=208963 GN=icd PE=1 SV=1	Pseudomonas aeruginosa (strain UCBPP-PA14) OX=208963	48	59	19	-0.02	-0.14	13.37	34.49	26.73	17	18	17	16	14	14	16	17	14	4.91283e+06	4.51835e+06	5.84409e+06	6.19991e+06	2.97213e+06	5.2109e+06	5.38529e+06	6.62867e+06	3.8143e+06
Q9HT95	PA5475	PA14_72260		Acetyltransferase PA5475 OS=Pseudomonas aeruginosa (strain ATCC 15692 / DSM 22644 / CIP 104116 / JCM 14847 / LMG 12228 / 1C / PRS 101 / PAO1) OX=208964 GN=PA5475 PE=4 SV=1	Pseudomonas aeruginosa (strain ATCC 15692 / DSM 22644 / CIP 104116 / JCM 14847 / LMG 12228 / 1C / PRS 101 / PAO1) OX=208964	30	25	5	0.43	-0.15	32.5	38.57	17.65	4	4	4	4	4	4	4	4	4	5.14225e+06	3.20896e+06	2.89217e+06	1.95059e+06	2.28353e+06	3.9067e+06	2.26867e+06	2.47916e+06	3.15898e+06
Q9RPT0	rcsF	PA14_20260		Putative S-adenosylmethionine-dependent methyltransferase RcsF OS=Pseudomonas aeruginosa (strain ATCC 15692 / DSM 22644 / CIP 104116 / JCM 14847 / LMG 12228 / 1C / PRS 101 / PAO1) OX=208964 GN=rcsF PE=4 SV=1	Pseudomonas aeruginosa (strain ATCC 15692 / DSM 22644 / CIP 104116 / JCM 14847 / LMG 12228 / 1C / PRS 101 / PAO1) OX=208964	10	3	2	0.43	-0.15	2.3	63.54	58.63	2	2	2	1	2	2	1	2	2	416024	399987	399781	80579.9	357860	426848	101872	368603	438532
A6UYG0	mutM	#N/A		Formamidopyrimidine-DNA glycosylase OS=Pseudomonas aeruginosa (strain PA7) OX=381754 GN=mutM PE=3 SV=1	Pseudomonas aeruginosa (strain PA7) OX=381754	40	45	8	0.2	-0.15	18.15	20.36	34.43	8	9	9	5	9	9	7	9	9	2.67555e+06	3.32756e+06	3.86849e+06	2.29186e+06	2.55909e+06	3.36299e+06	1.78118e+06	3.5109e+06	3.57563e+06
P20582	pqsD	pqsD PA14_51390		Anthraniloyl-CoA anthraniloyltransferase OS=Pseudomonas aeruginosa (strain ATCC 15692 / DSM 22644 / CIP 104116 / JCM 14847 / LMG 12228 / 1C / PRS 101 / PAO1) OX=208964 GN=pqsD PE=1 SV=2	Pseudomonas aeruginosa (strain ATCC 15692 / DSM 22644 / CIP 104116 / JCM 14847 / LMG 12228 / 1C / PRS 101 / PAO1) OX=208964	55	169	15	0.05	-0.15	7.65	20.96	22.44	18	19	19	19	20	19	18	19	19	3.86082e+07	3.97714e+07	3.43157e+07	2.67318e+07	3.18949e+07	4.04389e+07	2.75111e+07	3.57273e+07	4.34725e+07
Q9I291	galU	galU PA14_38350		UTP--glucose-1-phosphate uridylyltransferase OS=Pseudomonas aeruginosa (strain ATCC 15692 / DSM 22644 / CIP 104116 / JCM 14847 / LMG 12228 / 1C / PRS 101 / PAO1) OX=208964 GN=galU PE=3 SV=1	Pseudomonas aeruginosa (strain ATCC 15692 / DSM 22644 / CIP 104116 / JCM 14847 / LMG 12228 / 1C / PRS 101 / PAO1) OX=208964	33	47	7	0.04	-0.15	18.42	37.22	14.58	7	7	7	7	6	7	7	7	7	3.20974e+06	2.31569e+06	2.42352e+06	1.87023e+06	1.97891e+06	3.50132e+06	1.93978e+06	2.60262e+06	2.27943e+06
Q9HUN6	PA4928	ygiR PA14_65080		UPF0313 protein PA4928 OS=Pseudomonas aeruginosa (strain ATCC 15692 / DSM 22644 / CIP 104116 / JCM 14847 / LMG 12228 / 1C / PRS 101 / PAO1) OX=208964 GN=PA4928 PE=3 SV=1	Pseudomonas aeruginosa (strain ATCC 15692 / DSM 22644 / CIP 104116 / JCM 14847 / LMG 12228 / 1C / PRS 101 / PAO1) OX=208964	17	35	13	0.01	-0.15	25.07	39.12	36.49	11	9	11	8	11	12	9	12	12	3.32977e+06	2.19648e+06	3.65995e+06	1.59021e+06	2.49747e+06	3.58944e+06	2.34534e+06	2.32235e+06	4.2025e+06
Q02NN8	rplT	#N/A		50S ribosomal protein L20 OS=Pseudomonas aeruginosa (strain UCBPP-PA14) OX=208963 GN=rplT PE=3 SV=1	Pseudomonas aeruginosa (strain UCBPP-PA14) OX=208963; Pseudomonas aeruginosa (strain PA7) OX=381754; Pseudomonas aeruginosa (strain ATCC 15692 / DSM 22644 / CIP 104116 / JCM 14847 / LMG 12228 / 1C / PRS 101 / PAO1) OX=208964; Pseudomonas aeruginosa (strain LESB58) OX=557722	36	59	8	-0.28	-0.15	42.38	32.58	30.75	8	8	8	8	8	8	8	8	8	1.85082e+07	2.10113e+07	3.88011e+07	1.86317e+07	2.65639e+07	3.62996e+07	3.42707e+07	1.9872e+07	3.75309e+07
P53641	sodB	sodB PA14_56780		Superoxide dismutase [Fe] OS=Pseudomonas aeruginosa (strain ATCC 15692 / DSM 22644 / CIP 104116 / JCM 14847 / LMG 12228 / 1C / PRS 101 / PAO1) OX=208964 GN=sodB PE=3 SV=3	Pseudomonas aeruginosa (strain ATCC 15692 / DSM 22644 / CIP 104116 / JCM 14847 / LMG 12228 / 1C / PRS 101 / PAO1) OX=208964	15	8	3	0.35	-0.16	28.62	61.08	40.36	2	2	3	2	2	3	2	2	2	7.6783e+06	7.73779e+06	1.22851e+07	3.31005e+06	7.87956e+06	1.32516e+07	5.56149e+06	6.29704e+06	1.12848e+07
A6VAK6	rnc	#N/A		Ribonuclease 3 OS=Pseudomonas aeruginosa (strain PA7) OX=381754 GN=rnc PE=3 SV=1	Pseudomonas aeruginosa (strain PA7) OX=381754	27	15	5	0.25	-0.16	23.3	15.98	15.65	4	5	5	4	4	4	5	5	5	754933	1.21728e+06	1.00927e+06	679830	731831	915858	759197	1.04173e+06	937119
Q02IZ4	napA	#N/A		Periplasmic nitrate reductase OS=Pseudomonas aeruginosa (strain UCBPP-PA14) OX=208963 GN=napA PE=3 SV=1	Pseudomonas aeruginosa (strain UCBPP-PA14) OX=208963	28	57	15	0.18	-0.16	23.44	21.4	23.51	18	18	18	15	17	15	14	17	17	2.38228e+06	3.15053e+06	3.84787e+06	1.98315e+06	2.25467e+06	2.97924e+06	2.04189e+06	3.04853e+06	3.27212e+06
Q9I0M6	serS	serS PA14_30330		Serine--tRNA ligase OS=Pseudomonas aeruginosa (strain ATCC 15692 / DSM 22644 / CIP 104116 / JCM 14847 / LMG 12228 / 1C / PRS 101 / PAO1) OX=208964 GN=serS PE=3 SV=1	Pseudomonas aeruginosa (strain ATCC 15692 / DSM 22644 / CIP 104116 / JCM 14847 / LMG 12228 / 1C / PRS 101 / PAO1) OX=208964; Pseudomonas aeruginosa (strain UCBPP-PA14) OX=208963; Pseudomonas aeruginosa (strain LESB58) OX=557722	47	55	17	0.16	-0.16	68.6	61.06	86.14	13	15	16	12	14	14	11	12	14	3.4143e+06	4.29444e+06	1.1373e+07	2.10263e+06	4.63828e+06	8.1317e+06	2.23799e+06	3.42235e+06	1.11037e+07
P26480	rpoD	rpoD PA14_07520		RNA polymerase sigma factor RpoD OS=Pseudomonas aeruginosa (strain ATCC 15692 / DSM 22644 / CIP 104116 / JCM 14847 / LMG 12228 / 1C / PRS 101 / PAO1) OX=208964 GN=rpoD PE=3 SV=1	Pseudomonas aeruginosa (strain ATCC 15692 / DSM 22644 / CIP 104116 / JCM 14847 / LMG 12228 / 1C / PRS 101 / PAO1) OX=208964	44	83	21	0.11	-0.16	3.82	35.08	11.36	18	18	19	16	18	16	18	18	17	6.44032e+06	6.64426e+06	6.15654e+06	4.22791e+06	4.8281e+06	7.92809e+06	5.17447e+06	6.34314e+06	6.34976e+06
Q02LF6	hmgA	#N/A		Homogentisate 1,2-dioxygenase OS=Pseudomonas aeruginosa (strain UCBPP-PA14) OX=208963 GN=hmgA PE=3 SV=1	Pseudomonas aeruginosa (strain UCBPP-PA14) OX=208963	47	51	12	0.06	-0.16	6.4	37.08	50.61	8	10	10	11	11	10	8	9	8	4.35924e+06	4.21795e+06	3.8465e+06	5.60187e+06	2.72054e+06	3.61189e+06	4.44628e+06	7.21565e+06	2.46998e+06
Q9I0Q1	uvrC	uvrC PA14_30660		UvrABC system protein C OS=Pseudomonas aeruginosa (strain ATCC 15692 / DSM 22644 / CIP 104116 / JCM 14847 / LMG 12228 / 1C / PRS 101 / PAO1) OX=208964 GN=uvrC PE=3 SV=1	Pseudomonas aeruginosa (strain ATCC 15692 / DSM 22644 / CIP 104116 / JCM 14847 / LMG 12228 / 1C / PRS 101 / PAO1) OX=208964	39	44	18	0.06	-0.16	4.39	18.68	10.27	15	15	17	12	15	16	16	16	16	4.42424e+06	4.11309e+06	4.09598e+06	2.89242e+06	3.91604e+06	4.19252e+06	3.51388e+06	4.14509e+06	4.27925e+06
Q9HWE3	rpmC	rpmC PA14_08930		50S ribosomal protein L29 OS=Pseudomonas aeruginosa (strain ATCC 15692 / DSM 22644 / CIP 104116 / JCM 14847 / LMG 12228 / 1C / PRS 101 / PAO1) OX=208964 GN=rpmC PE=1 SV=1	Pseudomonas aeruginosa (strain ATCC 15692 / DSM 22644 / CIP 104116 / JCM 14847 / LMG 12228 / 1C / PRS 101 / PAO1) OX=208964; Pseudomonas aeruginosa (strain LESB58) OX=557722; Pseudomonas aeruginosa (strain UCBPP-PA14) OX=208963; Pseudomonas aeruginosa (strain PA7) OX=381754	89	82	10	-0.02	-0.16	21.1	23.62	26.11	10	10	10	10	10	9	10	10	9	1.1691e+07	7.70205e+06	1.10435e+07	1.04416e+07	7.07215e+06	1.14097e+07	1.34507e+07	9.84651e+06	8.09201e+06
O52759	rpsD	rpsD PA14_09100		30S ribosomal protein S4 OS=Pseudomonas aeruginosa (strain ATCC 15692 / DSM 22644 / CIP 104116 / JCM 14847 / LMG 12228 / 1C / PRS 101 / PAO1) OX=208964 GN=rpsD PE=3 SV=2	Pseudomonas aeruginosa (strain ATCC 15692 / DSM 22644 / CIP 104116 / JCM 14847 / LMG 12228 / 1C / PRS 101 / PAO1) OX=208964; Pseudomonas aeruginosa (strain LESB58) OX=557722; Pseudomonas aeruginosa (strain UCBPP-PA14) OX=208963	72	187	13	-0.03	-0.16	13.32	23.62	9.45	21	21	21	22	21	20	21	21	19	1.45256e+08	1.41281e+08	1.78904e+08	1.32784e+08	1.2499e+08	1.89513e+08	1.4988e+08	1.41068e+08	1.69391e+08
Q9HW04	argJ	argJ PA14_57210		Arginine biosynthesis bifunctional protein ArgJ OS=Pseudomonas aeruginosa (strain ATCC 15692 / DSM 22644 / CIP 104116 / JCM 14847 / LMG 12228 / 1C / PRS 101 / PAO1) OX=208964 GN=argJ PE=3 SV=1	Pseudomonas aeruginosa (strain ATCC 15692 / DSM 22644 / CIP 104116 / JCM 14847 / LMG 12228 / 1C / PRS 101 / PAO1) OX=208964	10	3	3	-0.04	-0.16	17.8	41.07	71.96	1	1	1	1	1	1	1	1	1	93479.8	94075.5	67565.8	146197	86085	67670	95956.6	177161	31390.6
P42812	lolB	lolB PA14_61740		Outer-membrane lipoprotein LolB OS=Pseudomonas aeruginosa (strain ATCC 15692 / DSM 22644 / CIP 104116 / JCM 14847 / LMG 12228 / 1C / PRS 101 / PAO1) OX=208964 GN=lolB PE=3 SV=2	Pseudomonas aeruginosa (strain ATCC 15692 / DSM 22644 / CIP 104116 / JCM 14847 / LMG 12228 / 1C / PRS 101 / PAO1) OX=208964; Pseudomonas aeruginosa (strain LESB58) OX=557722; Pseudomonas aeruginosa (strain UCBPP-PA14) OX=208963	51	33	9	-0.14	-0.16	11.11	16.04	8.8	8	9	9	7	8	8	9	9	7	2.37359e+06	2.21649e+06	2.74566e+06	2.35053e+06	1.89625e+06	2.62344e+06	2.95746e+06	2.59031e+06	2.51561e+06
Q9I1L9	lpdV	lpdV PA14_35490		Dihydrolipoyl dehydrogenase OS=Pseudomonas aeruginosa (strain ATCC 15692 / DSM 22644 / CIP 104116 / JCM 14847 / LMG 12228 / 1C / PRS 101 / PAO1) OX=208964 GN=lpdV PE=1 SV=1	Pseudomonas aeruginosa (strain ATCC 15692 / DSM 22644 / CIP 104116 / JCM 14847 / LMG 12228 / 1C / PRS 101 / PAO1) OX=208964	70	179	24	0.31	-0.17	38.41	64.68	54.26	23	27	27	24	26	26	21	28	27	1.84022e+07	4.16555e+07	3.85388e+07	1.11242e+07	1.97662e+07	4.13691e+07	9.51877e+06	2.95273e+07	3.48887e+07
Q9HYT6	rapA	hepA rapA PA14_21230		RNA polymerase-associated protein RapA OS=Pseudomonas aeruginosa (strain ATCC 15692 / DSM 22644 / CIP 104116 / JCM 14847 / LMG 12228 / 1C / PRS 101 / PAO1) OX=208964 GN=rapA PE=3 SV=1	Pseudomonas aeruginosa (strain ATCC 15692 / DSM 22644 / CIP 104116 / JCM 14847 / LMG 12228 / 1C / PRS 101 / PAO1) OX=208964	24	36	17	0.26	-0.17	51.41	39.6	46.44	10	15	15	8	14	13	9	11	13	1.18463e+06	2.32057e+06	3.62743e+06	918052	1.93532e+06	2.16008e+06	1.05273e+06	1.90185e+06	2.84871e+06
Q9I0K4	PA2634	aceA PA14_30050		Isocitrate lyase OS=Pseudomonas aeruginosa (strain ATCC 15692 / DSM 22644 / CIP 104116 / JCM 14847 / LMG 12228 / 1C / PRS 101 / PAO1) OX=208964 GN=PA2634 PE=1 SV=1	Pseudomonas aeruginosa (strain ATCC 15692 / DSM 22644 / CIP 104116 / JCM 14847 / LMG 12228 / 1C / PRS 101 / PAO1) OX=208964	29	47	13	0.19	-0.17	15.1	5.09	54.75	9	9	9	8	9	9	8	10	10	1.56806e+06	2.07239e+06	2.0566e+06	1.88379e+06	1.70566e+06	1.83538e+06	1.49637e+06	2.8952e+06	998084	Acetyl [K431(100)]
Q02LM8	kynB	#N/A		Kynurenine formamidase OS=Pseudomonas aeruginosa (strain UCBPP-PA14) OX=208963 GN=kynB PE=3 SV=1	Pseudomonas aeruginosa (strain UCBPP-PA14) OX=208963	65	71	8	0.1	-0.17	39.43	23.6	20.26	7	8	8	7	8	7	7	9	9	1.34574e+07	1.1544e+07	2.33929e+07	9.34682e+06	1.20446e+07	1.50811e+07	1.12366e+07	1.21559e+07	1.62674e+07
Q9I0M0	bpt	bpt PA14_30260		Aspartate/glutamate leucyltransferase OS=Pseudomonas aeruginosa (strain ATCC 15692 / DSM 22644 / CIP 104116 / JCM 14847 / LMG 12228 / 1C / PRS 101 / PAO1) OX=208964 GN=bpt PE=3 SV=1	Pseudomonas aeruginosa (strain ATCC 15692 / DSM 22644 / CIP 104116 / JCM 14847 / LMG 12228 / 1C / PRS 101 / PAO1) OX=208964; Pseudomonas aeruginosa (strain LESB58) OX=557722; Pseudomonas aeruginosa (strain UCBPP-PA14) OX=208963	35	27	7	-0.01	-0.17	21.58	36.98	35.6	7	5	7	6	6	7	4	6	7	1.33193e+06	1.48295e+06	1.99195e+06	1.11323e+06	1.42006e+06	2.25331e+06	1.18239e+06	1.52036e+06	2.34729e+06
Q02E46	rpmB	#N/A		50S ribosomal protein L28 OS=Pseudomonas aeruginosa (strain UCBPP-PA14) OX=208963 GN=rpmB PE=3 SV=1	Pseudomonas aeruginosa (strain UCBPP-PA14) OX=208963; Pseudomonas aeruginosa (strain PA7) OX=381754; Pseudomonas aeruginosa (strain ATCC 15692 / DSM 22644 / CIP 104116 / JCM 14847 / LMG 12228 / 1C / PRS 101 / PAO1) OX=208964; Pseudomonas aeruginosa (strain LESB58) OX=557722	64	97	8	-0.11	-0.17	3.02	17.26	8.44	8	8	8	8	8	8	8	8	8	1.3989e+08	1.38504e+08	1.46503e+08	1.02418e+08	1.38569e+08	1.42397e+08	1.43876e+08	1.68277e+08	1.48481e+08
Q59643	hemB	hemB PA14_69240		Delta-aminolevulinic acid dehydratase OS=Pseudomonas aeruginosa (strain ATCC 15692 / DSM 22644 / CIP 104116 / JCM 14847 / LMG 12228 / 1C / PRS 101 / PAO1) OX=208964 GN=hemB PE=1 SV=1	Pseudomonas aeruginosa (strain ATCC 15692 / DSM 22644 / CIP 104116 / JCM 14847 / LMG 12228 / 1C / PRS 101 / PAO1) OX=208964	20	33	6	-0.14	-0.17	46.18	19.56	34.01	6	6	6	6	5	6	6	6	5	1.03608e+07	5.57409e+06	4.4522e+06	6.2199e+06	4.40888e+06	4.60682e+06	5.88119e+06	6.64766e+06	3.24001e+06
Q9HXQ6	xerD	xerD PA14_16040		Tyrosine recombinase XerD OS=Pseudomonas aeruginosa (strain ATCC 15692 / DSM 22644 / CIP 104116 / JCM 14847 / LMG 12228 / 1C / PRS 101 / PAO1) OX=208964 GN=xerD PE=3 SV=1	Pseudomonas aeruginosa (strain ATCC 15692 / DSM 22644 / CIP 104116 / JCM 14847 / LMG 12228 / 1C / PRS 101 / PAO1) OX=208964	57	80	12	-0.2	-0.17	23.56	24.47	20.31	11	11	11	11	11	10	11	11	10	2.91842e+06	3.03857e+06	4.3809e+06	3.01041e+06	3.67568e+06	4.87065e+06	3.13901e+06	4.16662e+06	4.75147e+06
P80358	aruG	aruG PA14_52690		Arginine N-succinyltransferase subunit beta OS=Pseudomonas aeruginosa (strain ATCC 15692 / DSM 22644 / CIP 104116 / JCM 14847 / LMG 12228 / 1C / PRS 101 / PAO1) OX=208964 GN=aruG PE=1 SV=2	Pseudomonas aeruginosa (strain ATCC 15692 / DSM 22644 / CIP 104116 / JCM 14847 / LMG 12228 / 1C / PRS 101 / PAO1) OX=208964	87	207	26	0.06	-0.18	23.82	26.99	32.77	27	28	26	26	27	24	24	27	26	4.15628e+07	6.66876e+07	6.32051e+07	4.25219e+07	4.38391e+07	6.70625e+07	4.10049e+07	7.65619e+07	5.07078e+07
Q9I6M5	davD	gabD PA14_03430		Glutarate-semialdehyde dehydrogenase OS=Pseudomonas aeruginosa (strain ATCC 15692 / DSM 22644 / CIP 104116 / JCM 14847 / LMG 12228 / 1C / PRS 101 / PAO1) OX=208964 GN=davD PE=1 SV=1	Pseudomonas aeruginosa (strain ATCC 15692 / DSM 22644 / CIP 104116 / JCM 14847 / LMG 12228 / 1C / PRS 101 / PAO1) OX=208964	6	2	2	0.05	-0.18	37.87	65.5	62.28	1	2	2	2	2	1	2	2		123482	208276	276860	335042	122947	114449	203349	325871	75024.1
A6V049	ribH	#N/A		6,7-dimethyl-8-ribityllumazine synthase OS=Pseudomonas aeruginosa (strain PA7) OX=381754 GN=ribH PE=3 SV=1	Pseudomonas aeruginosa (strain PA7) OX=381754; Pseudomonas aeruginosa (strain LESB58) OX=557722; Pseudomonas aeruginosa (strain UCBPP-PA14) OX=208963; Pseudomonas aeruginosa (strain ATCC 15692 / DSM 22644 / CIP 104116 / JCM 14847 / LMG 12228 / 1C / PRS 101 / PAO1) OX=208964	38	25	5	-0.06	-0.18	12.93	18.37	51.02	5	5	4	5	5	4	5	5	4	1.59674e+06	1.95243e+06	2.05823e+06	1.94801e+06	1.53734e+06	1.37031e+06	2.07185e+06	2.4145e+06	734154
Q9I0K9	purB	purB PA14_30110		Adenylosuccinate lyase OS=Pseudomonas aeruginosa (strain ATCC 15692 / DSM 22644 / CIP 104116 / JCM 14847 / LMG 12228 / 1C / PRS 101 / PAO1) OX=208964 GN=purB PE=3 SV=1	Pseudomonas aeruginosa (strain ATCC 15692 / DSM 22644 / CIP 104116 / JCM 14847 / LMG 12228 / 1C / PRS 101 / PAO1) OX=208964	3	8	2	-0.42	-0.18	24.33	57.14	15.3	1	1	1	1		1	1	1	1	84177.4	133438	133557	144466	42174.8	171493	131747	179131	164172	Acetyl [K83(100)]
Q02TB2	speD	#N/A		S-adenosylmethionine decarboxylase proenzyme OS=Pseudomonas aeruginosa (strain UCBPP-PA14) OX=208963 GN=speD PE=3 SV=1	Pseudomonas aeruginosa (strain UCBPP-PA14) OX=208963	55	69	11	0.97	-0.19	72.33	91.17	25.48	10	11	11	8	10	8	8	9	9	5.39274e+06	1.99915e+07	7.41879e+06	2.31479e+06	1.26239e+07	3.57045e+06	4.02114e+06	5.56126e+06	3.4198e+06
Q9I351	folE2	folE2 folE PA14_42850		GTP cyclohydrolase 1 2 OS=Pseudomonas aeruginosa (strain ATCC 15692 / DSM 22644 / CIP 104116 / JCM 14847 / LMG 12228 / 1C / PRS 101 / PAO1) OX=208964 GN=folE2 PE=3 SV=1	Pseudomonas aeruginosa (strain ATCC 15692 / DSM 22644 / CIP 104116 / JCM 14847 / LMG 12228 / 1C / PRS 101 / PAO1) OX=208964	47	29	7	0.63	-0.19	64.04	113.96	30.88	4	7	7	4	7	6	5	6	6	884406	4.7813e+06	4.41798e+06	743474	7.43798e+06	1.48156e+06	1.39782e+06	2.63789e+06	1.99006e+06
Q9I3S3	gbuA	gbuA PA14_46070		Guanidinobutyrase OS=Pseudomonas aeruginosa (strain ATCC 15692 / DSM 22644 / CIP 104116 / JCM 14847 / LMG 12228 / 1C / PRS 101 / PAO1) OX=208964 GN=gbuA PE=1 SV=1	Pseudomonas aeruginosa (strain ATCC 15692 / DSM 22644 / CIP 104116 / JCM 14847 / LMG 12228 / 1C / PRS 101 / PAO1) OX=208964	27	14	5	0.42	-0.19	38.21	45.34	32.24	3	4	4	1	4	4	3	4	4	669062	1.00582e+06	1.466e+06	361453	767902	995281	653286	652244	1.10069e+06
Q9HZJ5	topA	topA PA14_25110		DNA topoisomerase 1 OS=Pseudomonas aeruginosa (strain ATCC 15692 / DSM 22644 / CIP 104116 / JCM 14847 / LMG 12228 / 1C / PRS 101 / PAO1) OX=208964 GN=topA PE=3 SV=1	Pseudomonas aeruginosa (strain ATCC 15692 / DSM 22644 / CIP 104116 / JCM 14847 / LMG 12228 / 1C / PRS 101 / PAO1) OX=208964	22	36	17	0.2	-0.19	19.02	87.76	24.09	14	16	14	8	14	13	12	14	11	1.4717e+08	1.09023e+08	1.05955e+08	2.46562e+08	1.84545e+08	2.50398e+06	2.55105e+08	1.62786e+08	1.84109e+08
Q9I2A0	liuE	gnyL PA14_38490		3-hydroxy-3-isohexenylglutaryl-CoA/hydroxy-methylglutaryl-CoA lyase OS=Pseudomonas aeruginosa (strain ATCC 15692 / DSM 22644 / CIP 104116 / JCM 14847 / LMG 12228 / 1C / PRS 101 / PAO1) OX=208964 GN=liuE PE=1 SV=1	Pseudomonas aeruginosa (strain ATCC 15692 / DSM 22644 / CIP 104116 / JCM 14847 / LMG 12228 / 1C / PRS 101 / PAO1) OX=208964	58	86	14	0.09	-0.19	27.65	39.74	15.06	10	13	13	10	12	11	10	12	12	3.24822e+07	3.53147e+07	5.30335e+07	2.20709e+07	3.67133e+07	5.12142e+07	3.95141e+07	3.98771e+07	5.10343e+07
Q02T76	rpsS	#N/A		30S ribosomal protein S19 OS=Pseudomonas aeruginosa (strain UCBPP-PA14) OX=208963 GN=rpsS PE=3 SV=1	Pseudomonas aeruginosa (strain UCBPP-PA14) OX=208963; Pseudomonas aeruginosa (strain ATCC 15692 / DSM 22644 / CIP 104116 / JCM 14847 / LMG 12228 / 1C / PRS 101 / PAO1) OX=208964; Pseudomonas aeruginosa (strain LESB58) OX=557722; Pseudomonas aeruginosa (strain PA7) OX=381754	49	83	7	0.08	-0.19	16.5	22.24	14.16	9	9	8	9	9	8	8	9	9	2.09295e+07	1.75892e+07	2.45219e+07	1.52887e+07	1.44125e+07	2.13635e+07	2.22277e+07	1.74488e+07	1.76431e+07
Q02EH2	pckA	#N/A		Phosphoenolpyruvate carboxykinase (ATP) OS=Pseudomonas aeruginosa (strain UCBPP-PA14) OX=208963 GN=pckA PE=3 SV=1	Pseudomonas aeruginosa (strain UCBPP-PA14) OX=208963	39	42	16	-0.01	-0.19	53.68	33.79	44.67	9	13	13	12	13	13	10	12	11	1.47618e+06	2.70272e+06	4.59152e+06	2.28652e+06	1.92717e+06	3.59867e+06	1.66135e+06	3.99376e+06	2.37293e+06
Q9ZFK4	kdsA	kdsA PA14_17310		2-dehydro-3-deoxyphosphooctonate aldolase OS=Pseudomonas aeruginosa (strain ATCC 15692 / DSM 22644 / CIP 104116 / JCM 14847 / LMG 12228 / 1C / PRS 101 / PAO1) OX=208964 GN=kdsA PE=1 SV=1	Pseudomonas aeruginosa (strain ATCC 15692 / DSM 22644 / CIP 104116 / JCM 14847 / LMG 12228 / 1C / PRS 101 / PAO1) OX=208964; Pseudomonas aeruginosa (strain UCBPP-PA14) OX=208963	12	4	4	-0.13	-0.19	6.78	23.52	23.99	3	4	4	3	4	4	2	4	4	414354	473082	434405	416747	358581	562200	343079	548302	530459
P72173	aspC	tyrB PA14_23500		Aspartate aminotransferase OS=Pseudomonas aeruginosa (strain ATCC 15692 / DSM 22644 / CIP 104116 / JCM 14847 / LMG 12228 / 1C / PRS 101 / PAO1) OX=208964 GN=aspC PE=3 SV=2	Pseudomonas aeruginosa (strain ATCC 15692 / DSM 22644 / CIP 104116 / JCM 14847 / LMG 12228 / 1C / PRS 101 / PAO1) OX=208964	17	13	5	-0.14	-0.19	27.76	68.79	61.32	4	5	5	4	4	3	4	4	1	521676	380725	672108	963272	251247	413122	530427	746939	164038
A6UZ82	rpsU	#N/A		30S ribosomal protein S21 OS=Pseudomonas aeruginosa (strain PA7) OX=381754 GN=rpsU PE=3 SV=1	Pseudomonas aeruginosa (strain PA7) OX=381754; Pseudomonas aeruginosa (strain LESB58) OX=557722; Pseudomonas aeruginosa (strain UCBPP-PA14) OX=208963; Pseudomonas aeruginosa (strain ATCC 15692 / DSM 22644 / CIP 104116 / JCM 14847 / LMG 12228 / 1C / PRS 101 / PAO1) OX=208964	46	112	7	-0.16	-0.19	25.24	9.95	5.71	7	7	7	7	7	7	7	7	7	5.71822e+07	7.84639e+07	4.83522e+07	7.96847e+07	6.58299e+07	6.97659e+07	7.18569e+07	7.8428e+07	8.01849e+07
Q02S21	rhlB	#N/A		ATP-dependent RNA helicase RhlB OS=Pseudomonas aeruginosa (strain UCBPP-PA14) OX=208963 GN=rhlB PE=3 SV=1	Pseudomonas aeruginosa (strain UCBPP-PA14) OX=208963; Pseudomonas aeruginosa (strain LESB58) OX=557722; Pseudomonas aeruginosa (strain ATCC 15692 / DSM 22644 / CIP 104116 / JCM 14847 / LMG 12228 / 1C / PRS 101 / PAO1) OX=208964	24	8	6	0.22	-0.2	9.46	30.24	23.75	3	4	4	2	2	3	3	3	1	544329	635035	651486	329755	474199	615986	583228	513349	358205
Q9HV58	rpsO	rpsO PA14_62720		30S ribosomal protein S15 OS=Pseudomonas aeruginosa (strain ATCC 15692 / DSM 22644 / CIP 104116 / JCM 14847 / LMG 12228 / 1C / PRS 101 / PAO1) OX=208964 GN=rpsO PE=3 SV=1	Pseudomonas aeruginosa (strain ATCC 15692 / DSM 22644 / CIP 104116 / JCM 14847 / LMG 12228 / 1C / PRS 101 / PAO1) OX=208964; Pseudomonas aeruginosa (strain PA7) OX=381754; Pseudomonas aeruginosa (strain UCBPP-PA14) OX=208963; Pseudomonas aeruginosa (strain LESB58) OX=557722	56	55	6	-0.04	-0.2	20.9	17.82	24.42	6	6	6	6	6	6	6	6	6	1.84928e+07	1.5183e+07	2.30528e+07	1.53363e+07	1.55038e+07	2.07245e+07	2.54657e+07	1.63765e+07	1.79139e+07
Q9I4X2	pqsB	pqsB PA14_51420		2-heptyl-4(1H)-quinolone synthase subunit PqsB OS=Pseudomonas aeruginosa (strain ATCC 15692 / DSM 22644 / CIP 104116 / JCM 14847 / LMG 12228 / 1C / PRS 101 / PAO1) OX=208964 GN=pqsB PE=1 SV=1	Pseudomonas aeruginosa (strain ATCC 15692 / DSM 22644 / CIP 104116 / JCM 14847 / LMG 12228 / 1C / PRS 101 / PAO1) OX=208964	51	85	11	-0.09	-0.2	6.5	16.55	21.73	10	10	10	10	10	10	10	10	10	8.345e+06	7.77185e+06	8.85318e+06	8.35991e+06	6.42474e+06	8.91648e+06	7.46718e+06	1.14706e+07	8.97849e+06
P21630	braG	braG PA14_50560		High-affinity branched-chain amino acid transport ATP-binding protein BraG OS=Pseudomonas aeruginosa (strain ATCC 15692 / DSM 22644 / CIP 104116 / JCM 14847 / LMG 12228 / 1C / PRS 101 / PAO1) OX=208964 GN=braG PE=3 SV=1	Pseudomonas aeruginosa (strain ATCC 15692 / DSM 22644 / CIP 104116 / JCM 14847 / LMG 12228 / 1C / PRS 101 / PAO1) OX=208964	10	2	2	-0.17	-0.2	31.55	38.06	26.35	1	1	1	1	1	1	1	1	1	135990	108396	199429	83028.4	133884	184997	152820	128890	213239
P15276	algP	algP PA14_69370		Transcriptional regulatory protein AlgP OS=Pseudomonas aeruginosa (strain ATCC 15692 / DSM 22644 / CIP 104116 / JCM 14847 / LMG 12228 / 1C / PRS 101 / PAO1) OX=208964 GN=algP PE=4 SV=2	Pseudomonas aeruginosa (strain ATCC 15692 / DSM 22644 / CIP 104116 / JCM 14847 / LMG 12228 / 1C / PRS 101 / PAO1) OX=208964	11	49	5	-0.25	-0.2	24.45	49.68	12.03	5	5	5	5	5	5	5	5	5	5.831e+06	7.37743e+06	9.52027e+06	4.19439e+06	7.12147e+06	1.17776e+07	7.89038e+06	9.90667e+06	8.38814e+06
B7V669	rplQ	#N/A		50S ribosomal protein L17 OS=Pseudomonas aeruginosa (strain LESB58) OX=557722 GN=rplQ PE=3 SV=1	Pseudomonas aeruginosa (strain LESB58) OX=557722; Pseudomonas aeruginosa (strain ATCC 15692 / DSM 22644 / CIP 104116 / JCM 14847 / LMG 12228 / 1C / PRS 101 / PAO1) OX=208964; Pseudomonas aeruginosa (strain PA7) OX=381754; Pseudomonas aeruginosa (strain UCBPP-PA14) OX=208963	67	143	10	0.32	-0.21	26.56	28.48	22.27	12	12	12	13	13	12	13	13	11	7.29211e+07	4.24514e+07	6.69266e+07	2.91868e+07	3.65518e+07	5.09644e+07	5.59129e+07	3.59498e+07	4.37141e+07
Q02ML8	cas3	#N/A		CRISPR-associated nuclease/helicase Cas3 subtype I-F/YPEST OS=Pseudomonas aeruginosa (strain UCBPP-PA14) OX=208963 GN=cas3 PE=1 SV=1	Pseudomonas aeruginosa (strain UCBPP-PA14) OX=208963	47	155	38	0.14	-0.21	42.69	37.96	39.52	28	33	34	20	33	32	26	30	30	5.60151e+06	1.34089e+07	1.40538e+07	5.21274e+06	1.18467e+07	1.00122e+07	5.94086e+06	9.77082e+06	1.36853e+07
Q9I1M1	bkdA2	bkdA2 PA14_35520		2-oxoisovalerate dehydrogenase subunit beta OS=Pseudomonas aeruginosa (strain ATCC 15692 / DSM 22644 / CIP 104116 / JCM 14847 / LMG 12228 / 1C / PRS 101 / PAO1) OX=208964 GN=bkdA2 PE=3 SV=1	Pseudomonas aeruginosa (strain ATCC 15692 / DSM 22644 / CIP 104116 / JCM 14847 / LMG 12228 / 1C / PRS 101 / PAO1) OX=208964	55	124	11	0.39	-0.22	48.83	53.49	58.24	12	14	14	11	12	12	11	13	13	1.71946e+07	4.92194e+07	3.2051e+07	1.026e+07	2.20166e+07	3.38348e+07	8.58895e+06	3.50407e+07	3.50466e+07
P38098	carA	carA PA14_62930		Carbamoyl-phosphate synthase small chain OS=Pseudomonas aeruginosa (strain ATCC 15692 / DSM 22644 / CIP 104116 / JCM 14847 / LMG 12228 / 1C / PRS 101 / PAO1) OX=208964 GN=carA PE=3 SV=1	Pseudomonas aeruginosa (strain ATCC 15692 / DSM 22644 / CIP 104116 / JCM 14847 / LMG 12228 / 1C / PRS 101 / PAO1) OX=208964	20	32	6	0.22	-0.22	41.98	33.1	56.94	6	6	6	6	6	6	6	6	5	1.74717e+06	3.49851e+06	1.82531e+06	1.16823e+06	2.26308e+06	2.24088e+06	1.39505e+06	3.62956e+06	1.54966e+06
B7V7U9	accA	#N/A		Acetyl-coenzyme A carboxylase carboxyl transferase subunit alpha OS=Pseudomonas aeruginosa (strain LESB58) OX=557722 GN=accA PE=3 SV=1	Pseudomonas aeruginosa (strain LESB58) OX=557722	55	49	12	0.04	-0.22	11.78	32.8	26.78	12	12	12	9	12	12	13	13	12	3.33529e+06	3.99619e+06	4.20264e+06	5.87536e+06	3.16198e+06	3.85604e+06	3.84732e+06	5.61485e+06	3.44946e+06
A6UZJ1	rplB	#N/A		50S ribosomal protein L2 OS=Pseudomonas aeruginosa (strain PA7) OX=381754 GN=rplB PE=3 SV=1	Pseudomonas aeruginosa (strain PA7) OX=381754; Pseudomonas aeruginosa (strain ATCC 15692 / DSM 22644 / CIP 104116 / JCM 14847 / LMG 12228 / 1C / PRS 101 / PAO1) OX=208964; Pseudomonas aeruginosa (strain LESB58) OX=557722; Pseudomonas aeruginosa (strain UCBPP-PA14) OX=208963	59	242	19	-0.01	-0.22	16.91	13.23	20.83	21	21	18	22	22	20	22	22	18	1.24236e+08	1.08233e+08	1.51008e+08	8.63612e+07	1.09334e+08	1.10064e+08	1.39945e+08	9.37149e+07	1.36234e+08
Q02QX1	metG	#N/A		Methionine--tRNA ligase OS=Pseudomonas aeruginosa (strain UCBPP-PA14) OX=208963 GN=metG PE=3 SV=1	Pseudomonas aeruginosa (strain UCBPP-PA14) OX=208963	6	4	4	-0.15	-0.22	35.64	20.27	22.37	3	3	3	2	3	3	3	3	3	215894	230605	396147	264002	183854	271570	214821	338634	304859
Q9HWC6	rplA	rplA PA14_08730		50S ribosomal protein L1 OS=Pseudomonas aeruginosa (strain ATCC 15692 / DSM 22644 / CIP 104116 / JCM 14847 / LMG 12228 / 1C / PRS 101 / PAO1) OX=208964 GN=rplA PE=3 SV=1	Pseudomonas aeruginosa (strain ATCC 15692 / DSM 22644 / CIP 104116 / JCM 14847 / LMG 12228 / 1C / PRS 101 / PAO1) OX=208964; Pseudomonas aeruginosa (strain LESB58) OX=557722; Pseudomonas aeruginosa (strain UCBPP-PA14) OX=208963; Pseudomonas aeruginosa (strain PA7) OX=381754	83	397	28	-0.16	-0.23	13.15	21.16	12.13	33	33	33	35	34	27	34	35	31	3.54851e+08	3.78953e+08	4.54702e+08	2.83071e+08	3.96364e+08	4.33918e+08	4.82389e+08	3.79262e+08	4.21154e+08
Q02T71	rpsQ	#N/A		30S ribosomal protein S17 OS=Pseudomonas aeruginosa (strain UCBPP-PA14) OX=208963 GN=rpsQ PE=3 SV=1	Pseudomonas aeruginosa (strain UCBPP-PA14) OX=208963; Pseudomonas aeruginosa (strain LESB58) OX=557722; Pseudomonas aeruginosa (strain PA7) OX=381754; Pseudomonas aeruginosa (strain ATCC 15692 / DSM 22644 / CIP 104116 / JCM 14847 / LMG 12228 / 1C / PRS 101 / PAO1) OX=208964	41	38	6	-0.19	-0.23	39.14	36.13	15.35	6	6	6	6	6	5	6	6	6	1.24124e+07	1.46261e+07	2.51564e+07	1.18989e+07	1.56763e+07	2.40454e+07	2.08097e+07	1.63077e+07	2.20667e+07
Q02T73	rplP	#N/A		50S ribosomal protein L16 OS=Pseudomonas aeruginosa (strain UCBPP-PA14) OX=208963 GN=rplP PE=3 SV=1	Pseudomonas aeruginosa (strain UCBPP-PA14) OX=208963; Pseudomonas aeruginosa (strain ATCC 15692 / DSM 22644 / CIP 104116 / JCM 14847 / LMG 12228 / 1C / PRS 101 / PAO1) OX=208964; Pseudomonas aeruginosa (strain LESB58) OX=557722	48	55	7	-0.32	-0.23	33.16	21.08	17.25	7	7	7	7	7	6	7	7	7	1.29905e+07	1.77216e+07	2.52556e+07	1.42887e+07	2.18753e+07	1.99326e+07	2.09875e+07	1.94172e+07	2.67491e+07
Q9X6R0	speE1	speE PA14_42690		Polyamine aminopropyltransferase 1 OS=Pseudomonas aeruginosa (strain ATCC 15692 / DSM 22644 / CIP 104116 / JCM 14847 / LMG 12228 / 1C / PRS 101 / PAO1) OX=208964 GN=speE1 PE=3 SV=2	Pseudomonas aeruginosa (strain ATCC 15692 / DSM 22644 / CIP 104116 / JCM 14847 / LMG 12228 / 1C / PRS 101 / PAO1) OX=208964	36	13	6	-0.05	-0.24	14.62	33.07	27.9	4	5	4	4	3	3	5	4	4	580078	739158	769725	766553	400044	774857	779464	995754	561237
A4Y1A3	rpmH	#N/A		50S ribosomal protein L34 OS=Pseudomonas mendocina (strain ymp) OX=399739 GN=rpmH PE=3 SV=1	Pseudomonas mendocina (strain ymp) OX=399739	20	13	2	-0.08	-0.24	14.15	11.5	17.44	2	2	2	2	2	2	2	2	2	2.67404e+07	2.04587e+07	2.61065e+07	2.74464e+07	2.2414e+07	2.76722e+07	3.74196e+07	2.73455e+07	2.88213e+07
P27726	gap	gapA PA14_22890		Glyceraldehyde-3-phosphate dehydrogenase OS=Pseudomonas aeruginosa (strain ATCC 15692 / DSM 22644 / CIP 104116 / JCM 14847 / LMG 12228 / 1C / PRS 101 / PAO1) OX=208964 GN=gap PE=3 SV=3	Pseudomonas aeruginosa (strain ATCC 15692 / DSM 22644 / CIP 104116 / JCM 14847 / LMG 12228 / 1C / PRS 101 / PAO1) OX=208964	25	20	7	0.38	-0.25	33.14	35.51	27.84	6	6	6	6	7	7	4	6	6	1.18522e+06	1.04133e+06	1.89129e+06	1.5061e+06	734890	1.04012e+06	880676	1.10572e+06	1.52234e+06
Q51576	PA3106	PA14_23950		Uncharacterized oxidoreductase PA3106 OS=Pseudomonas aeruginosa (strain ATCC 15692 / DSM 22644 / CIP 104116 / JCM 14847 / LMG 12228 / 1C / PRS 101 / PAO1) OX=208964 GN=PA3106 PE=3 SV=1	Pseudomonas aeruginosa (strain ATCC 15692 / DSM 22644 / CIP 104116 / JCM 14847 / LMG 12228 / 1C / PRS 101 / PAO1) OX=208964	21	13	4	0.22	-0.25	12.13	36.44	30.03	3	4	4	4	4	4	3	4	4	760054	801976	953406	467404	564084	917008	508290	944459	725868
Q02MM0	csy2	#N/A		CRISPR-associated protein Csy2 OS=Pseudomonas aeruginosa (strain UCBPP-PA14) OX=208963 GN=csy2 PE=1 SV=1	Pseudomonas aeruginosa (strain UCBPP-PA14) OX=208963	41	27	9	0.09	-0.25	16.09	16.73	18	7	8	7	5	5	4	6	8	7	1.90197e+06	1.62897e+06	2.24722e+06	1.22976e+06	1.55918e+06	1.14375e+06	1.25673e+06	1.79224e+06	1.45887e+06
Q9HUM9	rpsF	rpsF PA14_65180		30S ribosomal protein S6 OS=Pseudomonas aeruginosa (strain ATCC 15692 / DSM 22644 / CIP 104116 / JCM 14847 / LMG 12228 / 1C / PRS 101 / PAO1) OX=208964 GN=rpsF PE=3 SV=1	Pseudomonas aeruginosa (strain ATCC 15692 / DSM 22644 / CIP 104116 / JCM 14847 / LMG 12228 / 1C / PRS 101 / PAO1) OX=208964; Pseudomonas aeruginosa (strain PA7) OX=381754; Pseudomonas aeruginosa (strain LESB58) OX=557722; Pseudomonas aeruginosa (strain UCBPP-PA14) OX=208963	90	168	18	-0.17	-0.25	7.01	31.65	11.35	18	19	18	19	19	18	19	21	20	4.233e+07	3.9122e+07	4.50293e+07	4.17325e+07	3.42677e+07	6.24595e+07	5.36869e+07	4.37102e+07	4.5141e+07
Q9I3H7	PA1536	PA14_44580		UPF0167 protein PA1536 OS=Pseudomonas aeruginosa (strain ATCC 15692 / DSM 22644 / CIP 104116 / JCM 14847 / LMG 12228 / 1C / PRS 101 / PAO1) OX=208964 GN=PA1536 PE=3 SV=1	Pseudomonas aeruginosa (strain ATCC 15692 / DSM 22644 / CIP 104116 / JCM 14847 / LMG 12228 / 1C / PRS 101 / PAO1) OX=208964	15	2	2	0.67	-0.26	89.3	90.61	83.73	1	1	1		1	1	1	1		390892	71926.6	117061	23252.7	91676.2	225273	244946	109765	31763.3
P50601	tolB	tolB PA14_51720		Tol-Pal system protein TolB OS=Pseudomonas aeruginosa (strain ATCC 15692 / DSM 22644 / CIP 104116 / JCM 14847 / LMG 12228 / 1C / PRS 101 / PAO1) OX=208964 GN=tolB PE=1 SV=2	Pseudomonas aeruginosa (strain ATCC 15692 / DSM 22644 / CIP 104116 / JCM 14847 / LMG 12228 / 1C / PRS 101 / PAO1) OX=208964	32	17	11	-0.07	-0.26	40.19	67.82	62.21	5	8	8	8	6	8	6	7	5	736189	1.06255e+06	1.64732e+06	2.0172e+06	517474	907307	1.44264e+06	2.13033e+06	464392
B7VB85	glnS	#N/A		Glutamine--tRNA ligase OS=Pseudomonas aeruginosa (strain LESB58) OX=557722 GN=glnS PE=3 SV=1	Pseudomonas aeruginosa (strain LESB58) OX=557722; Pseudomonas aeruginosa (strain UCBPP-PA14) OX=208963	17	18	9	0.29	-0.27	25.38	14.13	40.05	9	8	9	6	6	5	9	9	5	983390	1.00339e+06	1.50468e+06	881267	666782	749099	857032	1.52837e+06	756853
Q9I5Y1	fba	fda PA14_07230		Fructose-bisphosphate aldolase OS=Pseudomonas aeruginosa (strain ATCC 15692 / DSM 22644 / CIP 104116 / JCM 14847 / LMG 12228 / 1C / PRS 101 / PAO1) OX=208964 GN=fba PE=3 SV=1	Pseudomonas aeruginosa (strain ATCC 15692 / DSM 22644 / CIP 104116 / JCM 14847 / LMG 12228 / 1C / PRS 101 / PAO1) OX=208964	37	34	12	0.04	-0.27	14.78	30.28	33.36	11	12	12	9	11	11	11	11	9	2.48184e+06	2.19061e+06	2.93452e+06	2.56514e+06	1.45743e+06	2.68624e+06	2.69241e+06	2.97457e+06	1.47907e+06
P0DP44	ppk	ppk PA14_69230		Polyphosphate kinase OS=Pseudomonas aeruginosa (strain ATCC 15692 / DSM 22644 / CIP 104116 / JCM 14847 / LMG 12228 / 1C / PRS 101 / PAO1) OX=208964 GN=ppk PE=1 SV=1	Pseudomonas aeruginosa (strain ATCC 15692 / DSM 22644 / CIP 104116 / JCM 14847 / LMG 12228 / 1C / PRS 101 / PAO1) OX=208964; Pseudomonas aeruginosa OX=287	53	114	29	-0.03	-0.27	70.77	60.79	61.06	22	25	25	19	22	23	23	25	26	5.45601e+07	1.68754e+07	9.5709e+07	1.17251e+08	6.87585e+07	2.99186e+07	7.43941e+07	2.6153e+07	1.12824e+08
Q02PA2	lap	#N/A		Aminopeptidase OS=Pseudomonas aeruginosa (strain UCBPP-PA14) OX=208963 GN=lap PE=1 SV=1	Pseudomonas aeruginosa (strain UCBPP-PA14) OX=208963; Pseudomonas aeruginosa (strain ATCC 15692 / DSM 22644 / CIP 104116 / JCM 14847 / LMG 12228 / 1C / PRS 101 / PAO1) OX=208964	8	9	4	-0.16	-0.27	29.4	29.66	33.66	3	3	3	2	2	2	3	3	3	205613	295211	377800	174577	285741	323752	256697	261714	446718
G3XD76	dapD	dapD PA14_16950		2,3,4,5-tetrahydropyridine-2,6-dicarboxylate N-succinyltransferase OS=Pseudomonas aeruginosa (strain ATCC 15692 / DSM 22644 / CIP 104116 / JCM 14847 / LMG 12228 / 1C / PRS 101 / PAO1) OX=208964 GN=dapD PE=1 SV=1	Pseudomonas aeruginosa (strain ATCC 15692 / DSM 22644 / CIP 104116 / JCM 14847 / LMG 12228 / 1C / PRS 101 / PAO1) OX=208964	7	5	2	0.04	-0.28	17.85	20.26	58.98	2	2	2	1	2	2	2	2	2	267972	327825	230371	157848	214018	238126	257874	469137	134276
Q03456	fur	fur PA14_63020		Ferric uptake regulation protein OS=Pseudomonas aeruginosa (strain ATCC 15692 / DSM 22644 / CIP 104116 / JCM 14847 / LMG 12228 / 1C / PRS 101 / PAO1) OX=208964 GN=fur PE=1 SV=1	Pseudomonas aeruginosa (strain ATCC 15692 / DSM 22644 / CIP 104116 / JCM 14847 / LMG 12228 / 1C / PRS 101 / PAO1) OX=208964	53	67	6	-0.08	-0.28	4.55	32.58	4.23	8	8	8	8	8	8	8	8	8	8.81259e+06	8.9172e+06	9.57652e+06	7.23428e+06	7.53496e+06	1.25085e+07	9.33188e+06	1.01147e+07	9.96123e+06
Q02UU0	ahpC	#N/A		Alkyl hydroperoxide reductase C OS=Pseudomonas aeruginosa (strain UCBPP-PA14) OX=208963 GN=ahpC PE=1 SV=1	Pseudomonas aeruginosa (strain UCBPP-PA14) OX=208963	73	102	13	-0.1	-0.28	78.45	29.97	59.56	9	12	12	11	13	12	11	13	13	1.07193e+07	1.2599e+07	4.05328e+07	1.18967e+07	1.268e+07	1.99671e+07	1.0147e+07	1.52457e+07	3.18943e+07
Q02G03	rplY	#N/A		50S ribosomal protein L25 OS=Pseudomonas aeruginosa (strain UCBPP-PA14) OX=208963 GN=rplY PE=1 SV=1	Pseudomonas aeruginosa (strain UCBPP-PA14) OX=208963	85	219	16	-0.14	-0.28	9.44	31.75	10.7	16	16	16	16	16	15	16	16	15	8.0214e+07	8.5758e+07	9.6456e+07	5.35123e+07	1.03946e+08	8.11612e+07	9.57935e+07	1.10817e+08	9.03742e+07
A6UZL1	rpsK	#N/A		30S ribosomal protein S11 OS=Pseudomonas aeruginosa (strain PA7) OX=381754 GN=rpsK PE=3 SV=1	Pseudomonas aeruginosa (strain PA7) OX=381754; Pseudomonas aeruginosa (strain UCBPP-PA14) OX=208963; Pseudomonas aeruginosa (strain ATCC 15692 / DSM 22644 / CIP 104116 / JCM 14847 / LMG 12228 / 1C / PRS 101 / PAO1) OX=208964; Pseudomonas aeruginosa (strain LESB58) OX=557722	75	79	8	-0.16	-0.28	20.06	4.94	11.79	8	8	7	7	7	7	8	8	7	2.61056e+07	3.86723e+07	3.05301e+07	3.46707e+07	3.15186e+07	3.39353e+07	3.77538e+07	4.18319e+07	3.2989e+07
P13794	oprF	oprF PA14_41570		Outer membrane porin F OS=Pseudomonas aeruginosa (strain ATCC 15692 / DSM 22644 / CIP 104116 / JCM 14847 / LMG 12228 / 1C / PRS 101 / PAO1) OX=208964 GN=oprF PE=1 SV=1	Pseudomonas aeruginosa (strain ATCC 15692 / DSM 22644 / CIP 104116 / JCM 14847 / LMG 12228 / 1C / PRS 101 / PAO1) OX=208964	53	88	15	-0.29	-0.28	26.9	62	58.97	16	17	16	16	12	14	16	16	10	9.51263e+06	8.43402e+06	1.38181e+07	1.5058e+07	3.65488e+06	8.90566e+06	1.45092e+07	1.69786e+07	3.89087e+06
A6VBD9	PSPA7_5038	#N/A		Nucleotide-binding protein PSPA7_5038 OS=Pseudomonas aeruginosa (strain PA7) OX=381754 GN=PSPA7_5038 PE=3 SV=1	Pseudomonas aeruginosa (strain PA7) OX=381754	41	23	8	0.22	-0.29	25.16	28.22	17.68	8	9	9	5	8	8	7	8	7	1.03205e+06	1.73331e+06	1.4262e+06	967560	770476	1.34077e+06	1.04157e+06	1.39704e+06	1.0421e+06
Q02SE5	hemL	#N/A		Glutamate-1-semialdehyde 2,1-aminomutase OS=Pseudomonas aeruginosa (strain UCBPP-PA14) OX=208963 GN=hemL PE=3 SV=1	Pseudomonas aeruginosa (strain UCBPP-PA14) OX=208963	20	18	6	0.21	-0.29	51.74	33.64	35.28	4	5	5	4	5	5	4	5	5	639633	655381	1.47478e+06	481218	706885	963415	507048	902530	1.07815e+06
Q02H34	lpxC	#N/A		UDP-3-O-acyl-N-acetylglucosamine deacetylase OS=Pseudomonas aeruginosa (strain UCBPP-PA14) OX=208963 GN=lpxC PE=3 SV=1	Pseudomonas aeruginosa (strain UCBPP-PA14) OX=208963	46	44	7	0.11	-0.3	20.15	40.62	21.68	10	8	10	10	9	10	10	10	8	2.86658e+06	1.98103e+06	2.89611e+06	2.00067e+06	1.41255e+06	3.16202e+06	2.40471e+06	2.97375e+06	1.91995e+06
Q9I2S3	fimL	fimL PA14_40960		Scaffold protein FimL OS=Pseudomonas aeruginosa (strain ATCC 15692 / DSM 22644 / CIP 104116 / JCM 14847 / LMG 12228 / 1C / PRS 101 / PAO1) OX=208964 GN=fimL PE=1 SV=1	Pseudomonas aeruginosa (strain ATCC 15692 / DSM 22644 / CIP 104116 / JCM 14847 / LMG 12228 / 1C / PRS 101 / PAO1) OX=208964	8	4	3	0.01	-0.3	18.12	44.84	31.5	3	3	3	2	3	3	2	2	3	342509	342432	462532	190308	309588	482296	425991	271822	527279
A6VC51	hemH	#N/A		Ferrochelatase OS=Pseudomonas aeruginosa (strain PA7) OX=381754 GN=hemH PE=3 SV=1	Pseudomonas aeruginosa (strain PA7) OX=381754	18	22	6	-0.05	-0.3	29.02	33.04	31.44	6	6	6	5	5	5	6	6	6	1.63987e+06	1.02996e+06	1.88582e+06	1.10484e+06	1.15905e+06	1.93073e+06	1.43223e+06	1.19676e+06	2.15936e+06
Q02NV3	tal	#N/A		Transaldolase OS=Pseudomonas aeruginosa (strain UCBPP-PA14) OX=208963 GN=tal PE=3 SV=1	Pseudomonas aeruginosa (strain UCBPP-PA14) OX=208963; Pseudomonas aeruginosa (strain ATCC 15692 / DSM 22644 / CIP 104116 / JCM 14847 / LMG 12228 / 1C / PRS 101 / PAO1) OX=208964	22	9	6	-0.18	-0.3	40.27	22.52	38.74	3	3	4	4	2	4	5	5	3	742021	1.5639e+06	917888	652835	1.02899e+06	942678	775927	1.17774e+06	540770
A6V2H6	minE	#N/A		Cell division topological specificity factor OS=Pseudomonas aeruginosa (strain PA7) OX=381754 GN=minE PE=3 SV=1	Pseudomonas aeruginosa (strain PA7) OX=381754; Pseudomonas aeruginosa (strain LESB58) OX=557722; Pseudomonas aeruginosa (strain ATCC 15692 / DSM 22644 / CIP 104116 / JCM 14847 / LMG 12228 / 1C / PRS 101 / PAO1) OX=208964; Pseudomonas aeruginosa (strain UCBPP-PA14) OX=208963	32	13	3	0.92	-0.31	13.29	56.88	36.18	3	3	3	2	3	3	3	3	3	1.31584e+06	1.70298e+06	1.44073e+06	275046	847247	1.09448e+06	496268	1.06674e+06	805029
B7UW11	cysG	#N/A		Siroheme synthase OS=Pseudomonas aeruginosa (strain LESB58) OX=557722 GN=cysG PE=3 SV=1	Pseudomonas aeruginosa (strain LESB58) OX=557722	18	8	5	0.13	-0.31	25.94	42.01	16.87	5	5	5	2	4	4	4	4	4	453436	740726	528810	233684	586925	452414	408618	575418	506681
P32722	oprD	oprD PA14_51880		Porin D OS=Pseudomonas aeruginosa (strain ATCC 15692 / DSM 22644 / CIP 104116 / JCM 14847 / LMG 12228 / 1C / PRS 101 / PAO1) OX=208964 GN=oprD PE=1 SV=1	Pseudomonas aeruginosa (strain ATCC 15692 / DSM 22644 / CIP 104116 / JCM 14847 / LMG 12228 / 1C / PRS 101 / PAO1) OX=208964	45	122	16	-0.04	-0.31	34.18	37.77	54.89	16	15	16	17	16	15	15	17	17	9.55458e+06	1.10973e+07	1.77939e+07	1.39612e+07	6.2263e+06	1.06273e+07	1.09399e+07	1.98846e+07	6.48068e+06
Q02DF4	atpD	#N/A		ATP synthase subunit beta OS=Pseudomonas aeruginosa (strain UCBPP-PA14) OX=208963 GN=atpD PE=3 SV=1	Pseudomonas aeruginosa (strain UCBPP-PA14) OX=208963; Pseudomonas aeruginosa (strain LESB58) OX=557722; Pseudomonas aeruginosa (strain ATCC 15692 / DSM 22644 / CIP 104116 / JCM 14847 / LMG 12228 / 1C / PRS 101 / PAO1) OX=208964; Pseudomonas aeruginosa (strain PA7) OX=381754	82	178	26	-0.19	-0.31	29.51	36.21	27.42	25	26	26	24	26	23	25	28	23	1.26358e+07	1.23855e+07	2.02133e+07	1.92592e+07	8.87335e+06	1.6697e+07	1.69769e+07	2.12284e+07	1.20486e+07
G3XDA3	ctpH	ctpH PA14_31400		Methyl-accepting chemotaxis protein CtpH OS=Pseudomonas aeruginosa (strain ATCC 15692 / DSM 22644 / CIP 104116 / JCM 14847 / LMG 12228 / 1C / PRS 101 / PAO1) OX=208964 GN=ctpH PE=1 SV=1	Pseudomonas aeruginosa (strain ATCC 15692 / DSM 22644 / CIP 104116 / JCM 14847 / LMG 12228 / 1C / PRS 101 / PAO1) OX=208964	6	6	2	-0.3	-0.31	17.57	23.08	9.21	1	2	2	2	1	2	2	2	2	1.3424e+06	1.80932e+06	1.88875e+06	1.88616e+06	1.2533e+06	1.975e+06	1.73351e+06	2.00397e+06	2.07018e+06
Q9I4W0	purC	purC PA14_51240		Phosphoribosylaminoimidazole-succinocarboxamide synthase OS=Pseudomonas aeruginosa (strain ATCC 15692 / DSM 22644 / CIP 104116 / JCM 14847 / LMG 12228 / 1C / PRS 101 / PAO1) OX=208964 GN=purC PE=3 SV=1	Pseudomonas aeruginosa (strain ATCC 15692 / DSM 22644 / CIP 104116 / JCM 14847 / LMG 12228 / 1C / PRS 101 / PAO1) OX=208964; Pseudomonas aeruginosa (strain LESB58) OX=557722; Pseudomonas aeruginosa (strain UCBPP-PA14) OX=208963	13	5	3	0.28	-0.32	24.86	41.85	22.94	1	1	2	1	1	1	1	2	2	136552	88500.9	145678	93845	88946.5	178611	101929	163307	140996
B7V1H1	dapB	#N/A		4-hydroxy-tetrahydrodipicolinate reductase OS=Pseudomonas aeruginosa (strain LESB58) OX=557722 GN=dapB PE=3 SV=1	Pseudomonas aeruginosa (strain LESB58) OX=557722; Pseudomonas aeruginosa (strain ATCC 15692 / DSM 22644 / CIP 104116 / JCM 14847 / LMG 12228 / 1C / PRS 101 / PAO1) OX=208964; Pseudomonas aeruginosa (strain UCBPP-PA14) OX=208963	41	18	8	-0.09	-0.32	15.52	14.56	19.35	5	6	6	6	5	6	5	6	6	1.35335e+06	1.62312e+06	1.85229e+06	1.38765e+06	1.06064e+06	1.37609e+06	1.44217e+06	2.13112e+06	1.93928e+06
Q9HTQ0	dadA1	dadA PA14_70040		D-amino acid dehydrogenase 1 OS=Pseudomonas aeruginosa (strain ATCC 15692 / DSM 22644 / CIP 104116 / JCM 14847 / LMG 12228 / 1C / PRS 101 / PAO1) OX=208964 GN=dadA1 PE=1 SV=1	Pseudomonas aeruginosa (strain ATCC 15692 / DSM 22644 / CIP 104116 / JCM 14847 / LMG 12228 / 1C / PRS 101 / PAO1) OX=208964	39	33	15	-0.22	-0.32	25.76	40.55	14.76	11	13	13	14	13	12	12	13	12	5.87476e+06	3.4474e+06	4.92322e+06	6.89977e+06	3.30701e+06	3.95729e+06	8.66819e+06	6.43263e+06	7.63424e+06
A6VD51	purA	#N/A		Adenylosuccinate synthetase OS=Pseudomonas aeruginosa (strain PA7) OX=381754 GN=purA PE=3 SV=1	Pseudomonas aeruginosa (strain PA7) OX=381754	46	105	16	-0.24	-0.32	7.56	15.66	16.31	12	13	13	11	12	12	12	11	12	6.75574e+06	6.53707e+06	7.53521e+06	7.18959e+06	5.6472e+06	7.70992e+06	8.945e+06	8.39697e+06	6.47851e+06
Q9HT09	mnmG	mnmG gidA PA14_73370		tRNA uridine 5-carboxymethylaminomethyl modification enzyme MnmG OS=Pseudomonas aeruginosa (strain ATCC 15692 / DSM 22644 / CIP 104116 / JCM 14847 / LMG 12228 / 1C / PRS 101 / PAO1) OX=208964 GN=mnmG PE=3 SV=1	Pseudomonas aeruginosa (strain ATCC 15692 / DSM 22644 / CIP 104116 / JCM 14847 / LMG 12228 / 1C / PRS 101 / PAO1) OX=208964	20	21	9	0.16	-0.34	29.02	33.11	29.07	8	9	7	5	6	5	8	9	7	1.21228e+06	1.92197e+06	1.1852e+06	623723	992608	1.25443e+06	850383	1.55642e+06	1.24508e+06
A6VEE1	rph	#N/A		Ribonuclease PH OS=Pseudomonas aeruginosa (strain PA7) OX=381754 GN=rph PE=3 SV=1	Pseudomonas aeruginosa (strain PA7) OX=381754	18	10	4	0.03	-0.34	8.3	31.2	4.92	3	4	4	4	4	4	4	4	3	5.36842e+06	4.99687e+06	4.5451e+06	2.59697e+06	2.50336e+06	4.22873e+06	3.48677e+06	3.39707e+06	3.73331e+06
Q51508	pchA	pchA PA14_09210		Salicylate biosynthesis isochorismate synthase OS=Pseudomonas aeruginosa (strain ATCC 15692 / DSM 22644 / CIP 104116 / JCM 14847 / LMG 12228 / 1C / PRS 101 / PAO1) OX=208964 GN=pchA PE=1 SV=1	Pseudomonas aeruginosa (strain ATCC 15692 / DSM 22644 / CIP 104116 / JCM 14847 / LMG 12228 / 1C / PRS 101 / PAO1) OX=208964	7	3	3	-0.81	-0.35	62.9	52.57	66.9	1	2	3	3	3	3	2	3	3	246480	153581	526917	284852	341234	718102	217457	445835	903698
Q02U62	ilvD	#N/A		Dihydroxy-acid dehydratase OS=Pseudomonas aeruginosa (strain UCBPP-PA14) OX=208963 GN=ilvD PE=3 SV=1	Pseudomonas aeruginosa (strain UCBPP-PA14) OX=208963; Pseudomonas aeruginosa (strain ATCC 15692 / DSM 22644 / CIP 104116 / JCM 14847 / LMG 12228 / 1C / PRS 101 / PAO1) OX=208964; Pseudomonas aeruginosa (strain LESB58) OX=557722	11	15	6	-0.01	-0.36	5.67	21.56	71.02	4	5	5	3	3	3	5	6	3	535971	597151	585340	442752	363144	558094	2.65809e+06	1.89523e+06	369359
Q9HZK1	PA3004	PA14_25210		S-methyl-5'-thioinosine phosphorylase OS=Pseudomonas aeruginosa (strain ATCC 15692 / DSM 22644 / CIP 104116 / JCM 14847 / LMG 12228 / 1C / PRS 101 / PAO1) OX=208964 GN=PA3004 PE=1 SV=1	Pseudomonas aeruginosa (strain ATCC 15692 / DSM 22644 / CIP 104116 / JCM 14847 / LMG 12228 / 1C / PRS 101 / PAO1) OX=208964	22	9	4	-0.16	-0.36	25.84	32.59	47.35	4	4	4	3	3	3	3	4	4	378584	599892	634895	496665	382916	725235	388292	510703	941232
A6V0K2	prfC	#N/A		Peptide chain release factor 3 OS=Pseudomonas aeruginosa (strain PA7) OX=381754 GN=prfC PE=3 SV=1	Pseudomonas aeruginosa (strain PA7) OX=381754	4	2	2	0.68	-0.37	39.36	38.84	70.84	1	2	2		1	1		2	2	90158.7	133919	200866	47994.6	106500	106582	22023.2	160950	118531
Q9I753	tssK1	PA14_00940		Type VI secretion system baseplate component TssK1 OS=Pseudomonas aeruginosa (strain ATCC 15692 / DSM 22644 / CIP 104116 / JCM 14847 / LMG 12228 / 1C / PRS 101 / PAO1) OX=208964 GN=tssK1 PE=1 SV=1	Pseudomonas aeruginosa (strain ATCC 15692 / DSM 22644 / CIP 104116 / JCM 14847 / LMG 12228 / 1C / PRS 101 / PAO1) OX=208964	15	12	5	0.09	-0.37	66.06	58.59	54.93	3	3	3	3	3	3	3	3	3	1.96593e+06	1.06897e+06	442431	2.90498e+06	2.33136e+06	679664	1.39991e+06	1.27623e+06	376078
Q9HT70	metN2	metN2 PA14_72620		Methionine import ATP-binding protein MetN 2 OS=Pseudomonas aeruginosa (strain ATCC 15692 / DSM 22644 / CIP 104116 / JCM 14847 / LMG 12228 / 1C / PRS 101 / PAO1) OX=208964 GN=metN2 PE=3 SV=1	Pseudomonas aeruginosa (strain ATCC 15692 / DSM 22644 / CIP 104116 / JCM 14847 / LMG 12228 / 1C / PRS 101 / PAO1) OX=208964; Pseudomonas aeruginosa (strain UCBPP-PA14) OX=208963	6	2	2	-0.09	-0.37	17.04	52.32	13.74	2	2	2	2	2	2	1	2	1	226069	160135	203330	320764	125523	155998	172233	217251	173040
Q9HZP8	fabV	fabV PA14_25900		Enoyl-[acyl-carrier-protein] reductase [NADH] OS=Pseudomonas aeruginosa (strain ATCC 15692 / DSM 22644 / CIP 104116 / JCM 14847 / LMG 12228 / 1C / PRS 101 / PAO1) OX=208964 GN=fabV PE=1 SV=1	Pseudomonas aeruginosa (strain ATCC 15692 / DSM 22644 / CIP 104116 / JCM 14847 / LMG 12228 / 1C / PRS 101 / PAO1) OX=208964; Pseudomonas aeruginosa (strain UCBPP-PA14) OX=208963; Pseudomonas aeruginosa (strain LESB58) OX=557722	5	3	2	-0.14	-0.37	30.37	39.9	17.03	2	2	2	2	2	2	2	2	1	157537	167334	265622	194761	107663	255180	168975	238621	206518
P09785	phnA	phnA PA14_51360		Anthranilate synthase component 1, pyocyanine specific OS=Pseudomonas aeruginosa (strain ATCC 15692 / DSM 22644 / CIP 104116 / JCM 14847 / LMG 12228 / 1C / PRS 101 / PAO1) OX=208964 GN=phnA PE=1 SV=2	Pseudomonas aeruginosa (strain ATCC 15692 / DSM 22644 / CIP 104116 / JCM 14847 / LMG 12228 / 1C / PRS 101 / PAO1) OX=208964	18	22	8	-0.19	-0.37	13.87	14.06	11.52	6	7	7	6	6	6	6	6	7	1.65878e+06	2.09899e+06	1.67017e+06	1.62698e+06	1.60466e+06	2.04374e+06	1.93823e+06	2.25537e+06	2.44225e+06
P13982	arcC	arcC PA14_68350		Carbamate kinase OS=Pseudomonas aeruginosa (strain ATCC 15692 / DSM 22644 / CIP 104116 / JCM 14847 / LMG 12228 / 1C / PRS 101 / PAO1) OX=208964 GN=arcC PE=3 SV=1	Pseudomonas aeruginosa (strain ATCC 15692 / DSM 22644 / CIP 104116 / JCM 14847 / LMG 12228 / 1C / PRS 101 / PAO1) OX=208964	33	43	10	0.15	-0.38	15.32	53.37	15.14	10	10	10	8	9	10	10	10	10	3.35832e+06	2.48784e+06	2.79544e+06	1.74586e+06	1.52251e+06	3.80514e+06	2.13486e+06	2.81044e+06	2.81654e+06
Q9I4X1	pqsC	pqsC PA14_51410		2-heptyl-4(1H)-quinolone synthase subunit PqsC OS=Pseudomonas aeruginosa (strain ATCC 15692 / DSM 22644 / CIP 104116 / JCM 14847 / LMG 12228 / 1C / PRS 101 / PAO1) OX=208964 GN=pqsC PE=1 SV=1	Pseudomonas aeruginosa (strain ATCC 15692 / DSM 22644 / CIP 104116 / JCM 14847 / LMG 12228 / 1C / PRS 101 / PAO1) OX=208964	38	70	10	-0.31	-0.38	13.86	22.27	20.74	11	11	11	11	11	11	10	11	11	1.51209e+07	1.14918e+07	1.41901e+07	1.54625e+07	9.94048e+06	1.4589e+07	1.25819e+07	1.92193e+07	1.68049e+07
Q02T58	rpsM	#N/A		30S ribosomal protein S13 OS=Pseudomonas aeruginosa (strain UCBPP-PA14) OX=208963 GN=rpsM PE=3 SV=1	Pseudomonas aeruginosa (strain UCBPP-PA14) OX=208963; Pseudomonas aeruginosa (strain ATCC 15692 / DSM 22644 / CIP 104116 / JCM 14847 / LMG 12228 / 1C / PRS 101 / PAO1) OX=208964; Pseudomonas aeruginosa (strain LESB58) OX=557722	50	63	11	-0.32	-0.4	28.49	17.75	21.39	9	11	11	9	9	9	10	10	8	1.41867e+07	1.40105e+07	2.24252e+07	1.48792e+07	1.44583e+07	1.96781e+07	2.41759e+07	1.61528e+07	1.81793e+07
Q02PG5	gap2	#N/A		Glyceraldehyde-3-phosphate dehydrogenase-like protein OS=Pseudomonas aeruginosa (strain UCBPP-PA14) OX=208963 GN=gap2 PE=1 SV=1	Pseudomonas aeruginosa (strain UCBPP-PA14) OX=208963	63	279	28	-0.24	-0.43	24.24	12.22	21.33	28	31	32	33	32	30	30	30	27	5.99663e+07	7.57087e+07	9.74847e+07	5.51756e+07	7.05256e+07	6.48132e+07	1.10766e+08	8.25871e+07	7.44864e+07
B7V1G4	rlmE	#N/A		Ribosomal RNA large subunit methyltransferase E OS=Pseudomonas aeruginosa (strain LESB58) OX=557722 GN=rlmE PE=3 SV=1	Pseudomonas aeruginosa (strain LESB58) OX=557722; Pseudomonas aeruginosa (strain UCBPP-PA14) OX=208963; Pseudomonas aeruginosa (strain ATCC 15692 / DSM 22644 / CIP 104116 / JCM 14847 / LMG 12228 / 1C / PRS 101 / PAO1) OX=208964	43	32	6	-0.26	-0.43	3.24	31.59	12.35	7	7	7	6	6	7	7	7	6	2.70409e+06	2.54228e+06	2.67179e+06	1.60157e+06	2.7791e+06	3.09519e+06	3.72654e+06	2.90806e+06	3.42573e+06
Q9I690	PA0423	PA14_05510		UPF0312 protein PA0423 OS=Pseudomonas aeruginosa (strain ATCC 15692 / DSM 22644 / CIP 104116 / JCM 14847 / LMG 12228 / 1C / PRS 101 / PAO1) OX=208964 GN=PA0423 PE=3 SV=1	Pseudomonas aeruginosa (strain ATCC 15692 / DSM 22644 / CIP 104116 / JCM 14847 / LMG 12228 / 1C / PRS 101 / PAO1) OX=208964; Pseudomonas aeruginosa (strain UCBPP-PA14) OX=208963; Pseudomonas aeruginosa (strain LESB58) OX=557722	75	76	15	0.06	-0.44	30.44	11.88	58.49	14	14	15	13	15	12	14	14	10	5.272e+06	9.40059e+06	9.69091e+06	4.73414e+06	5.99368e+06	5.25499e+06	8.68176e+06	1.39341e+07	3.68129e+06
Q02EW6	argS	#N/A		Arginine--tRNA ligase OS=Pseudomonas aeruginosa (strain UCBPP-PA14) OX=208963 GN=argS PE=3 SV=1	Pseudomonas aeruginosa (strain UCBPP-PA14) OX=208963	4	2	2	-0.67	-0.44	3.11	107.37	60.27	1	1	1	2	1	1	2	2		94794.9	100591	99371.1	303905	50916.1	52225.3	247629	171606	57383.5
Q02ET8	dtd	#N/A		D-aminoacyl-tRNA deacylase OS=Pseudomonas aeruginosa (strain UCBPP-PA14) OX=208963 GN=dtd PE=3 SV=1	Pseudomonas aeruginosa (strain UCBPP-PA14) OX=208963	43	6	4	0.81	-0.46	9.45	59.3	40.17	4	4	4		3	3	2	3	3	711086	806041	858801	142557	572125	626548	239732	551657	376275
Q9I4F8	phoQ	phoQ PA14_49170		Two-component sensor PhoQ OS=Pseudomonas aeruginosa (strain ATCC 15692 / DSM 22644 / CIP 104116 / JCM 14847 / LMG 12228 / 1C / PRS 101 / PAO1) OX=208964 GN=phoQ PE=3 SV=1	Pseudomonas aeruginosa (strain ATCC 15692 / DSM 22644 / CIP 104116 / JCM 14847 / LMG 12228 / 1C / PRS 101 / PAO1) OX=208964	8	4	3	0.03	-0.46	20.8	30.97	30.36	3	3	3	2	2	2	3	3	3	431851	294951	321203	422504	222607	323219	395614	212264	367187
Q9HVD1	pagL	pagL PA14_61650		Lipid A deacylase PagL OS=Pseudomonas aeruginosa (strain ATCC 15692 / DSM 22644 / CIP 104116 / JCM 14847 / LMG 12228 / 1C / PRS 101 / PAO1) OX=208964 GN=pagL PE=1 SV=1	Pseudomonas aeruginosa (strain ATCC 15692 / DSM 22644 / CIP 104116 / JCM 14847 / LMG 12228 / 1C / PRS 101 / PAO1) OX=208964	51	30	7	-0.25	-0.46	30.37	53.93	57.59	6	6	6	6	6	6	6	6	6	1.81018e+06	1.74811e+06	2.91235e+06	2.10927e+06	835283	2.93203e+06	2.35816e+06	3.46505e+06	894167
A6VF33	atpG	#N/A		ATP synthase gamma chain OS=Pseudomonas aeruginosa (strain PA7) OX=381754 GN=atpG PE=3 SV=1	Pseudomonas aeruginosa (strain PA7) OX=381754; Pseudomonas aeruginosa (strain ATCC 15692 / DSM 22644 / CIP 104116 / JCM 14847 / LMG 12228 / 1C / PRS 101 / PAO1) OX=208964; Pseudomonas aeruginosa (strain LESB58) OX=557722; Pseudomonas aeruginosa (strain UCBPP-PA14) OX=208963	58	90	13	-0.51	-0.47	19.38	39.19	45.6	14	14	13	12	13	11	13	14	13	8.54655e+06	8.06757e+06	1.14154e+07	1.36993e+07	6.39162e+06	8.59999e+06	1.69963e+07	1.47273e+07	6.09958e+06
B7VB83	folD	#N/A		Bifunctional protein FolD OS=Pseudomonas aeruginosa (strain LESB58) OX=557722 GN=folD PE=3 SV=1	Pseudomonas aeruginosa (strain LESB58) OX=557722; Pseudomonas aeruginosa (strain ATCC 15692 / DSM 22644 / CIP 104116 / JCM 14847 / LMG 12228 / 1C / PRS 101 / PAO1) OX=208964; Pseudomonas aeruginosa (strain UCBPP-PA14) OX=208963	7	2	2	0.47	-0.49	40.85	31.08	46.46	1	1	2				1	1	1	218505	99462.2	241210	89097.1	57423.4	50858.1	94547.9	169269	70014.4
P95453	PA4753	yhbY PA14_62880		Probable RNA-binding protein PA4753 OS=Pseudomonas aeruginosa (strain ATCC 15692 / DSM 22644 / CIP 104116 / JCM 14847 / LMG 12228 / 1C / PRS 101 / PAO1) OX=208964 GN=PA4753 PE=4 SV=1	Pseudomonas aeruginosa (strain ATCC 15692 / DSM 22644 / CIP 104116 / JCM 14847 / LMG 12228 / 1C / PRS 101 / PAO1) OX=208964	56	31	5	0.04	-0.49	38.58	13.29	1.47	5	5	5	4	4	4	4	5	5	2.9096e+06	2.71875e+06	5.22639e+06	2.00486e+06	2.06274e+06	2.53808e+06	3.14232e+06	3.13259e+06	3.05892e+06
Q9I426	cyoB	cyoB PA14_47190		Cytochrome bo(3) ubiquinol oxidase subunit 1 OS=Pseudomonas aeruginosa (strain ATCC 15692 / DSM 22644 / CIP 104116 / JCM 14847 / LMG 12228 / 1C / PRS 101 / PAO1) OX=208964 GN=cyoB PE=3 SV=1	Pseudomonas aeruginosa (strain ATCC 15692 / DSM 22644 / CIP 104116 / JCM 14847 / LMG 12228 / 1C / PRS 101 / PAO1) OX=208964	3	2	2	1.58	-0.5	80.88	89.68	26.23	1	2	2	1	1	1	1	1	1	52823.2	435402	222792	43023	205303	54564.1	77916.5	86367.5	50452.6
B7UZY2	cysD	#N/A		Sulfate adenylyltransferase subunit 2 OS=Pseudomonas aeruginosa (strain LESB58) OX=557722 GN=cysD PE=3 SV=1	Pseudomonas aeruginosa (strain LESB58) OX=557722; Pseudomonas aeruginosa (strain UCBPP-PA14) OX=208963; Pseudomonas aeruginosa (strain ATCC 15692 / DSM 22644 / CIP 104116 / JCM 14847 / LMG 12228 / 1C / PRS 101 / PAO1) OX=208964; Pseudomonas aeruginosa (strain PA7) OX=381754	42	29	10	0.01	-0.51	47.04	18.69	24.78	8	10	9	7	8	8	8	9	9	1.17417e+06	2.68695e+06	3.40719e+06	1.32923e+06	1.49862e+06	1.90293e+06	1.87479e+06	3.09324e+06	2.42099e+06
A6V3R3	msrB	#N/A		Peptide methionine sulfoxide reductase MsrB OS=Pseudomonas aeruginosa (strain PA7) OX=381754 GN=msrB PE=3 SV=1	Pseudomonas aeruginosa (strain PA7) OX=381754	15	10	2	0.46	-0.52	35.75	28.64	34.05	2	2	2	2	2	2	2	2	2	905675	1.81977e+06	1.19476e+06	710781	426691	468662	684026	1.04713e+06	546821
Q02UC5	aguA	#N/A		Agmatine deiminase OS=Pseudomonas aeruginosa (strain UCBPP-PA14) OX=208963 GN=aguA PE=3 SV=1	Pseudomonas aeruginosa (strain UCBPP-PA14) OX=208963	5	2	2	0.08	-0.52	36.45	73.97	10.93	2	2	2	2	2	2	2	2	2	472662	307473	656400	294795	146114	682771	467411	484499	570907
Q02V59	tsaC	#N/A		Threonylcarbamoyl-AMP synthase OS=Pseudomonas aeruginosa (strain UCBPP-PA14) OX=208963 GN=tsaC PE=3 SV=1	Pseudomonas aeruginosa (strain UCBPP-PA14) OX=208963; Pseudomonas aeruginosa (strain ATCC 15692 / DSM 22644 / CIP 104116 / JCM 14847 / LMG 12228 / 1C / PRS 101 / PAO1) OX=208964	19	10	2	0.59	-0.53	57.78	63.25	50.85	2	2	2	1	2	2	1	2	2	227268	310644	662974	59561.6	235812	305176	128736	257428	392774
Q9I5U2	lptD	lptD imp ostA PA14_07770		LPS-assembly protein LptD OS=Pseudomonas aeruginosa (strain ATCC 15692 / DSM 22644 / CIP 104116 / JCM 14847 / LMG 12228 / 1C / PRS 101 / PAO1) OX=208964 GN=lptD PE=1 SV=1	Pseudomonas aeruginosa (strain ATCC 15692 / DSM 22644 / CIP 104116 / JCM 14847 / LMG 12228 / 1C / PRS 101 / PAO1) OX=208964	22	32	17	-0.01	-0.53	19.81	40.74	43.64	11	14	14	11	7	13	12	13	10	1.99153e+06	2.00769e+06	2.77438e+06	2.50473e+06	1.04781e+06	1.81346e+06	2.62402e+06	3.46761e+06	1.32575e+06
B7V7U3	fabZ	#N/A		3-hydroxyacyl-[acyl-carrier-protein] dehydratase FabZ OS=Pseudomonas aeruginosa (strain LESB58) OX=557722 GN=fabZ PE=3 SV=1	Pseudomonas aeruginosa (strain LESB58) OX=557722; Pseudomonas aeruginosa (strain PA7) OX=381754; Pseudomonas aeruginosa (strain ATCC 15692 / DSM 22644 / CIP 104116 / JCM 14847 / LMG 12228 / 1C / PRS 101 / PAO1) OX=208964; Pseudomonas aeruginosa (strain UCBPP-PA14) OX=208963	47	76	9	-0.17	-0.53	8.75	3.33	63.17	9	9	9	9	9	9	9	9	9	1.04419e+07	8.76359e+06	9.5683e+06	8.06909e+06	8.0058e+06	8.50666e+06	2.24826e+07	9.46528e+06	7.20772e+06
Q59636	ndk	ndk PA14_14820		Nucleoside diphosphate kinase OS=Pseudomonas aeruginosa (strain ATCC 15692 / DSM 22644 / CIP 104116 / JCM 14847 / LMG 12228 / 1C / PRS 101 / PAO1) OX=208964 GN=ndk PE=1 SV=2	Pseudomonas aeruginosa (strain ATCC 15692 / DSM 22644 / CIP 104116 / JCM 14847 / LMG 12228 / 1C / PRS 101 / PAO1) OX=208964; Pseudomonas aeruginosa (strain UCBPP-PA14) OX=208963; Pseudomonas aeruginosa (strain PA7) OX=381754; Pseudomonas aeruginosa (strain LESB58) OX=557722	21	13	3	-0.77	-0.53	17.47	65.3	62.54	3	3	3	3	2	3	3	3	2	453827	585741	425965	827501	231342	372515	1.01543e+06	889921	200248
Q9HZY5	greB	greB PA14_27130		Transcription elongation factor GreB OS=Pseudomonas aeruginosa (strain ATCC 15692 / DSM 22644 / CIP 104116 / JCM 14847 / LMG 12228 / 1C / PRS 101 / PAO1) OX=208964 GN=greB PE=3 SV=1	Pseudomonas aeruginosa (strain ATCC 15692 / DSM 22644 / CIP 104116 / JCM 14847 / LMG 12228 / 1C / PRS 101 / PAO1) OX=208964	29	12	4	-0.17	-0.55	4.06	47.06	48.49	4	4	4	1	4	4	4	4	4	2.17397e+06	2.00609e+06	2.07094e+06	897115	2.38532e+06	2.57471e+06	4.3532e+06	1.45334e+06	3.24736e+06
A4XSC0	Pmen_1471	#N/A		Probable periplasmic serine endoprotease DegP-like OS=Pseudomonas mendocina (strain ymp) OX=399739 GN=Pmen_1471 PE=3 SV=1	Pseudomonas mendocina (strain ymp) OX=399739	7	11	2	-0.25	-0.57	24.14	36.27	30.49	2	2	2	1	2	2	2	2	2	502557	801899	784815	381759	633181	825434	584494	1.10399e+06	872057
Q9I4X3	pqsA	pqsA PA14_51430		Anthranilate--CoA ligase OS=Pseudomonas aeruginosa (strain ATCC 15692 / DSM 22644 / CIP 104116 / JCM 14847 / LMG 12228 / 1C / PRS 101 / PAO1) OX=208964 GN=pqsA PE=1 SV=1	Pseudomonas aeruginosa (strain ATCC 15692 / DSM 22644 / CIP 104116 / JCM 14847 / LMG 12228 / 1C / PRS 101 / PAO1) OX=208964	31	80	12	-0.5	-0.57	27.09	15.42	20.36	11	11	10	11	11	10	10	11	10	7.17604e+06	6.79886e+06	4.16879e+06	5.82703e+06	5.42964e+06	4.2882e+06	7.00079e+06	9.83181e+06	7.04837e+06
Q9HT21	atpC	atpC PA14_73230		ATP synthase epsilon chain OS=Pseudomonas aeruginosa (strain ATCC 15692 / DSM 22644 / CIP 104116 / JCM 14847 / LMG 12228 / 1C / PRS 101 / PAO1) OX=208964 GN=atpC PE=3 SV=1	Pseudomonas aeruginosa (strain ATCC 15692 / DSM 22644 / CIP 104116 / JCM 14847 / LMG 12228 / 1C / PRS 101 / PAO1) OX=208964; Pseudomonas aeruginosa (strain PA7) OX=381754; Pseudomonas aeruginosa (strain UCBPP-PA14) OX=208963; Pseudomonas aeruginosa (strain LESB58) OX=557722	30	20	4	-0.33	-0.58	38.4	38.61	49.46	3	3	3	4	4	3	4	4	3	3.82775e+06	2.81451e+06	5.97821e+06	2.70241e+06	2.82727e+06	5.14113e+06	1.07509e+07	3.78235e+06	1.17072e+07
Q02PE4	lpxK	#N/A		Tetraacyldisaccharide 4'-kinase OS=Pseudomonas aeruginosa (strain UCBPP-PA14) OX=208963 GN=lpxK PE=3 SV=1	Pseudomonas aeruginosa (strain UCBPP-PA14) OX=208963; Pseudomonas aeruginosa (strain LESB58) OX=557722; Pseudomonas aeruginosa (strain ATCC 15692 / DSM 22644 / CIP 104116 / JCM 14847 / LMG 12228 / 1C / PRS 101 / PAO1) OX=208964	6	4	2	-0.02	-0.59	42.13	24.69	54.65	2	2	2	1	1	1	2	2	1	285953	696777	687475	564723	645347	897128	288547	692010	1.01353e+06
Q02EW8	rpmE	#N/A		50S ribosomal protein L31 OS=Pseudomonas aeruginosa (strain UCBPP-PA14) OX=208963 GN=rpmE PE=1 SV=1	Pseudomonas aeruginosa (strain UCBPP-PA14) OX=208963; Pseudomonas aeruginosa (strain ATCC 15692 / DSM 22644 / CIP 104116 / JCM 14847 / LMG 12228 / 1C / PRS 101 / PAO1) OX=208964; Pseudomonas aeruginosa (strain LESB58) OX=557722	21	17	2	-0.07	-0.6	42.61	73.4	8.28	2	2	1	2	2	1	2	2	2	1.42496e+07	1.11078e+07	5.57239e+06	7.49137e+06	1.233e+07	1.77482e+06	1.3773e+07	1.17267e+07	1.33007e+07
Q9I7C0	gmhB	PA14_00070		D-glycero-beta-D-manno-heptose-1,7-bisphosphate 7-phosphatase OS=Pseudomonas aeruginosa (strain ATCC 15692 / DSM 22644 / CIP 104116 / JCM 14847 / LMG 12228 / 1C / PRS 101 / PAO1) OX=208964 GN=gmhB PE=3 SV=1	Pseudomonas aeruginosa (strain ATCC 15692 / DSM 22644 / CIP 104116 / JCM 14847 / LMG 12228 / 1C / PRS 101 / PAO1) OX=208964	29	18	4	-0.2	-0.63	8	18.68	25.62	4	4	3	3	4	3	4	4	3	1.16325e+06	1.01688e+06	1.01456e+06	616196	888646	844884	1.30958e+06	1.50918e+06	888882
Q9S605	ppx	#N/A		Exopolyphosphatase OS=Pseudomonas aeruginosa OX=287 GN=ppx PE=1 SV=1	Pseudomonas aeruginosa OX=287	61	119	27	-0.32	-0.64	11.74	22	27.54	19	22	21	19	21	20	22	22	20	1.73461e+07	1.92788e+07	1.52239e+07	2.16788e+07	1.51799e+07	2.36661e+07	2.93584e+07	1.66506e+07	2.32223e+07
Q9HI36	hcpA	#N/A		Major exported protein OS=Pseudomonas aeruginosa (strain ATCC 15692 / DSM 22644 / CIP 104116 / JCM 14847 / LMG 12228 / 1C / PRS 101 / PAO1) OX=208964 GN=hcpA PE=1 SV=1	Pseudomonas aeruginosa (strain ATCC 15692 / DSM 22644 / CIP 104116 / JCM 14847 / LMG 12228 / 1C / PRS 101 / PAO1) OX=208964	20	6	3	0.41	-0.66	62.88	93.1	65.44	2	2	2	1	2	1	1	2	2	123095	312622	525981	57784.3	236988	48036.6	92949.9	290558	461046
Q02K94	fabB	#N/A		3-oxoacyl-[acyl-carrier-protein] synthase 1 OS=Pseudomonas aeruginosa (strain UCBPP-PA14) OX=208963 GN=fabB PE=1 SV=1	Pseudomonas aeruginosa (strain UCBPP-PA14) OX=208963	29	27	10	-0.1	-0.66	23.63	23.09	13.68	6	7	7	5	4	5	6	8	8	1.51935e+06	1.07948e+06	1.75536e+06	1.42303e+06	898410	1.33852e+06	1.69551e+06	1.799e+06	1.37331e+06
Q9HXZ5	eno	eno PA14_17320		Enolase OS=Pseudomonas aeruginosa (strain ATCC 15692 / DSM 22644 / CIP 104116 / JCM 14847 / LMG 12228 / 1C / PRS 101 / PAO1) OX=208964 GN=eno PE=3 SV=1	Pseudomonas aeruginosa (strain ATCC 15692 / DSM 22644 / CIP 104116 / JCM 14847 / LMG 12228 / 1C / PRS 101 / PAO1) OX=208964; Pseudomonas aeruginosa (strain UCBPP-PA14) OX=208963; Pseudomonas aeruginosa (strain PA7) OX=381754; Pseudomonas aeruginosa (strain LESB58) OX=557722	10	5	3	-0.34	-0.66	40.82	75.2	73.74	3	2	3	3	2	2	3	3	1	912979	468631	480039	1.00793e+06	945004	90849.4	1.63972e+06	406815	627915
P48372	gyrA	gyrA PA14_23260		DNA gyrase subunit A OS=Pseudomonas aeruginosa (strain ATCC 15692 / DSM 22644 / CIP 104116 / JCM 14847 / LMG 12228 / 1C / PRS 101 / PAO1) OX=208964 GN=gyrA PE=3 SV=1	Pseudomonas aeruginosa (strain ATCC 15692 / DSM 22644 / CIP 104116 / JCM 14847 / LMG 12228 / 1C / PRS 101 / PAO1) OX=208964	3	4	3	0.06	-0.71	40.06	75.04	59.67	3	2	2	2	2	1	2	2	1	596136	738410	307919	211926	809491	283300	267671	746820	314115
Q9I407	ansB	ansB PA14_46970		Glutaminase-asparaginase OS=Pseudomonas aeruginosa (strain ATCC 15692 / DSM 22644 / CIP 104116 / JCM 14847 / LMG 12228 / 1C / PRS 101 / PAO1) OX=208964 GN=ansB PE=1 SV=1	Pseudomonas aeruginosa (strain ATCC 15692 / DSM 22644 / CIP 104116 / JCM 14847 / LMG 12228 / 1C / PRS 101 / PAO1) OX=208964	11	8	3	-0.78	-0.75	52.03	42.29	59.87	1	2	2	1	2	2	3	3	1	180872	211368	446746	252845	114090	289537	390061	673834	179375
Q9HWF9	bfr	bfrA PA14_09160		Bacterioferritin OS=Pseudomonas aeruginosa (strain ATCC 15692 / DSM 22644 / CIP 104116 / JCM 14847 / LMG 12228 / 1C / PRS 101 / PAO1) OX=208964 GN=bfr PE=1 SV=1	Pseudomonas aeruginosa (strain ATCC 15692 / DSM 22644 / CIP 104116 / JCM 14847 / LMG 12228 / 1C / PRS 101 / PAO1) OX=208964	52	26	5	0.4	-0.83	17.79	30.63	43.86	4	5	5	2	3	3	5	5	4	1.30715e+06	1.45037e+06	1.83385e+06	387507	581275	734571	1.12025e+06	1.39155e+06	523902
Q02SV2	tyrS	#N/A		Tyrosine--tRNA ligase OS=Pseudomonas aeruginosa (strain UCBPP-PA14) OX=208963 GN=tyrS PE=3 SV=1	Pseudomonas aeruginosa (strain UCBPP-PA14) OX=208963	10	4	3	-0.38	-0.83	17.98	39.21	35.7	2		2	2		2	1	1	2	185814	131341	179366	201771	99043.4	231795	136612	251350	293141
Q9HZU0	cobL	cobL PA14_26480		Precorrin-6Y C(5,15)-methyltransferase [decarboxylating] OS=Pseudomonas aeruginosa (strain ATCC 15692 / DSM 22644 / CIP 104116 / JCM 14847 / LMG 12228 / 1C / PRS 101 / PAO1) OX=208964 GN=cobL PE=3 SV=1	Pseudomonas aeruginosa (strain ATCC 15692 / DSM 22644 / CIP 104116 / JCM 14847 / LMG 12228 / 1C / PRS 101 / PAO1) OX=208964	10	6	3	-0.98	-0.84	67.03	33.4	53.26		2	2		2	2		3	3	35533.8	212433	156998	95815.4	188278	133515	93369.2	326076	247215
Q9HYR9	clpP2	clpP PA14_21030		ATP-dependent Clp protease proteolytic subunit 2 OS=Pseudomonas aeruginosa (strain ATCC 15692 / DSM 22644 / CIP 104116 / JCM 14847 / LMG 12228 / 1C / PRS 101 / PAO1) OX=208964 GN=clpP2 PE=3 SV=1	Pseudomonas aeruginosa (strain ATCC 15692 / DSM 22644 / CIP 104116 / JCM 14847 / LMG 12228 / 1C / PRS 101 / PAO1) OX=208964	21	6	3	1.75	-0.89	40.41	42.08	30.64	2	2	1					1	1	371349	432003	178656	46849.5	90755.9	45650.9	71948.4	86880.1	128591
A6VC02	mscL	#N/A		Large-conductance mechanosensitive channel OS=Pseudomonas aeruginosa (strain PA7) OX=381754 GN=mscL PE=3 SV=1	Pseudomonas aeruginosa (strain PA7) OX=381754	45	26	5	0.44	-0.96	65.4	100.94	81.32	2	3	3	1	2	2	1	3	3	862295	1.64534e+06	3.36491e+06	294608	1.09061e+06	3.38699e+06	292410	1.11052e+06	2.27754e+06
Q9S4U0	N/A	#N/A		Putative 4-hydroxy-4-methyl-2-oxoglutarate aldolase OS=Pseudomonas fluorescens OX=294 PE=3 SV=1	Pseudomonas fluorescens OX=294	13	3	2	0.03	-1	73.67	60.58	68.32	2	1	2		1	1		2	2	273398	155623	671292	67911.7	247628	313006	87215.4	441335	571006
O87014	usg	PA14_23810		USG-1 protein homolog OS=Pseudomonas aeruginosa (strain ATCC 15692 / DSM 22644 / CIP 104116 / JCM 14847 / LMG 12228 / 1C / PRS 101 / PAO1) OX=208964 GN=usg PE=1 SV=2	Pseudomonas aeruginosa (strain ATCC 15692 / DSM 22644 / CIP 104116 / JCM 14847 / LMG 12228 / 1C / PRS 101 / PAO1) OX=208964	12	3	3	-0.89	-1.08	44.74	22.32	31.15	2	2	1				3	3	1	74236.2	111866	182528	111018	70298.2	92922.8	170247	306206	204522
A6VDQ9	hisF	#N/A		Imidazole glycerol phosphate synthase subunit HisF OS=Pseudomonas aeruginosa (strain PA7) OX=381754 GN=hisF PE=3 SV=1	Pseudomonas aeruginosa (strain PA7) OX=381754	16	5	2	0.68	-1.11	41.11	67.68	17.17	2	2	1				1	1		192810	207982	85670.9	66680.8	12224.8	41953.3	67948.1	94374.6	91655.1
Q02SH2	rsfS	#N/A		Ribosomal silencing factor RsfS OS=Pseudomonas aeruginosa (strain UCBPP-PA14) OX=208963 GN=rsfS PE=1 SV=1	Pseudomonas aeruginosa (strain UCBPP-PA14) OX=208963	23	4	2	0.25	-1.19	127.63	27.54	40.44	1		1				1	1	1	91865.1	4564.12	424746	31321.1	54809.1	50838.5	76997.9	71450.1	141827
A6V7A7	mtnD	#N/A		Acireductone dioxygenase OS=Pseudomonas aeruginosa (strain PA7) OX=381754 GN=mtnD PE=3 SV=1	Pseudomonas aeruginosa (strain PA7) OX=381754	16	4	2	-0.81	-1.51	51.04	52.74	76.45	1	1	1		1	1	1	1	1	203929	136896	65635.4	40185.6	127704	138142	551932	225340	114734
Q9HVL8	obg	obg PA14_60445		GTPase Obg OS=Pseudomonas aeruginosa (strain ATCC 15692 / DSM 22644 / CIP 104116 / JCM 14847 / LMG 12228 / 1C / PRS 101 / PAO1) OX=208964 GN=obg PE=3 SV=1	Pseudomonas aeruginosa (strain ATCC 15692 / DSM 22644 / CIP 104116 / JCM 14847 / LMG 12228 / 1C / PRS 101 / PAO1) OX=208964; Pseudomonas aeruginosa (strain LESB58) OX=557722; Pseudomonas aeruginosa (strain UCBPP-PA14) OX=208963	10	2	2	-0.11	-1.87	61.13	63.46	59.72	1	1					1	1		98592.3	116355	24411.1	7602.53	37405.2	26125.7	125174	95691.4	28373.9
B7V8D2	recX	#N/A		Regulatory protein RecX OS=Pseudomonas aeruginosa (strain LESB58) OX=557722 GN=recX PE=3 SV=1	Pseudomonas aeruginosa (strain LESB58) OX=557722	11	3	2	-2.86	-1.95	61.41	57.41	17.1					1	1	2	2	2	14523	66718.1	68400.5	48915.6	194174	192192	388166	282907	386468
Q9I700	bauA	aptA PA14_01620		Beta-alanine--pyruvate aminotransferase OS=Pseudomonas aeruginosa (strain ATCC 15692 / DSM 22644 / CIP 104116 / JCM 14847 / LMG 12228 / 1C / PRS 101 / PAO1) OX=208964 GN=bauA PE=1 SV=1	Pseudomonas aeruginosa (strain ATCC 15692 / DSM 22644 / CIP 104116 / JCM 14847 / LMG 12228 / 1C / PRS 101 / PAO1) OX=208964	7	5	2	-1.09	-2.1	25.69	73.32	36.84	1	1	1	1	1	1	2	2	2	475104	407080	662458	225094	213431	701900	1.09276e+06	537290	697836
