# Supplementary material for: Protein Interaction Networks of Catalytically Active and Catalytically Inactive PqsE in Pseudomonas aeruginosa
Source: mBio. 2022 Sep 8;13(5):e01559-22. doi: 10.1128/mbio.01559-22 (PMC9600345; doi:10.1128/mbio.01559-22)
Supplement: TABLE S3 [file mbio.01559-22-s0006.xlsx]

## Sheet: Table S3 - ∆rhlR strain IP
Uniprot accession number	Gene name	Gene name in PA14 strain	Pass Specificity Filtering? (for WT, D73A, or both)	Description	Species	% sequence coverage	# PSMs	# Unique peptides	Log2 abundance ratio PqsE(WT)/GFP	Log2 abundance ratio PqsE(D73A)/GFP	%CV (Grouped) PqsE(WT)	%CV (Grouped) PqsE(D73A)	%CV (Grouped) GFP	Number of peptides quantified PqsE(WT), Rep1	Number of peptides quantified PqsE(WT), Rep2	Number of peptides quantified PqsE(WT), Rep3	Number of peptides quantified PqsE(D73A), Rep1	Number of peptides quantified PqsE(D73A), Rep2	Number of peptides quantified PqsE(D73A), Rep3	Number of peptides quantified GFP, Rep1	Number of peptides quantified GFP, Rep2	Number of peptides quantified GFP, Rep3	Normalized abundance PqsE(WT), Rep1	Normalized abundance PqsE(WT), Rep2	Normalized abundance PqsE(WT), Rep3	Normalized abundance PqsE(D73A), Rep1	Normalized abundance PqsE(D73A), Rep2	Normalized abundance PqsE(D73A), Rep3	Normalized abundance GFP, Rep1	Normalized abundance GFP, Rep2	Normalized abundance GFP, Rep3	Post-translational modifications
P20581	pqsE	pqsE PA14_51380	both	2-aminobenzoylacetyl-CoA thioesterase OS=Pseudomonas aeruginosa (strain ATCC 15692 / DSM 22644 / CIP 104116 / JCM 14847 / LMG 12228 / 1C / PRS 101 / PAO1) OX=208964 GN=pqsE PE=1 SV=1	Pseudomonas aeruginosa (strain ATCC 15692 / DSM 22644 / CIP 104116 / JCM 14847 / LMG 12228 / 1C / PRS 101 / PAO1) OX=208964	89	2851	31	6.63	6.64	18.96	40.24	61.82	36	36	36	34	35	35	20	19	20	9.87336e+09	6.85162e+09	7.77639e+09	1.19773e+10	6.02945e+09	6.55065e+09	2.51935e+08	8.98582e+07	9.94622e+07	Phospho [S60(100)]
P30718	groL	groEL groL PA14_57010	both	60 kDa chaperonin OS=Pseudomonas aeruginosa (strain ATCC 15692 / DSM 22644 / CIP 104116 / JCM 14847 / LMG 12228 / 1C / PRS 101 / PAO1) OX=208964 GN=groL PE=1 SV=3	Pseudomonas aeruginosa (strain ATCC 15692 / DSM 22644 / CIP 104116 / JCM 14847 / LMG 12228 / 1C / PRS 101 / PAO1) OX=208964;Pseudomonas aeruginosa (strain LESB58) OX=557722;Pseudomonas aeruginosa (strain UCBPP-PA14) OX=208963	88	1328	33	3.47	4.49	41.52	50.49	13.47	87	85	88	89	88	89	59	58	59	2.40187e+09	1.04533e+09	1.5237e+09	5.49728e+09	2.61066e+09	2.32284e+09	1.39377e+08	1.13468e+08	1.09397e+08
O33407	estA	estA PA14_67510		Esterase EstA OS=Pseudomonas aeruginosa (strain ATCC 15692 / DSM 22644 / CIP 104116 / JCM 14847 / LMG 12228 / 1C / PRS 101 / PAO1) OX=208964 GN=estA PE=1 SV=1	Pseudomonas aeruginosa (strain ATCC 15692 / DSM 22644 / CIP 104116 / JCM 14847 / LMG 12228 / 1C / PRS 101 / PAO1) OX=208964	6	3	3	3.4	2.96	18.45	96.53	25.31	1	1	1	1	1					205769	159173	231568	366112	151808	22071.8	19516.1	14645.3	24552.8
Q02H54	groS	#N/A	both	10 kDa chaperonin OS=Pseudomonas aeruginosa (strain UCBPP-PA14) OX=208963 GN=groS PE=3 SV=1	Pseudomonas aeruginosa (strain ATCC 15692 / DSM 22644 / CIP 104116 / JCM 14847 / LMG 12228 / 1C / PRS 101 / PAO1) OX=208964;Pseudomonas aeruginosa (strain LESB58) OX=557722;Pseudomonas aeruginosa (strain UCBPP-PA14) OX=208963;Pseudomonas aeruginosa (strain PA7) OX=381754	41	14	3	1.7	2.31	34.09	37.2	4.69	3	3	3	3	3	3	2	2	2	1.8999e+06	1.12017e+06	1.07137e+06	2.53928e+06	1.45262e+06	1.34266e+06	360692	329185	352225
Q59638	aceF	aceF PA14_66310	both	Dihydrolipoyllysine-residue acetyltransferase component of pyruvate dehydrogenase complex OS=Pseudomonas aeruginosa (strain ATCC 15692 / DSM 22644 / CIP 104116 / JCM 14847 / LMG 12228 / 1C / PRS 101 / PAO1) OX=208964 GN=aceF PE=2 SV=2	Pseudomonas aeruginosa (strain ATCC 15692 / DSM 22644 / CIP 104116 / JCM 14847 / LMG 12228 / 1C / PRS 101 / PAO1) OX=208964	57	247	25	1.14	1.9	9.04	38.58	4.44	26	26	27	27	27	27	25	26	26	8.08798e+07	6.75421e+07	7.34555e+07	1.87931e+08	1.10183e+08	9.35778e+07	3.45257e+07	3.29873e+07	3.15927e+07
P54291	rhlI	rhlI PA14_19130	both	Acyl-homoserine-lactone synthase OS=Pseudomonas aeruginosa (strain ATCC 15692 / DSM 22644 / CIP 104116 / JCM 14847 / LMG 12228 / 1C / PRS 101 / PAO1) OX=208964 GN=rhlI PE=3 SV=2	Pseudomonas aeruginosa (strain ATCC 15692 / DSM 22644 / CIP 104116 / JCM 14847 / LMG 12228 / 1C / PRS 101 / PAO1) OX=208964	21	7	4	1.64	1.86	19.52	16.32	47.44	4	3	4	3	3	3	2	2	1	408735	605009	555835	501375	689147	657414	252529	254862	90063.3
Q9HV43	dnaK	dnaK PA14_62970	both	Chaperone protein DnaK OS=Pseudomonas aeruginosa (strain ATCC 15692 / DSM 22644 / CIP 104116 / JCM 14847 / LMG 12228 / 1C / PRS 101 / PAO1) OX=208964 GN=dnaK PE=3 SV=1	Pseudomonas aeruginosa (strain ATCC 15692 / DSM 22644 / CIP 104116 / JCM 14847 / LMG 12228 / 1C / PRS 101 / PAO1) OX=208964;Pseudomonas aeruginosa (strain UCBPP-PA14) OX=208963	73	537	54	1.25	1.66	15.01	35.33	9.22	60	60	57	60	59	59	52	55	55	2.46996e+08	1.95716e+08	1.89297e+08	4.33901e+08	2.4724e+08	2.43407e+08	9.43541e+07	1.01809e+08	8.46045e+07
Q02R79	potA	#N/A	D73A	Spermidine/putrescine import ATP-binding protein PotA OS=Pseudomonas aeruginosa (strain UCBPP-PA14) OX=208963 GN=potA PE=3 SV=1	Pseudomonas aeruginosa (strain UCBPP-PA14) OX=208963	8	4	2	0.7	1.6	26.19	9.33	36.8	2	2	2	2	2	2	2	2	1	256496	152431	192398	270549	229447	271416	109875	150402	69492.3
Q9I3D1	lpdG	lpdG PA14_43970	D73A	Dihydrolipoyl dehydrogenase OS=Pseudomonas aeruginosa (strain ATCC 15692 / DSM 22644 / CIP 104116 / JCM 14847 / LMG 12228 / 1C / PRS 101 / PAO1) OX=208964 GN=lpdG PE=1 SV=1	Pseudomonas aeruginosa (strain ATCC 15692 / DSM 22644 / CIP 104116 / JCM 14847 / LMG 12228 / 1C / PRS 101 / PAO1) OX=208964	67	242	27	0.92	1.46	13.27	34.33	2.94	31	29	31	31	29	30	27	28	28	5.92028e+07	4.53721e+07	5.18729e+07	1.07103e+08	6.38735e+07	5.93606e+07	2.49925e+07	2.64549e+07	2.54069e+07
Q59637	aceA	aceA PA14_66290	both	Pyruvate dehydrogenase E1 component OS=Pseudomonas aeruginosa (strain ATCC 15692 / DSM 22644 / CIP 104116 / JCM 14847 / LMG 12228 / 1C / PRS 101 / PAO1) OX=208964 GN=aceE PE=3 SV=2	Pseudomonas aeruginosa (strain ATCC 15692 / DSM 22644 / CIP 104116 / JCM 14847 / LMG 12228 / 1C / PRS 101 / PAO1) OX=208964	54	454	51	1.05	1.4	16.46	35.94	2.74	60	59	60	61	61	59	51	53	54	1.14755e+08	8.30366e+07	9.46822e+07	1.89087e+08	1.20637e+08	9.52922e+07	5.09234e+07	5.31697e+07	5.36012e+07
Q02SL1	dxs	dxps	both	1-deoxy-D-xylulose-5-phosphate synthase OS=Pseudomonas aeruginosa (strain UCBPP-PA14) OX=208963 GN=dxs PE=3 SV=1	Pseudomonas aeruginosa (strain ATCC 15692 / DSM 22644 / CIP 104116 / JCM 14847 / LMG 12228 / 1C / PRS 101 / PAO1) OX=208964;Pseudomonas aeruginosa (strain LESB58) OX=557722;Pseudomonas aeruginosa (strain UCBPP-PA14) OX=208963	10	6	5	2.64	1.38	70.52	38.66	18.5	4	3	4	2	2	1				1.58707e+06	397337	668211	252436	420455	573560	104731	149236	117548
Q51481	nirQ	nirQ PA14_06770	D73A	Denitrification regulatory protein NirQ OS=Pseudomonas aeruginosa (strain ATCC 15692 / DSM 22644 / CIP 104116 / JCM 14847 / LMG 12228 / 1C / PRS 101 / PAO1) OX=208964 GN=nirQ PE=2 SV=1	Pseudomonas aeruginosa (strain ATCC 15692 / DSM 22644 / CIP 104116 / JCM 14847 / LMG 12228 / 1C / PRS 101 / PAO1) OX=208964	50	88	12	0.72	1.27	14.77	6.86	18.73	11	11	11	11	11	11	10	10	11	1.77492e+07	1.3358e+07	1.46747e+07	2.00905e+07	2.10099e+07	2.29574e+07	1.00837e+07	6.99386e+06	9.62518e+06
Q9I3D2	sucB	sucB PA14_44000	D73A	Dihydrolipoyllysine-residue succinyltransferase component of 2-oxoglutarate dehydrogenase complex OS=Pseudomonas aeruginosa (strain ATCC 15692 / DSM 22644 / CIP 104116 / JCM 14847 / LMG 12228 / 1C / PRS 101 / PAO1) OX=208964 GN=sucB PE=3 SV=1	Pseudomonas aeruginosa (strain ATCC 15692 / DSM 22644 / CIP 104116 / JCM 14847 / LMG 12228 / 1C / PRS 101 / PAO1) OX=208964	70	255	24	0.22	1.26	39.47	47.11	12.89	23	23	23	24	27	27	24	25	25	5.48573e+07	1.26603e+08	9.11948e+07	1.68479e+08	3.87549e+08	1.99266e+08	8.31007e+07	6.41096e+07	7.57789e+07
P21175	braC	braC PA14_50520		Leucine-, isoleucine-, valine-, threonine-, and alanine-binding protein OS=Pseudomonas aeruginosa (strain ATCC 15692 / DSM 22644 / CIP 104116 / JCM 14847 / LMG 12228 / 1C / PRS 101 / PAO1) OX=208964 GN=braC PE=1 SV=2	Pseudomonas aeruginosa (strain ATCC 15692 / DSM 22644 / CIP 104116 / JCM 14847 / LMG 12228 / 1C / PRS 101 / PAO1) OX=208964	8	2	2	1.18	1	67.91	43.21	21.83	1		1				1	1	1	69776.2	13072.1	42426.9	62402.4	26888.2	37385.3	26511.3	18277.6	18749.2
G3XD12	hcnC	hcnC PA14_36310		Hydrogen cyanide synthase subunit HcnC OS=Pseudomonas aeruginosa (strain ATCC 15692 / DSM 22644 / CIP 104116 / JCM 14847 / LMG 12228 / 1C / PRS 101 / PAO1) OX=208964 GN=hcnC PE=1 SV=1	Pseudomonas aeruginosa (strain ATCC 15692 / DSM 22644 / CIP 104116 / JCM 14847 / LMG 12228 / 1C / PRS 101 / PAO1) OX=208964	19	14	6	0.74	0.88	13.49	9.29	9.92	6	6	6	6	6	6	5	6	6	2.06199e+06	1.58099e+06	1.76096e+06	2.09984e+06	1.83665e+06	1.76443e+06	942586	773962	844069
Q9I3C5	htpG	htpG PA14_43850	WT	Chaperone protein HtpG OS=Pseudomonas aeruginosa (strain ATCC 15692 / DSM 22644 / CIP 104116 / JCM 14847 / LMG 12228 / 1C / PRS 101 / PAO1) OX=208964 GN=htpG PE=3 SV=1	Pseudomonas aeruginosa (strain ATCC 15692 / DSM 22644 / CIP 104116 / JCM 14847 / LMG 12228 / 1C / PRS 101 / PAO1) OX=208964	52	73	27	1.79	0.87	38	22.8	3.27	27	26	27	24	23	22	18	17	19	1.24076e+07	5.49866e+06	9.46944e+06	6.3627e+06	4.38592e+06	4.36116e+06	2.40593e+06	2.35394e+06	2.50943e+06
P80357	astA	aruF PA14_52700		Arginine N-succinyltransferase subunit alpha OS=Pseudomonas aeruginosa (strain ATCC 15692 / DSM 22644 / CIP 104116 / JCM 14847 / LMG 12228 / 1C / PRS 101 / PAO1) OX=208964 GN=astA PE=1 SV=2	Pseudomonas aeruginosa (strain ATCC 15692 / DSM 22644 / CIP 104116 / JCM 14847 / LMG 12228 / 1C / PRS 101 / PAO1) OX=208964	9	2	2	0.32	0.86	29.76	17.37	26.99	1	1	1	1	2	2		1	1	186132	103740	184199	132698	188060	172567	94781.3	160869	117513
Q51363	nadB	nadB PA14_54450	WT	L-aspartate oxidase OS=Pseudomonas aeruginosa (strain ATCC 15692 / DSM 22644 / CIP 104116 / JCM 14847 / LMG 12228 / 1C / PRS 101 / PAO1) OX=208964 GN=nadB PE=3 SV=1	Pseudomonas aeruginosa (strain ATCC 15692 / DSM 22644 / CIP 104116 / JCM 14847 / LMG 12228 / 1C / PRS 101 / PAO1) OX=208964	28	60	13	1.21	0.84	33.85	25.06	11.83	13	13	13	13	13	12	11	11	11	3.60745e+06	6.30567e+06	7.40479e+06	2.97207e+06	4.90119e+06	4.62998e+06	2.15662e+06	2.64387e+06	2.17862e+06
A4XSC0	Pmen_1471	#N/A		Probable periplasmic serine endoprotease DegP-like OS=Pseudomonas mendocina (strain ymp) OX=399739 GN=Pmen_1471 PE=3 SV=1	Pseudomonas mendocina (strain ymp) OX=399739	9	19	3	0.58	0.83	31.98	49.48	61.28	3	3	3	3	3	3	2	3	3	768416	1.49699e+06	1.35194e+06	587204	1.26791e+06	1.78381e+06	276191	1.24182e+06	864228
Q9I6L0	cysA	cysA PA14_03650		Sulfate/thiosulfate import ATP-binding protein CysA OS=Pseudomonas aeruginosa (strain ATCC 15692 / DSM 22644 / CIP 104116 / JCM 14847 / LMG 12228 / 1C / PRS 101 / PAO1) OX=208964 GN=cysA PE=3 SV=1	Pseudomonas aeruginosa (strain ATCC 15692 / DSM 22644 / CIP 104116 / JCM 14847 / LMG 12228 / 1C / PRS 101 / PAO1) OX=208964	43	30	10	0.93	0.81	37.42	23.14	13.08	9	9	9	8	8	7	6	7	7	3.47435e+06	1.69083e+06	2.19993e+06	2.99479e+06	1.97982e+06	2.12897e+06	1.08605e+06	1.2151e+06	1.40745e+06
Q51484	PA0525	norD PA14_06840		Uncharacterized protein PA0525 OS=Pseudomonas aeruginosa (strain ATCC 15692 / DSM 22644 / CIP 104116 / JCM 14847 / LMG 12228 / 1C / PRS 101 / PAO1) OX=208964 GN=PA0525 PE=4 SV=1	Pseudomonas aeruginosa (strain ATCC 15692 / DSM 22644 / CIP 104116 / JCM 14847 / LMG 12228 / 1C / PRS 101 / PAO1) OX=208964	47	147	25	0.27	0.77	24.71	24.99	15.3	25	25	25	25	25	25	22	24	22	1.42029e+07	9.2808e+06	9.68832e+06	1.9088e+07	1.17865e+07	1.40291e+07	9.97619e+06	7.32195e+06	8.94072e+06
Q9I0H4	hmp	fhp hmp PA14_29640		Flavohemoprotein OS=Pseudomonas aeruginosa (strain ATCC 15692 / DSM 22644 / CIP 104116 / JCM 14847 / LMG 12228 / 1C / PRS 101 / PAO1) OX=208964 GN=hmp PE=3 SV=1	Pseudomonas aeruginosa (strain ATCC 15692 / DSM 22644 / CIP 104116 / JCM 14847 / LMG 12228 / 1C / PRS 101 / PAO1) OX=208964	13	9	3	0.73	0.71	37.23	62.64	19.11	3	3	3	3	3	2	3	3	3	338212	175571	197465	467590	203184	147784	155992	163101	112344
A6VCL7	dnaJ	#N/A		Chaperone protein DnaJ OS=Pseudomonas aeruginosa (strain PA7) OX=381754 GN=dnaJ PE=3 SV=1	Pseudomonas aeruginosa (strain PA7) OX=381754	45	132	18	0.85	0.69	18.83	11.71	10.52	18	18	18	17	18	17	17	18	18	2.21168e+07	1.52116e+07	2.06674e+07	1.70491e+07	1.90603e+07	1.50657e+07	1.05416e+07	1.23108e+07	1.01341e+07
Q02NA3	cysG	#N/A		Siroheme synthase OS=Pseudomonas aeruginosa (strain UCBPP-PA14) OX=208963 GN=cysG PE=3 SV=1	Pseudomonas aeruginosa (strain UCBPP-PA14) OX=208963	21	17	8	0.63	0.69	27.26	22.55	21.03	5	5	4	5	3	5	3	3	3	1.36977e+06	947752	825396	1.38354e+06	872532	1.14502e+06	822268	774538	542056
P40883	pchR	pchR PA14_09260		Regulatory protein PchR OS=Pseudomonas aeruginosa (strain ATCC 15692 / DSM 22644 / CIP 104116 / JCM 14847 / LMG 12228 / 1C / PRS 101 / PAO1) OX=208964 GN=pchR PE=2 SV=1	Pseudomonas aeruginosa (strain ATCC 15692 / DSM 22644 / CIP 104116 / JCM 14847 / LMG 12228 / 1C / PRS 101 / PAO1) OX=208964	25	26	5	0.4	0.69	21.9	13.3	26.04	4	4	4	5	5	4	4	4	4	977143	816440	1.25652e+06	1.50392e+06	1.41265e+06	1.15575e+06	1.01283e+06	598006	939539
A6UYG0	mutM	#N/A		Formamidopyrimidine-DNA glycosylase OS=Pseudomonas aeruginosa (strain PA7) OX=381754 GN=mutM PE=3 SV=1	Pseudomonas aeruginosa (strain PA7) OX=381754	40	59	8	0.34	0.67	26.35	14.63	11.55	9	9	9	9	9	9	8	9	9	4.3809e+06	7.49952e+06	6.84692e+06	6.92284e+06	7.77157e+06	9.23025e+06	5.28975e+06	5.88691e+06	4.66691e+06
B7UYA0	ackA	#N/A	WT	Acetate kinase OS=Pseudomonas aeruginosa (strain LESB58) OX=557722 GN=ackA PE=3 SV=1	Pseudomonas aeruginosa (strain ATCC 15692 / DSM 22644 / CIP 104116 / JCM 14847 / LMG 12228 / 1C / PRS 101 / PAO1) OX=208964;Pseudomonas aeruginosa (strain LESB58) OX=557722;Pseudomonas aeruginosa (strain UCBPP-PA14) OX=208963	13	5	3	2.03	0.66	68.9	9.42	29.52	3	3	3	2	1	2		2	2	1.08757e+06	256575	510256	195280	216005	179010	93029.6	122263	167840
Q9HY84	argG	argG PA14_18740		Argininosuccinate synthase OS=Pseudomonas aeruginosa (strain ATCC 15692 / DSM 22644 / CIP 104116 / JCM 14847 / LMG 12228 / 1C / PRS 101 / PAO1) OX=208964 GN=argG PE=3 SV=1	Pseudomonas aeruginosa (strain ATCC 15692 / DSM 22644 / CIP 104116 / JCM 14847 / LMG 12228 / 1C / PRS 101 / PAO1) OX=208964;Pseudomonas aeruginosa (strain LESB58) OX=557722;Pseudomonas aeruginosa (strain UCBPP-PA14) OX=208963	9	12	4	0.61	0.64	19.86	34.12	10.96	4	4	4	4	4	4	3	3	3	1.09704e+06	1.57879e+06	1.18888e+06	773834	1.56569e+06	1.47924e+06	791658	894379	986965
Q02TB2	speD	#N/A		S-adenosylmethionine decarboxylase proenzyme OS=Pseudomonas aeruginosa (strain UCBPP-PA14) OX=208963 GN=speD PE=3 SV=1	Pseudomonas aeruginosa (strain UCBPP-PA14) OX=208963	17	5	3	0.97	0.6	61.35	50.57	26.56	3	3	2	2	3	3	2	2	2	233121	585879	210452	134232	434790	376490	153838	250131	172624
B7UW72	ccmE	#N/A		Cytochrome c-type biogenesis protein CcmE OS=Pseudomonas aeruginosa (strain LESB58) OX=557722 GN=ccmE PE=3 SV=1	Pseudomonas aeruginosa (strain LESB58) OX=557722;Pseudomonas aeruginosa (strain UCBPP-PA14) OX=208963	35	23	5	0.55	0.6	21.1	17.96	14.95	5	5	5	5	5	5	4	4	4	2.29332e+06	1.54138e+06	2.27822e+06	2.56955e+06	2.101e+06	1.80082e+06	1.49674e+06	1.1278e+06	1.22222e+06
P21629	braF	braF PA14_50550		High-affinity branched-chain amino acid transport ATP-binding protein BraF OS=Pseudomonas aeruginosa (strain ATCC 15692 / DSM 22644 / CIP 104116 / JCM 14847 / LMG 12228 / 1C / PRS 101 / PAO1) OX=208964 GN=braF PE=3 SV=1	Pseudomonas aeruginosa (strain ATCC 15692 / DSM 22644 / CIP 104116 / JCM 14847 / LMG 12228 / 1C / PRS 101 / PAO1) OX=208964	62	56	11	0.42	0.58	4.26	10.21	3.38	11	10	11	11	12	12	9	11	11	9.58878e+06	9.11101e+06	9.91921e+06	1.16874e+07	1.03291e+07	9.56452e+06	8.47399e+06	7.9355e+06	8.32675e+06
P05384	hupB	hupB PA14_41210		DNA-binding protein HU-beta OS=Pseudomonas aeruginosa (strain ATCC 15692 / DSM 22644 / CIP 104116 / JCM 14847 / LMG 12228 / 1C / PRS 101 / PAO1) OX=208964 GN=hupB PE=1 SV=3	Pseudomonas aeruginosa (strain ATCC 15692 / DSM 22644 / CIP 104116 / JCM 14847 / LMG 12228 / 1C / PRS 101 / PAO1) OX=208964	60	64	4	0.25	0.58	27.89	57.98	26.35	4	4	4	4	4	4	4	4	4	1.82206e+07	3.25562e+07	2.69257e+07	1.36086e+07	5.7008e+07	5.05619e+07	1.58897e+07	2.48206e+07	2.72024e+07
Q51426	ruvB	ruvB PA14_51780	WT	Holliday junction ATP-dependent DNA helicase RuvB OS=Pseudomonas aeruginosa (strain ATCC 15692 / DSM 22644 / CIP 104116 / JCM 14847 / LMG 12228 / 1C / PRS 101 / PAO1) OX=208964 GN=ruvB PE=1 SV=2	Pseudomonas aeruginosa (strain ATCC 15692 / DSM 22644 / CIP 104116 / JCM 14847 / LMG 12228 / 1C / PRS 101 / PAO1) OX=208964;Pseudomonas aeruginosa (strain LESB58) OX=557722;Pseudomonas aeruginosa (strain UCBPP-PA14) OX=208963	50	32	13	1.11	0.57	47.95	33.8	27.98	12	11	12	11	11	10	9	10	10	4.90064e+06	1.71877e+06	3.3352e+06	2.43651e+06	2.63003e+06	1.30201e+06	1.16677e+06	1.65911e+06	2.08128e+06
Q9HUU9	ureD	ureD PA14_64335		Urease accessory protein UreD OS=Pseudomonas aeruginosa (strain ATCC 15692 / DSM 22644 / CIP 104116 / JCM 14847 / LMG 12228 / 1C / PRS 101 / PAO1) OX=208964 GN=ureD PE=3 SV=1	Pseudomonas aeruginosa (strain ATCC 15692 / DSM 22644 / CIP 104116 / JCM 14847 / LMG 12228 / 1C / PRS 101 / PAO1) OX=208964	31	32	6	0.22	0.55	44.22	48.31	29.41	5	6	6	5	6	6	5	5	5	964121	2.58931e+06	2.15645e+06	1.20872e+06	2.54057e+06	3.55362e+06	1.3189e+06	2.44095e+06	2.05081e+06
P50987	argH	argH PA14_69500		Argininosuccinate lyase OS=Pseudomonas aeruginosa (strain ATCC 15692 / DSM 22644 / CIP 104116 / JCM 14847 / LMG 12228 / 1C / PRS 101 / PAO1) OX=208964 GN=argH PE=3 SV=2	Pseudomonas aeruginosa (strain ATCC 15692 / DSM 22644 / CIP 104116 / JCM 14847 / LMG 12228 / 1C / PRS 101 / PAO1) OX=208964	10	4	4	0.77	0.53	30.96	10.91	6.52	4	2	4	2	3	3	3	3	3	366829	204501	381938	202277	183057	227508	150050	158944	170827
Q9I1M1	bkdA2	bkdA2 PA14_35520		2-oxoisovalerate dehydrogenase subunit beta OS=Pseudomonas aeruginosa (strain ATCC 15692 / DSM 22644 / CIP 104116 / JCM 14847 / LMG 12228 / 1C / PRS 101 / PAO1) OX=208964 GN=bkdA2 PE=3 SV=1	Pseudomonas aeruginosa (strain ATCC 15692 / DSM 22644 / CIP 104116 / JCM 14847 / LMG 12228 / 1C / PRS 101 / PAO1) OX=208964	52	199	13	0.3	0.5	62.06	49.61	49.58	16	18	18	14	17	18	14	17	17	2.43134e+07	1.12069e+08	7.71965e+07	3.43526e+07	9.79873e+07	1.06909e+08	3.04082e+07	9.0844e+07	6.16296e+07
Q9I1L9	lpdV	lpdV PA14_35490		Dihydrolipoyl dehydrogenase OS=Pseudomonas aeruginosa (strain ATCC 15692 / DSM 22644 / CIP 104116 / JCM 14847 / LMG 12228 / 1C / PRS 101 / PAO1) OX=208964 GN=lpdV PE=1 SV=1	Pseudomonas aeruginosa (strain ATCC 15692 / DSM 22644 / CIP 104116 / JCM 14847 / LMG 12228 / 1C / PRS 101 / PAO1) OX=208964	78	334	26	0.13	0.46	53	43.27	51.27	28	31	31	27	31	31	27	31	31	3.46689e+07	1.2165e+08	9.99033e+07	4.81284e+07	1.18292e+08	1.21868e+08	3.6316e+07	1.16789e+08	8.35347e+07
Q02LM8	kynB	#N/A	WT	Kynurenine formamidase OS=Pseudomonas aeruginosa (strain UCBPP-PA14) OX=208963 GN=kynB PE=3 SV=1	Pseudomonas aeruginosa (strain UCBPP-PA14) OX=208963	51	33	6	1.1	0.45	68.04	65.06	26.24	7	7	7	7	7	3	5	4	5	1.09112e+07	2.39397e+06	5.64603e+06	7.22242e+06	3.8917e+06	1.70251e+06	4.07119e+06	2.63263e+06	4.50564e+06
Q02EV1	hisI	#N/A		Phosphoribosyl-AMP cyclohydrolase OS=Pseudomonas aeruginosa (strain UCBPP-PA14) OX=208963 GN=hisI PE=3 SV=1	Pseudomonas aeruginosa (strain UCBPP-PA14) OX=208963	34	29	5	0.44	0.45	53.62	42.86	47.21	5	5	5	5	5	5	4	5	5	1.17808e+06	4.11585e+06	3.00682e+06	1.51342e+06	3.8061e+06	3.65406e+06	1.09747e+06	3.15383e+06	2.32258e+06
Q02MM0	csy2	#N/A		CRISPR-associated protein Csy2 OS=Pseudomonas aeruginosa (strain UCBPP-PA14) OX=208963 GN=csy2 PE=1 SV=1	Pseudomonas aeruginosa (strain UCBPP-PA14) OX=208963	36	42	8	0.38	0.45	8.47	13.45	15.33	8	8	8	7	8	8	6	8	8	3.18551e+06	2.72533e+06	2.80382e+06	2.38774e+06	2.75759e+06	3.12971e+06	1.90816e+06	1.93383e+06	2.48022e+06
Q02FC7	ureE	#N/A		Urease accessory protein UreE OS=Pseudomonas aeruginosa (strain UCBPP-PA14) OX=208963 GN=ureE PE=3 SV=1	Pseudomonas aeruginosa (strain UCBPP-PA14) OX=208963	11	2	2	0.21	0.45	23.03	24.89	22.66	2	2	2	2	2	2	2	2	2	130265	146186	91319.4	106397	172470	168868	88598.1	84675.9	125587
G3XCX3	pilU	pilU PA14_05190		Type IV pilus ATPase PilU OS=Pseudomonas aeruginosa (strain ATCC 15692 / DSM 22644 / CIP 104116 / JCM 14847 / LMG 12228 / 1C / PRS 101 / PAO1) OX=208964 GN=pilU PE=1 SV=1	Pseudomonas aeruginosa (strain ATCC 15692 / DSM 22644 / CIP 104116 / JCM 14847 / LMG 12228 / 1C / PRS 101 / PAO1) OX=208964	11	7	4	0.79	0.44	25.86	24.18	26.28	4	4	3	4	4	3	2	3	3	830862	819265	503633	576087	730175	447820	272815	467457	370710
Q9I4L1	dgt	dgt PA14_49840		Probable deoxyguanosinetriphosphate triphosphohydrolase OS=Pseudomonas aeruginosa (strain ATCC 15692 / DSM 22644 / CIP 104116 / JCM 14847 / LMG 12228 / 1C / PRS 101 / PAO1) OX=208964 GN=dgt PE=3 SV=1	Pseudomonas aeruginosa (strain ATCC 15692 / DSM 22644 / CIP 104116 / JCM 14847 / LMG 12228 / 1C / PRS 101 / PAO1) OX=208964	5	9	3	0.72	0.44	56.15	53.43	20.08	3	3	3	2	3	3	2	2	2	1.1729e+06	4.34722e+06	2.9883e+06	1.25762e+06	4.34731e+06	4.23671e+06	2.22066e+06	3.31342e+06	2.67044e+06
Q9HYR9	clpP2	clpP PA14_21030		ATP-dependent Clp protease proteolytic subunit 2 OS=Pseudomonas aeruginosa (strain ATCC 15692 / DSM 22644 / CIP 104116 / JCM 14847 / LMG 12228 / 1C / PRS 101 / PAO1) OX=208964 GN=clpP2 PE=3 SV=1	Pseudomonas aeruginosa (strain ATCC 15692 / DSM 22644 / CIP 104116 / JCM 14847 / LMG 12228 / 1C / PRS 101 / PAO1) OX=208964	21	8	3	0.59	0.44	16.5	31.77	2.2	3	3	3	3	3	3	3	3	3	358498	478156	490771	305047	566810	389644	301634	304713	292079
Q9RPT0	rcsF	PA14_20260		Putative S-adenosylmethionine-dependent methyltransferase RcsF OS=Pseudomonas aeruginosa (strain ATCC 15692 / DSM 22644 / CIP 104116 / JCM 14847 / LMG 12228 / 1C / PRS 101 / PAO1) OX=208964 GN=rcsF PE=4 SV=1	Pseudomonas aeruginosa (strain ATCC 15692 / DSM 22644 / CIP 104116 / JCM 14847 / LMG 12228 / 1C / PRS 101 / PAO1) OX=208964	27	20	4	0.44	0.44	53.45	36.37	21.47	4	4	4	3	4	4	3	3	3	609918	2.04787e+06	1.38157e+06	776195	1.57536e+06	1.65346e+06	885100	1.36956e+06	1.23025e+06
Q9I1M0	bkdB	bkdB PA14_35500		Lipoamide acyltransferase component of branched-chain alpha-keto acid dehydrogenase complex OS=Pseudomonas aeruginosa (strain ATCC 15692 / DSM 22644 / CIP 104116 / JCM 14847 / LMG 12228 / 1C / PRS 101 / PAO1) OX=208964 GN=bkdB PE=1 SV=1	Pseudomonas aeruginosa (strain ATCC 15692 / DSM 22644 / CIP 104116 / JCM 14847 / LMG 12228 / 1C / PRS 101 / PAO1) OX=208964	50	403	22	0.16	0.44	56.14	45.4	49.66	28	31	31	28	30	30	29	31	31	9.81335e+07	3.79418e+08	2.91348e+08	1.41324e+08	3.77372e+08	3.72305e+08	1.15155e+08	3.50972e+08	2.48188e+08
Q02H29	murC	#N/A	WT	UDP-N-acetylmuramate--L-alanine ligase OS=Pseudomonas aeruginosa (strain UCBPP-PA14) OX=208963 GN=murC PE=3 SV=1	Pseudomonas aeruginosa (strain ATCC 15692 / DSM 22644 / CIP 104116 / JCM 14847 / LMG 12228 / 1C / PRS 101 / PAO1) OX=208964;Pseudomonas aeruginosa (strain LESB58) OX=557722;Pseudomonas aeruginosa (strain UCBPP-PA14) OX=208963	24	48	10	1.23	0.43	43.44	21.13	16.68	10	10	10	10	10	10	9	10	10	8.08383e+06	3.44324e+06	4.87888e+06	2.20541e+06	3.37326e+06	2.72631e+06	1.7793e+06	2.31841e+06	2.47664e+06
Q02PA2	lap	#N/A		Aminopeptidase OS=Pseudomonas aeruginosa (strain UCBPP-PA14) OX=208963 GN=lap PE=1 SV=1	Pseudomonas aeruginosa (strain ATCC 15692 / DSM 22644 / CIP 104116 / JCM 14847 / LMG 12228 / 1C / PRS 101 / PAO1) OX=208964;Pseudomonas aeruginosa (strain UCBPP-PA14) OX=208963	11	16	5	0.23	0.43	34.38	6.43	23.66	5	5	5	5	5	5	5	5	5	514432	1.0695e+06	867188	888797	982809	874381	820372	752742	508380
Q9I3K7	moaA2	moaA2 moaA PA14_44970		GTP 3',8-cyclase 2 OS=Pseudomonas aeruginosa (strain ATCC 15692 / DSM 22644 / CIP 104116 / JCM 14847 / LMG 12228 / 1C / PRS 101 / PAO1) OX=208964 GN=moaA2 PE=3 SV=1	Pseudomonas aeruginosa (strain ATCC 15692 / DSM 22644 / CIP 104116 / JCM 14847 / LMG 12228 / 1C / PRS 101 / PAO1) OX=208964	5	6	2	-0.45	0.43	9.63	75.72	6.84	2	2	2	1	2	2	2	2	2	227530	235150	271650	161128	933466	451175	325443	372385	358221
B7VAR4	nuoB	#N/A		NADH-quinone oxidoreductase subunit B OS=Pseudomonas aeruginosa (strain LESB58) OX=557722 GN=nuoB PE=3 SV=1	Pseudomonas aeruginosa (strain ATCC 15692 / DSM 22644 / CIP 104116 / JCM 14847 / LMG 12228 / 1C / PRS 101 / PAO1) OX=208964;Pseudomonas aeruginosa (strain LESB58) OX=557722;Pseudomonas aeruginosa (strain UCBPP-PA14) OX=208963	41	46	9	0.53	0.42	12.14	24.53	8.93	9	9	9	8	9	9	9	9	9	3.99641e+06	4.56459e+06	5.10217e+06	3.01632e+06	4.83392e+06	4.77325e+06	3.49526e+06	3.07482e+06	2.95585e+06
Q9HTQ0	dadA	dadA PA14_70040	WT	D-amino acid dehydrogenase 1 OS=Pseudomonas aeruginosa (strain ATCC 15692 / DSM 22644 / CIP 104116 / JCM 14847 / LMG 12228 / 1C / PRS 101 / PAO1) OX=208964 GN=dadA1 PE=1 SV=1	Pseudomonas aeruginosa (strain ATCC 15692 / DSM 22644 / CIP 104116 / JCM 14847 / LMG 12228 / 1C / PRS 101 / PAO1) OX=208964	26	28	11	1.13	0.41	57.22	15.69	14.87	10	9	10	10	10	9	8	8	8	6.09606e+06	1.80773e+06	3.4432e+06	2.39768e+06	2.3672e+06	1.78931e+06	1.57558e+06	1.37691e+06	1.85111e+06
Q02L18	lasA	#N/A		Protease LasA OS=Pseudomonas aeruginosa (strain UCBPP-PA14) OX=208963 GN=lasA PE=1 SV=1	Pseudomonas aeruginosa (strain UCBPP-PA14) OX=208963	5	5	2	0.18	0.39	36.49	44.44	18.19	2	2	2	2	2	2	2	2	2	411828	213541	247162	474423	256561	213421	219131	251996	174074
Q9I1M2	bkdA1	bkdA1 PA14_35530		2-oxoisovalerate dehydrogenase subunit alpha OS=Pseudomonas aeruginosa (strain ATCC 15692 / DSM 22644 / CIP 104116 / JCM 14847 / LMG 12228 / 1C / PRS 101 / PAO1) OX=208964 GN=bkdA1 PE=3 SV=1	Pseudomonas aeruginosa (strain ATCC 15692 / DSM 22644 / CIP 104116 / JCM 14847 / LMG 12228 / 1C / PRS 101 / PAO1) OX=208964	66	320	20	0.08	0.38	54.9	47.44	48.17	27	28	28	27	29	29	28	29	29	7.09991e+07	2.65212e+08	2.13119e+08	9.49306e+07	2.53511e+08	2.76313e+08	8.78879e+07	2.53682e+08	1.74922e+08
Q9HYT6	rapA	hepA rapA PA14_21230	WT	RNA polymerase-associated protein RapA OS=Pseudomonas aeruginosa (strain ATCC 15692 / DSM 22644 / CIP 104116 / JCM 14847 / LMG 12228 / 1C / PRS 101 / PAO1) OX=208964 GN=rapA PE=3 SV=1	Pseudomonas aeruginosa (strain ATCC 15692 / DSM 22644 / CIP 104116 / JCM 14847 / LMG 12228 / 1C / PRS 101 / PAO1) OX=208964	17	18	12	1.66	0.37	60.57	8.11	37.4	11	7	11	5	6	5	3	7	7	2.50917e+06	595757	1.64049e+06	543758	572146	487059	315472	676896	673473
Q9I0Q0	pqsH	pqsH PA14_30630		2-heptyl-3-hydroxy-4(1H)-quinolone synthase OS=Pseudomonas aeruginosa (strain ATCC 15692 / DSM 22644 / CIP 104116 / JCM 14847 / LMG 12228 / 1C / PRS 101 / PAO1) OX=208964 GN=pqsH PE=3 SV=1	Pseudomonas aeruginosa (strain ATCC 15692 / DSM 22644 / CIP 104116 / JCM 14847 / LMG 12228 / 1C / PRS 101 / PAO1) OX=208964	48	91	15	0.81	0.36	77.49	22.26	21.54	15	15	15	15	15	15	13	15	15	1.87072e+07	4.69707e+06	6.29009e+06	6.79257e+06	5.10649e+06	4.44032e+06	3.28563e+06	3.74449e+06	4.95129e+06
B7V669	rplQ	#N/A		50S ribosomal protein L17 OS=Pseudomonas aeruginosa (strain LESB58) OX=557722 GN=rplQ PE=3 SV=1	Pseudomonas aeruginosa (strain ATCC 15692 / DSM 22644 / CIP 104116 / JCM 14847 / LMG 12228 / 1C / PRS 101 / PAO1) OX=208964;Pseudomonas aeruginosa (strain LESB58) OX=557722;Pseudomonas aeruginosa (strain UCBPP-PA14) OX=208963;Pseudomonas aeruginosa (strain PA7) OX=381754	55	74	6	0.56	0.35	17.67	9.97	28.53	9	9	9	9	9	9	9	9	9	2.71876e+07	2.28158e+07	1.90618e+07	2.12548e+07	1.79059e+07	1.80253e+07	2.37497e+07	1.57614e+07	1.42322e+07
B7V3U4	rimK	#N/A		Probable alpha-L-glutamate ligase OS=Pseudomonas aeruginosa (strain LESB58) OX=557722 GN=rimK PE=3 SV=1	Pseudomonas aeruginosa (strain ATCC 15692 / DSM 22644 / CIP 104116 / JCM 14847 / LMG 12228 / 1C / PRS 101 / PAO1) OX=208964;Pseudomonas aeruginosa (strain LESB58) OX=557722;Pseudomonas aeruginosa (strain UCBPP-PA14) OX=208963;Pseudomonas aeruginosa (strain PA7) OX=381754	14	9	4	-0.37	0.35	36.01	30.34	31.42	4	4	4	4	4	4	4	4	4	257971	463283	260428	453089	334318	617229	538980	332548	315696
Q02IC7	ruvC	#N/A		Crossover junction endodeoxyribonuclease RuvC OS=Pseudomonas aeruginosa (strain UCBPP-PA14) OX=208963 GN=ruvC PE=3 SV=1	Pseudomonas aeruginosa (strain ATCC 15692 / DSM 22644 / CIP 104116 / JCM 14847 / LMG 12228 / 1C / PRS 101 / PAO1) OX=208964;Pseudomonas aeruginosa (strain LESB58) OX=557722;Pseudomonas aeruginosa (strain UCBPP-PA14) OX=208963	23	25	3	-0.56	0.34	67.05	52.56	10.06	3	3	3	3	3	3	3	3	3	1.1093e+06	4.68823e+06	2.33862e+06	1.47681e+06	4.59321e+06	5.07081e+06	3.63325e+06	3.9852e+06	3.25606e+06
Q02PH8	fadB	#N/A		Fatty acid oxidation complex subunit alpha OS=Pseudomonas aeruginosa (strain UCBPP-PA14) OX=208963 GN=fadB PE=3 SV=1	Pseudomonas aeruginosa (strain ATCC 15692 / DSM 22644 / CIP 104116 / JCM 14847 / LMG 12228 / 1C / PRS 101 / PAO1) OX=208964;Pseudomonas aeruginosa (strain LESB58) OX=557722;Pseudomonas aeruginosa (strain UCBPP-PA14) OX=208963	2	2	2	1.56	0.32	57.28	16.31	40.02	2	1	2	1	2	1		1	1	364459	97845.2	236014	97618.4	80989.8	112649	47462.3	79890.1	111072
O52762	katA	katA PA14_09150		Catalase OS=Pseudomonas aeruginosa (strain ATCC 15692 / DSM 22644 / CIP 104116 / JCM 14847 / LMG 12228 / 1C / PRS 101 / PAO1) OX=208964 GN=katA PE=1 SV=1	Pseudomonas aeruginosa (strain ATCC 15692 / DSM 22644 / CIP 104116 / JCM 14847 / LMG 12228 / 1C / PRS 101 / PAO1) OX=208964	78	261	31	0.77	0.32	46.37	33.18	14	33	33	31	32	31	32	33	33	33	7.73803e+07	3.16537e+07	4.40105e+07	4.88249e+07	2.84378e+07	2.86381e+07	2.59011e+07	2.82569e+07	3.38971e+07
P21630	braG	braG PA14_50560		High-affinity branched-chain amino acid transport ATP-binding protein BraG OS=Pseudomonas aeruginosa (strain ATCC 15692 / DSM 22644 / CIP 104116 / JCM 14847 / LMG 12228 / 1C / PRS 101 / PAO1) OX=208964 GN=braG PE=3 SV=1	Pseudomonas aeruginosa (strain ATCC 15692 / DSM 22644 / CIP 104116 / JCM 14847 / LMG 12228 / 1C / PRS 101 / PAO1) OX=208964	35	16	7	0.54	0.32	34.46	33.57	11.53	7	7	7	7	7	7	6	7	7	2.77531e+06	1.43987e+06	1.80009e+06	2.1727e+06	1.85614e+06	1.06572e+06	1.34475e+06	1.23018e+06	1.54298e+06
Q9KGU6	dxr	dxr PA14_17130		1-deoxy-D-xylulose 5-phosphate reductoisomerase OS=Pseudomonas aeruginosa (strain ATCC 15692 / DSM 22644 / CIP 104116 / JCM 14847 / LMG 12228 / 1C / PRS 101 / PAO1) OX=208964 GN=dxr PE=1 SV=1	Pseudomonas aeruginosa (strain ATCC 15692 / DSM 22644 / CIP 104116 / JCM 14847 / LMG 12228 / 1C / PRS 101 / PAO1) OX=208964;Pseudomonas aeruginosa (strain LESB58) OX=557722	9	4	2	0.22	0.32	15.6	28.9	17.23	2	2	2	2	2	2	2	2	1	198704	166487	228179	126711	228611	211874	157759	176779	124673
P07345	trpB	trpB PA14_00450		Tryptophan synthase beta chain OS=Pseudomonas aeruginosa (strain ATCC 15692 / DSM 22644 / CIP 104116 / JCM 14847 / LMG 12228 / 1C / PRS 101 / PAO1) OX=208964 GN=trpB PE=3 SV=2	Pseudomonas aeruginosa (strain ATCC 15692 / DSM 22644 / CIP 104116 / JCM 14847 / LMG 12228 / 1C / PRS 101 / PAO1) OX=208964	15	19	4	0.52	0.31	3.69	15.63	14.88	4	4	4	4	4	4	4	4	3	611903	598830	643163	468481	642263	556755	386975	509377	411073
P13981	arcA	arcA PA14_68330		Arginine deiminase OS=Pseudomonas aeruginosa (strain ATCC 15692 / DSM 22644 / CIP 104116 / JCM 14847 / LMG 12228 / 1C / PRS 101 / PAO1) OX=208964 GN=arcA PE=1 SV=2	Pseudomonas aeruginosa (strain ATCC 15692 / DSM 22644 / CIP 104116 / JCM 14847 / LMG 12228 / 1C / PRS 101 / PAO1) OX=208964	55	136	19	0.92	0.3	34.73	3.56	22.1	20	18	20	18	19	18	19	19	19	3.12306e+07	1.5722e+07	2.10802e+07	1.51982e+07	1.44279e+07	1.42071e+07	8.59093e+06	1.30838e+07	1.29231e+07
Q02RS2	guaA	#N/A		GMP synthase [glutamine-hydrolyzing] OS=Pseudomonas aeruginosa (strain UCBPP-PA14) OX=208963 GN=guaA PE=3 SV=1	Pseudomonas aeruginosa (strain UCBPP-PA14) OX=208963	18	41	5	0.67	0.3	8.91	46.98	12.1	8	8	8	7	8	8	8	8	8	1.42549e+07	1.35677e+07	1.6091e+07	2.06036e+07	9.03196e+06	1.05376e+07	1.4202e+06	1.72562e+06	1.79474e+06
Q9I0J7	nuoF	nuoF PA14_29970		NADH-quinone oxidoreductase subunit F OS=Pseudomonas aeruginosa (strain ATCC 15692 / DSM 22644 / CIP 104116 / JCM 14847 / LMG 12228 / 1C / PRS 101 / PAO1) OX=208964 GN=nuoF PE=3 SV=1	Pseudomonas aeruginosa (strain ATCC 15692 / DSM 22644 / CIP 104116 / JCM 14847 / LMG 12228 / 1C / PRS 101 / PAO1) OX=208964	13	21	6	0.85	0.29	19.27	49.31	15.85	6	6	6	6	6	6	5	5	5	2.10776e+06	1.83025e+06	1.42316e+06	932495	2.886e+06	2.59906e+06	1.38042e+06	1.03034e+06	1.37247e+06
B7V3E7	hslU	#N/A		ATP-dependent protease ATPase subunit HslU OS=Pseudomonas aeruginosa (strain LESB58) OX=557722 GN=hslU PE=3 SV=1	Pseudomonas aeruginosa (strain ATCC 15692 / DSM 22644 / CIP 104116 / JCM 14847 / LMG 12228 / 1C / PRS 101 / PAO1) OX=208964;Pseudomonas aeruginosa (strain LESB58) OX=557722;Pseudomonas aeruginosa (strain UCBPP-PA14) OX=208963	15	21	6	0.52	0.29	10.82	7	11.96	6	6	5	6	6	6	6	5	6	1.33619e+06	1.26295e+06	1.07881e+06	1.03482e+06	1.07303e+06	1.18278e+06	951958	749106	845272
Q02FQ1	lldD	#N/A		L-lactate dehydrogenase OS=Pseudomonas aeruginosa (strain UCBPP-PA14) OX=208963 GN=lldD PE=3 SV=1	Pseudomonas aeruginosa (strain UCBPP-PA14) OX=208963	59	89	3	0.33	0.29	17.57	30.87	8.64	19	18	19	18	17	18	16	18	18	8.12732e+06	6.33948e+06	5.86956e+06	8.56026e+06	5.07449e+06	5.30704e+06	5.92621e+06	5.11752e+06	5.12138e+06
Q02I17	trhO	#N/A		tRNA uridine(34) hydroxylase OS=Pseudomonas aeruginosa (strain UCBPP-PA14) OX=208963 GN=trhO PE=3 SV=1	Pseudomonas aeruginosa (strain UCBPP-PA14) OX=208963	19	20	6	0.19	0.29	7.6	9.92	7.29	6	6	6	6	6	6	6	6	6	1.01081e+06	1.16167e+06	1.15089e+06	1.04859e+06	1.22893e+06	1.26869e+06	1.04465e+06	948310	907384
Q02N70	kynA	#N/A		Tryptophan 2,3-dioxygenase OS=Pseudomonas aeruginosa (strain UCBPP-PA14) OX=208963 GN=kynA PE=3 SV=1	Pseudomonas aeruginosa (strain UCBPP-PA14) OX=208963	52	76	12	0.1	0.29	70.63	57.01	37.65	11	14	14	11	14	14	13	13	14	3.26382e+06	1.89411e+07	1.10877e+07	3.92915e+06	1.38338e+07	1.58895e+07	6.50157e+06	1.42163e+07	1.00516e+07
Q02IC5	aspS	#N/A		Aspartate--tRNA(Asp/Asn) ligase OS=Pseudomonas aeruginosa (strain UCBPP-PA14) OX=208963 GN=aspS PE=3 SV=1	Pseudomonas aeruginosa (strain ATCC 15692 / DSM 22644 / CIP 104116 / JCM 14847 / LMG 12228 / 1C / PRS 101 / PAO1) OX=208964;Pseudomonas aeruginosa (strain LESB58) OX=557722;Pseudomonas aeruginosa (strain UCBPP-PA14) OX=208963	34	90	17	0.56	0.28	9.48	28.24	43.67	16	15	16	13	14	14	10	16	16	7.17938e+06	6.04436e+06	7.13581e+06	3.92845e+06	6.92632e+06	5.15679e+06	2.10453e+06	5.48314e+06	5.06494e+06
Q9HUK1	parC	parC PA14_65605		DNA topoisomerase 4 subunit A OS=Pseudomonas aeruginosa (strain ATCC 15692 / DSM 22644 / CIP 104116 / JCM 14847 / LMG 12228 / 1C / PRS 101 / PAO1) OX=208964 GN=parC PE=3 SV=1	Pseudomonas aeruginosa (strain ATCC 15692 / DSM 22644 / CIP 104116 / JCM 14847 / LMG 12228 / 1C / PRS 101 / PAO1) OX=208964	18	34	11	0.46	0.28	14.7	3.61	26.08	11	11	11	11	10	11	7	10	10	3.05871e+06	2.29312e+06	2.5669e+06	2.2573e+06	2.27145e+06	2.12632e+06	1.4081e+06	1.63265e+06	2.30062e+06
B7V661	rpsE	#N/A		30S ribosomal protein S5 OS=Pseudomonas aeruginosa (strain LESB58) OX=557722 GN=rpsE PE=3 SV=1	Pseudomonas aeruginosa (strain ATCC 15692 / DSM 22644 / CIP 104116 / JCM 14847 / LMG 12228 / 1C / PRS 101 / PAO1) OX=208964;Pseudomonas aeruginosa (strain LESB58) OX=557722;Pseudomonas aeruginosa (strain UCBPP-PA14) OX=208963;Pseudomonas aeruginosa (strain PA7) OX=381754	63	142	10	0.11	0.27	15.67	21.23	13.42	14	14	14	14	14	14	13	14	14	4.88989e+07	4.21469e+07	3.56599e+07	5.41517e+07	3.73268e+07	3.91181e+07	4.61694e+07	3.91933e+07	3.55218e+07	Met-loss+Acetyl [N-Term]
Q02IB8	proS	#N/A		Proline--tRNA ligase OS=Pseudomonas aeruginosa (strain UCBPP-PA14) OX=208963 GN=proS PE=3 SV=1	Pseudomonas aeruginosa (strain UCBPP-PA14) OX=208963	52	153	24	-0.1	0.27	54.82	70.39	37.02	20	23	23	21	24	24	20	22	22	6.05639e+06	1.87916e+07	1.05148e+07	4.63716e+06	1.38213e+07	2.49984e+07	7.53622e+06	1.64644e+07	1.21897e+07
Q9I6B3	trmB	trmB PA14_05000		tRNA (guanine-N(7)-)-methyltransferase OS=Pseudomonas aeruginosa (strain ATCC 15692 / DSM 22644 / CIP 104116 / JCM 14847 / LMG 12228 / 1C / PRS 101 / PAO1) OX=208964 GN=trmB PE=3 SV=2	Pseudomonas aeruginosa (strain ATCC 15692 / DSM 22644 / CIP 104116 / JCM 14847 / LMG 12228 / 1C / PRS 101 / PAO1) OX=208964	20	22	4	-0.18	0.27	46.45	24.78	22.42	3	3	3	3	4	4	3	4	4	823281	2.20338e+06	1.43852e+06	1.21711e+06	1.85693e+06	2.00792e+06	1.01703e+06	1.56337e+06	1.53518e+06
A6VBV3	obg	#N/A		GTPase Obg OS=Pseudomonas aeruginosa (strain PA7) OX=381754 GN=obg PE=3 SV=1	Pseudomonas aeruginosa (strain PA7) OX=381754	7	2	2	0.1	0.26	10.1	9.46	21.31	2	2	2	2	2	2	2	2	2	187530	156620	159908	134624	158326	160326	114192	171805	168120
P19572	lysA	lysA PA14_69670		Diaminopimelate decarboxylase OS=Pseudomonas aeruginosa (strain ATCC 15692 / DSM 22644 / CIP 104116 / JCM 14847 / LMG 12228 / 1C / PRS 101 / PAO1) OX=208964 GN=lysA PE=3 SV=2	Pseudomonas aeruginosa (strain ATCC 15692 / DSM 22644 / CIP 104116 / JCM 14847 / LMG 12228 / 1C / PRS 101 / PAO1) OX=208964	9	7	3	-0.08	0.26	18.78	17.68	20.32	2	2	2	2	3	3	2	3	3	544489	732760	529930	616036	852994	662293	792747	573851	560161
Q02QE8	phnC2	#N/A		Phosphonates import ATP-binding protein PhnC 2 OS=Pseudomonas aeruginosa (strain UCBPP-PA14) OX=208963 GN=phnC2 PE=3 SV=1	Pseudomonas aeruginosa (strain UCBPP-PA14) OX=208963	59	83	11	-0.22	0.26	24.47	1.48	3.47	11	10	11	11	11	11	11	10	11	3.11834e+06	5.05076e+06	3.82069e+06	5.53485e+06	5.63488e+06	5.47207e+06	4.49093e+06	4.56394e+06	4.79787e+06
Q02FS8	infB	#N/A		Translation initiation factor IF-2 OS=Pseudomonas aeruginosa (strain UCBPP-PA14) OX=208963 GN=infB PE=3 SV=1	Pseudomonas aeruginosa (strain UCBPP-PA14) OX=208963	54	267	37	0.49	0.25	16.3	27.1	15.34	37	37	36	34	35	35	35	39	39	2.40116e+07	2.90558e+07	2.1091e+07	1.65023e+07	2.76409e+07	1.95576e+07	1.55111e+07	1.70159e+07	2.08047e+07
Q9I4X3	pqsA	pqsA PA14_51430		Anthranilate--CoA ligase OS=Pseudomonas aeruginosa (strain ATCC 15692 / DSM 22644 / CIP 104116 / JCM 14847 / LMG 12228 / 1C / PRS 101 / PAO1) OX=208964 GN=pqsA PE=1 SV=1	Pseudomonas aeruginosa (strain ATCC 15692 / DSM 22644 / CIP 104116 / JCM 14847 / LMG 12228 / 1C / PRS 101 / PAO1) OX=208964	37	163	16	0.16	0.25	27.27	35.86	12.69	17	17	16	16	15	16	15	15	14	3.15705e+07	5.27767e+07	3.69348e+07	3.01312e+07	3.72319e+07	5.91451e+07	3.57116e+07	3.68815e+07	2.89267e+07
Q9HTX6	gcvH2	gcvH1 gcvH PA14_68860		Glycine cleavage system H protein 2 OS=Pseudomonas aeruginosa (strain ATCC 15692 / DSM 22644 / CIP 104116 / JCM 14847 / LMG 12228 / 1C / PRS 101 / PAO1) OX=208964 GN=gcvH2 PE=3 SV=1	Pseudomonas aeruginosa (strain ATCC 15692 / DSM 22644 / CIP 104116 / JCM 14847 / LMG 12228 / 1C / PRS 101 / PAO1) OX=208964	16	7	2	0.46	0.24	35.89	36.26	21.38	2	2	2	2	2	2	2	2	2	296286	621799	597391	267914	491720	583559	294603	375267	454892
Q9X4P2	rppH	rppH nudH PA14_04390		RNA pyrophosphohydrolase OS=Pseudomonas aeruginosa (strain ATCC 15692 / DSM 22644 / CIP 104116 / JCM 14847 / LMG 12228 / 1C / PRS 101 / PAO1) OX=208964 GN=rppH PE=3 SV=1	Pseudomonas aeruginosa (strain ATCC 15692 / DSM 22644 / CIP 104116 / JCM 14847 / LMG 12228 / 1C / PRS 101 / PAO1) OX=208964;Pseudomonas aeruginosa (strain LESB58) OX=557722;Pseudomonas aeruginosa (strain UCBPP-PA14) OX=208963;Pseudomonas aeruginosa (strain PA7) OX=381754	33	29	5	-0.14	0.24	16.73	11.18	4.99	4	4	4	5	5	5	5	5	5	4.31194e+06	5.92171e+06	5.79004e+06	5.40491e+06	6.76828e+06	6.17616e+06	5.39856e+06	5.29025e+06	5.81043e+06
Q9I5Z0	metK	metK PA14_07090		S-adenosylmethionine synthase OS=Pseudomonas aeruginosa (strain ATCC 15692 / DSM 22644 / CIP 104116 / JCM 14847 / LMG 12228 / 1C / PRS 101 / PAO1) OX=208964 GN=metK PE=3 SV=1	Pseudomonas aeruginosa (strain ATCC 15692 / DSM 22644 / CIP 104116 / JCM 14847 / LMG 12228 / 1C / PRS 101 / PAO1) OX=208964;Pseudomonas aeruginosa (strain LESB58) OX=557722;Pseudomonas aeruginosa (strain UCBPP-PA14) OX=208963;Pseudomonas aeruginosa (strain PA7) OX=381754	42	83	12	0.99	0.23	56.25	25.05	11.18	13	13	13	12	11	12	12	11	12	2.22121e+07	6.64118e+06	1.29236e+07	9.41604e+06	7.63379e+06	5.63042e+06	6.54946e+06	5.88026e+06	7.35301e+06
Q9I1S2	hcnB	hcnB PA14_36320		Hydrogen cyanide synthase subunit HcnB OS=Pseudomonas aeruginosa (strain ATCC 15692 / DSM 22644 / CIP 104116 / JCM 14847 / LMG 12228 / 1C / PRS 101 / PAO1) OX=208964 GN=hcnB PE=1 SV=1	Pseudomonas aeruginosa (strain ATCC 15692 / DSM 22644 / CIP 104116 / JCM 14847 / LMG 12228 / 1C / PRS 101 / PAO1) OX=208964	34	78	13	-0.08	0.23	26.31	11.64	14.86	12	12	13	11	11	10	13	13	12	8.65118e+06	1.47801e+07	1.15277e+07	1.30497e+07	1.5242e+07	1.2198e+07	1.0285e+07	1.36719e+07	1.32359e+07
Q9HXH0	valS	valS PA14_14440		Valine--tRNA ligase OS=Pseudomonas aeruginosa (strain ATCC 15692 / DSM 22644 / CIP 104116 / JCM 14847 / LMG 12228 / 1C / PRS 101 / PAO1) OX=208964 GN=valS PE=1 SV=1	Pseudomonas aeruginosa (strain ATCC 15692 / DSM 22644 / CIP 104116 / JCM 14847 / LMG 12228 / 1C / PRS 101 / PAO1) OX=208964	6	15	5	0.76	0.22	21.25	40.71	6.91	5	4	5	4	4	3	3	3	3	1.2406e+06	812183	988086	554806	1.27692e+06	845793	571400	630070	654655
O30508	aruC	aruC argD PA14_52720		Succinylornithine transaminase/acetylornithine aminotransferase OS=Pseudomonas aeruginosa (strain ATCC 15692 / DSM 22644 / CIP 104116 / JCM 14847 / LMG 12228 / 1C / PRS 101 / PAO1) OX=208964 GN=aruC PE=1 SV=2	Pseudomonas aeruginosa (strain ATCC 15692 / DSM 22644 / CIP 104116 / JCM 14847 / LMG 12228 / 1C / PRS 101 / PAO1) OX=208964	26	14	7	0.61	0.22	30.49	20.11	9.97	7	7	7	3	6	6	5	5	5	1.16648e+06	625463	872934	502437	756956	642781	509042	514691	605509
A6V0S3	rlmF	#N/A		Ribosomal RNA large subunit methyltransferase F OS=Pseudomonas aeruginosa (strain PA7) OX=381754 GN=rlmF PE=3 SV=2	Pseudomonas aeruginosa (strain PA7) OX=381754	5	10	2	0.42	0.22	7.39	37.04	8.26	2	2	2	2	2	2	2	2	2	334589	303975	289820	147217	326790	264729	216319	240196	255189
Q9I4X0	mvfR	mvfR PA14_51340		Multiple virulence factor regulator MvfR OS=Pseudomonas aeruginosa (strain ATCC 15692 / DSM 22644 / CIP 104116 / JCM 14847 / LMG 12228 / 1C / PRS 101 / PAO1) OX=208964 GN=mvfR PE=1 SV=1	Pseudomonas aeruginosa (strain ATCC 15692 / DSM 22644 / CIP 104116 / JCM 14847 / LMG 12228 / 1C / PRS 101 / PAO1) OX=208964	25	39	7	0.3	0.22	13.87	20.42	16.33	6	6	6	5	5	5	6	5	6	1.5579e+06	1.43858e+06	1.87438e+06	1.24791e+06	1.84016e+06	1.40973e+06	1.28274e+06	1.24868e+06	1.65989e+06
Q02RL7	rimM	#N/A		Ribosome maturation factor RimM OS=Pseudomonas aeruginosa (strain UCBPP-PA14) OX=208963 GN=rimM PE=3 SV=1	Pseudomonas aeruginosa (strain LESB58) OX=557722;Pseudomonas aeruginosa (strain UCBPP-PA14) OX=208963	13	4	2	0	0.22	10.59	26.49	24.62	2	2	1	2	2	2	2	2	2	333880	382813	412841	226495	388349	302195	289645	376709	230379
Q02T87	rpoB	#N/A		DNA-directed RNA polymerase subunit beta OS=Pseudomonas aeruginosa (strain UCBPP-PA14) OX=208963 GN=rpoB PE=3 SV=1	Pseudomonas aeruginosa (strain UCBPP-PA14) OX=208963	60	576	70	0.52	0.21	20.26	5.97	7.5	82	81	82	81	81	80	76	79	80	1.15716e+08	7.65182e+07	1.00976e+08	8.04563e+07	7.81432e+07	7.16264e+07	7.3899e+07	7.83524e+07	8.56835e+07
B7V0Q9	hemF	#N/A		Oxygen-dependent coproporphyrinogen-III oxidase OS=Pseudomonas aeruginosa (strain LESB58) OX=557722 GN=hemF PE=3 SV=1	Pseudomonas aeruginosa (strain LESB58) OX=557722	7	4	2	0.45	0.21	38.1	55.42	47.2	2	2	2	2	2	1	2	1	2	792947	409396	452279	609154	412589	169774	529486	196015	338045
B7V0L2	hemA	#N/A		Glutamyl-tRNA reductase OS=Pseudomonas aeruginosa (strain LESB58) OX=557722 GN=hemA PE=3 SV=1	Pseudomonas aeruginosa (strain ATCC 15692 / DSM 22644 / CIP 104116 / JCM 14847 / LMG 12228 / 1C / PRS 101 / PAO1) OX=208964;Pseudomonas aeruginosa (strain LESB58) OX=557722;Pseudomonas aeruginosa (strain UCBPP-PA14) OX=208963	7	14	3	0.44	0.21	7.26	19.13	16.05	3	2	3	3	2	3	2	2	2	541045	479479	477136	508179	348786	407295	384392	401874	294159
Q02ND5	nuoH	#N/A		NADH-quinone oxidoreductase subunit H OS=Pseudomonas aeruginosa (strain UCBPP-PA14) OX=208963 GN=nuoH PE=3 SV=1	Pseudomonas aeruginosa (strain ATCC 15692 / DSM 22644 / CIP 104116 / JCM 14847 / LMG 12228 / 1C / PRS 101 / PAO1) OX=208964;Pseudomonas aeruginosa (strain LESB58) OX=557722;Pseudomonas aeruginosa (strain UCBPP-PA14) OX=208963	7	4	2	0.43	0.21	40.9	14.29	10.75	2	2	2	2	2	1	2	2	2	330222	134910	285829	170009	176557	134029	150109	121030	134742
Q9HWR3	bphP	PA14_10700		Bacteriophytochrome OS=Pseudomonas aeruginosa (strain ATCC 15692 / DSM 22644 / CIP 104116 / JCM 14847 / LMG 12228 / 1C / PRS 101 / PAO1) OX=208964 GN=bphP PE=1 SV=1	Pseudomonas aeruginosa (strain ATCC 15692 / DSM 22644 / CIP 104116 / JCM 14847 / LMG 12228 / 1C / PRS 101 / PAO1) OX=208964	40	161	23	-0.03	0.21	51.97	61.7	30.14	23	25	25	20	25	25	23	25	25	7.61122e+06	2.58307e+07	2.18667e+07	6.72781e+06	2.88067e+07	3.28768e+07	1.40089e+07	2.62748e+07	2.09133e+07
P27726	gapA	gapA PA14_22890	WT	Glyceraldehyde-3-phosphate dehydrogenase OS=Pseudomonas aeruginosa (strain ATCC 15692 / DSM 22644 / CIP 104116 / JCM 14847 / LMG 12228 / 1C / PRS 101 / PAO1) OX=208964 GN=gap PE=3 SV=3	Pseudomonas aeruginosa (strain ATCC 15692 / DSM 22644 / CIP 104116 / JCM 14847 / LMG 12228 / 1C / PRS 101 / PAO1) OX=208964	34	43	10	1.37	0.2	65.72	31.48	20.33	10	10	10	10	10	8	9	8	9	1.059e+07	2.63945e+06	5.26308e+06	3.19667e+06	3.35402e+06	1.76944e+06	2.38159e+06	2.10599e+06	3.10201e+06
B7UYX5	lepA	#N/A		Elongation factor 4 OS=Pseudomonas aeruginosa (strain LESB58) OX=557722 GN=lepA PE=3 SV=1	Pseudomonas aeruginosa (strain ATCC 15692 / DSM 22644 / CIP 104116 / JCM 14847 / LMG 12228 / 1C / PRS 101 / PAO1) OX=208964;Pseudomonas aeruginosa (strain LESB58) OX=557722;Pseudomonas aeruginosa (strain UCBPP-PA14) OX=208963	43	128	17	0.48	0.2	14.08	29.81	25.39	18	18	18	17	17	17	17	17	16	1.20323e+07	1.56655e+07	1.28631e+07	7.49994e+06	1.39876e+07	1.21211e+07	7.36811e+06	1.2432e+07	1.01801e+07
Q9I7C0	gmhB	PA14_00070		D-glycero-beta-D-manno-heptose-1,7-bisphosphate 7-phosphatase OS=Pseudomonas aeruginosa (strain ATCC 15692 / DSM 22644 / CIP 104116 / JCM 14847 / LMG 12228 / 1C / PRS 101 / PAO1) OX=208964 GN=gmhB PE=3 SV=1	Pseudomonas aeruginosa (strain ATCC 15692 / DSM 22644 / CIP 104116 / JCM 14847 / LMG 12228 / 1C / PRS 101 / PAO1) OX=208964	29	13	4	0.09	0.2	9.18	52.41	32.88	4	4	4	4	4	2	3	4	3	718012	597355	669527	1.00432e+06	663563	312391	823414	463948	505907
Q9HXI8	iscS	iscS PA14_14730		Cysteine desulfurase IscS OS=Pseudomonas aeruginosa (strain ATCC 15692 / DSM 22644 / CIP 104116 / JCM 14847 / LMG 12228 / 1C / PRS 101 / PAO1) OX=208964 GN=iscS PE=3 SV=1	Pseudomonas aeruginosa (strain ATCC 15692 / DSM 22644 / CIP 104116 / JCM 14847 / LMG 12228 / 1C / PRS 101 / PAO1) OX=208964;Pseudomonas aeruginosa (strain UCBPP-PA14) OX=208963	55	104	18	0.53	0.19	14.26	16.31	0.49	17	17	17	17	17	17	15	17	17	1.38289e+07	1.05023e+07	1.15191e+07	8.41519e+06	1.17009e+07	1.05446e+07	9.02536e+06	8.93796e+06	8.97686e+06
B7UZL0	rpsI	#N/A		30S ribosomal protein S9 OS=Pseudomonas aeruginosa (strain LESB58) OX=557722 GN=rpsI PE=3 SV=1	Pseudomonas aeruginosa (strain ATCC 15692 / DSM 22644 / CIP 104116 / JCM 14847 / LMG 12228 / 1C / PRS 101 / PAO1) OX=208964;Pseudomonas aeruginosa (strain LESB58) OX=557722;Pseudomonas aeruginosa (strain UCBPP-PA14) OX=208963	49	48	6	0.39	0.19	23.04	12.43	4.98	7	7	7	7	7	7	7	7	7	1.48032e+07	1.2217e+07	9.23831e+06	8.87935e+06	1.1395e+07	1.04972e+07	9.46195e+06	8.60756e+06	8.81216e+06
P09786	phnB	phnB PA14_51350		Anthranilate synthase component 2, pyocyanine specific OS=Pseudomonas aeruginosa (strain ATCC 15692 / DSM 22644 / CIP 104116 / JCM 14847 / LMG 12228 / 1C / PRS 101 / PAO1) OX=208964 GN=phnB PE=1 SV=3	Pseudomonas aeruginosa (strain ATCC 15692 / DSM 22644 / CIP 104116 / JCM 14847 / LMG 12228 / 1C / PRS 101 / PAO1) OX=208964	13	27	2	0.26	0.19	52.71	38.95	29.41	3	3	3	3	3	3	3	3	3	1.78729e+06	5.96963e+06	4.18731e+06	2.15669e+06	4.12193e+06	5.0278e+06	2.33744e+06	4.2682e+06	3.94648e+06
Q9HXJ7	bamB	bamB PA14_14910		Outer membrane protein assembly factor BamB OS=Pseudomonas aeruginosa (strain ATCC 15692 / DSM 22644 / CIP 104116 / JCM 14847 / LMG 12228 / 1C / PRS 101 / PAO1) OX=208964 GN=bamB PE=1 SV=1	Pseudomonas aeruginosa (strain ATCC 15692 / DSM 22644 / CIP 104116 / JCM 14847 / LMG 12228 / 1C / PRS 101 / PAO1) OX=208964	20	8	6	2.04	0.18	81.67	36.86	12.91	5	2	5	1		1	2	2	2	1.93551e+06	279462	868669	271974	126641	261810	193741	196848	242398
Q02V73	glyS	#N/A	WT	Glycine--tRNA ligase beta subunit OS=Pseudomonas aeruginosa (strain UCBPP-PA14) OX=208963 GN=glyS PE=3 SV=1	Pseudomonas aeruginosa (strain UCBPP-PA14) OX=208963	29	45	15	1.2	0.18	35.8	30.36	26.86	15	15	15	12	12	12	10	12	12	5.74038e+06	2.68828e+06	4.38504e+06	2.00981e+06	2.91875e+06	1.62711e+06	1.2431e+06	2.11566e+06	2.03996e+06
Q02PF8	nqrF	#N/A		Na(+)-translocating NADH-quinone reductase subunit F OS=Pseudomonas aeruginosa (strain UCBPP-PA14) OX=208963 GN=nqrF PE=3 SV=1	Pseudomonas aeruginosa (strain UCBPP-PA14) OX=208963	12	5	4	0.84	0.18	46.94	55.27	34.49	4	3	3	3	3	3	2	1	2	1.02658e+06	356045	792674	571890	1.3467e+06	547991	530290	259065	496881
Q9HZJ5	topA	topA PA14_25110		DNA topoisomerase 1 OS=Pseudomonas aeruginosa (strain ATCC 15692 / DSM 22644 / CIP 104116 / JCM 14847 / LMG 12228 / 1C / PRS 101 / PAO1) OX=208964 GN=topA PE=3 SV=1	Pseudomonas aeruginosa (strain ATCC 15692 / DSM 22644 / CIP 104116 / JCM 14847 / LMG 12228 / 1C / PRS 101 / PAO1) OX=208964	11	31	10	0.46	0.18	19.34	51.68	6.48	10	10	10	9	10	10	9	10	10	1.69898e+06	2.03063e+06	1.37264e+06	1.05146e+06	2.66879e+06	1.31608e+06	1.13405e+06	1.28913e+06	1.1953e+06
Q02RC8	rpsB	#N/A		30S ribosomal protein S2 OS=Pseudomonas aeruginosa (strain UCBPP-PA14) OX=208963 GN=rpsB PE=3 SV=1	Pseudomonas aeruginosa (strain ATCC 15692 / DSM 22644 / CIP 104116 / JCM 14847 / LMG 12228 / 1C / PRS 101 / PAO1) OX=208964;Pseudomonas aeruginosa (strain LESB58) OX=557722;Pseudomonas aeruginosa (strain UCBPP-PA14) OX=208963	71	182	15	0.26	0.18	4.53	9.63	6.19	18	18	18	18	19	18	17	18	18	4.99151e+07	4.61101e+07	4.6283e+07	4.64234e+07	4.4604e+07	3.84861e+07	4.11111e+07	4.10617e+07	3.68325e+07
Q00512	xcpR	xcpR PA14_23990		Type II secretion system protein E OS=Pseudomonas aeruginosa (strain ATCC 15692 / DSM 22644 / CIP 104116 / JCM 14847 / LMG 12228 / 1C / PRS 101 / PAO1) OX=208964 GN=xcpR PE=1 SV=1	Pseudomonas aeruginosa (strain ATCC 15692 / DSM 22644 / CIP 104116 / JCM 14847 / LMG 12228 / 1C / PRS 101 / PAO1) OX=208964	30	53	13	0.15	0.18	46.95	41.96	25.27	12	12	12	13	12	13	12	12	12	1.62764e+06	4.7135e+06	3.73952e+06	1.87599e+06	4.0066e+06	4.73249e+06	2.25472e+06	3.75459e+06	3.48633e+06
Q9HUG8	msbA	msbA PA14_66080		Lipid A export ATP-binding/permease protein MsbA OS=Pseudomonas aeruginosa (strain ATCC 15692 / DSM 22644 / CIP 104116 / JCM 14847 / LMG 12228 / 1C / PRS 101 / PAO1) OX=208964 GN=msbA PE=3 SV=1	Pseudomonas aeruginosa (strain ATCC 15692 / DSM 22644 / CIP 104116 / JCM 14847 / LMG 12228 / 1C / PRS 101 / PAO1) OX=208964	3	4	2	0.15	0.18	7.16	31.91	22.46	2	1	2	1		1	1	1	1	106467	117751	122588	125365	69021.8	132468	110368	118429	75554.4
Q9HZU3	cobI	cobI PA14_26510		Precorrin-2 C(20)-methyltransferase OS=Pseudomonas aeruginosa (strain ATCC 15692 / DSM 22644 / CIP 104116 / JCM 14847 / LMG 12228 / 1C / PRS 101 / PAO1) OX=208964 GN=cobI PE=3 SV=1	Pseudomonas aeruginosa (strain ATCC 15692 / DSM 22644 / CIP 104116 / JCM 14847 / LMG 12228 / 1C / PRS 101 / PAO1) OX=208964	11	6	2	0.14	0.18	10.22	33.54	16.23	2	2	2	1	2	2	2	2	2	192381	233773	227321	123264	205887	251258	170333	194696	234599
P72154	truB	truB PA14_62730		tRNA pseudouridine synthase B OS=Pseudomonas aeruginosa (strain ATCC 15692 / DSM 22644 / CIP 104116 / JCM 14847 / LMG 12228 / 1C / PRS 101 / PAO1) OX=208964 GN=truB PE=3 SV=2	Pseudomonas aeruginosa (strain ATCC 15692 / DSM 22644 / CIP 104116 / JCM 14847 / LMG 12228 / 1C / PRS 101 / PAO1) OX=208964	15	8	4	0.78	0.17	20.03	35.81	6.76	4	4	3	3	4	4	2	3	3	631005	577535	421512	273384	578590	426458	359563	338048	314005
G3XCV0	fleQ	fleQ PA14_50220		Transcriptional regulator FleQ OS=Pseudomonas aeruginosa (strain ATCC 15692 / DSM 22644 / CIP 104116 / JCM 14847 / LMG 12228 / 1C / PRS 101 / PAO1) OX=208964 GN=fleQ PE=1 SV=1	Pseudomonas aeruginosa (strain ATCC 15692 / DSM 22644 / CIP 104116 / JCM 14847 / LMG 12228 / 1C / PRS 101 / PAO1) OX=208964	37	83	14	0.26	0.17	4.6	11.13	5.16	12	11	12	13	13	12	13	14	14	6.543e+06	6.18122e+06	6.77493e+06	5.41039e+06	6.63504e+06	5.61746e+06	6.10945e+06	5.51887e+06	5.73812e+06
B7V649	rplV	#N/A		50S ribosomal protein L22 OS=Pseudomonas aeruginosa (strain LESB58) OX=557722 GN=rplV PE=3 SV=1	Pseudomonas aeruginosa (strain ATCC 15692 / DSM 22644 / CIP 104116 / JCM 14847 / LMG 12228 / 1C / PRS 101 / PAO1) OX=208964;Pseudomonas aeruginosa (strain LESB58) OX=557722;Pseudomonas aeruginosa (strain UCBPP-PA14) OX=208963;Pseudomonas aeruginosa (strain PA7) OX=381754;Pseudomonas mendocina (strain ymp) OX=399739	48	60	7	0.16	0.17	28.47	11.36	24.95	6	6	6	6	6	6	6	6	6	4.29601e+07	3.5205e+07	2.37388e+07	3.7415e+07	3.1876e+07	3.02222e+07	3.97922e+07	3.00853e+07	2.42898e+07
Q02E46	rpmB	#N/A		50S ribosomal protein L28 OS=Pseudomonas aeruginosa (strain UCBPP-PA14) OX=208963 GN=rpmB PE=3 SV=1	Pseudomonas aeruginosa (strain ATCC 15692 / DSM 22644 / CIP 104116 / JCM 14847 / LMG 12228 / 1C / PRS 101 / PAO1) OX=208964;Pseudomonas aeruginosa (strain LESB58) OX=557722;Pseudomonas aeruginosa (strain UCBPP-PA14) OX=208963;Pseudomonas aeruginosa (strain PA7) OX=381754	63	79	7	0.09	0.17	31.26	16.19	5.47	7	7	7	7	7	7	7	7	7	7.42617e+07	1.22923e+08	7.37887e+07	7.50788e+07	8.88978e+07	1.03996e+08	7.76945e+07	7.50947e+07	6.97377e+07
G3XD46	ftsI	ftsI PA14_57425		Peptidoglycan D,D-transpeptidase FtsI OS=Pseudomonas aeruginosa (strain ATCC 15692 / DSM 22644 / CIP 104116 / JCM 14847 / LMG 12228 / 1C / PRS 101 / PAO1) OX=208964 GN=ftsI PE=1 SV=1	Pseudomonas aeruginosa (strain ATCC 15692 / DSM 22644 / CIP 104116 / JCM 14847 / LMG 12228 / 1C / PRS 101 / PAO1) OX=208964	33	76	15	0.07	0.17	1.68	18.27	4.9	15	14	15	14	15	14	13	14	14	4.12379e+06	4.02202e+06	4.1535e+06	5.74734e+06	4.21453e+06	4.2779e+06	4.34448e+06	3.95235e+06	4.06462e+06
Q9HWE7	rplE	rplE PA14_08970		50S ribosomal protein L5 OS=Pseudomonas aeruginosa (strain ATCC 15692 / DSM 22644 / CIP 104116 / JCM 14847 / LMG 12228 / 1C / PRS 101 / PAO1) OX=208964 GN=rplE PE=3 SV=1	Pseudomonas aeruginosa (strain ATCC 15692 / DSM 22644 / CIP 104116 / JCM 14847 / LMG 12228 / 1C / PRS 101 / PAO1) OX=208964;Pseudomonas aeruginosa (strain LESB58) OX=557722;Pseudomonas aeruginosa (strain UCBPP-PA14) OX=208963	68	174	16	-0.05	0.17	10.98	18.7	19.46	20	20	20	20	20	20	20	20	20	6.55631e+07	5.7054e+07	5.29614e+07	7.94138e+07	5.42738e+07	6.99024e+07	7.15008e+07	4.84734e+07	5.82098e+07
Q9HXQ6	xerD	xerD PA14_16040		Tyrosine recombinase XerD OS=Pseudomonas aeruginosa (strain ATCC 15692 / DSM 22644 / CIP 104116 / JCM 14847 / LMG 12228 / 1C / PRS 101 / PAO1) OX=208964 GN=xerD PE=3 SV=1	Pseudomonas aeruginosa (strain ATCC 15692 / DSM 22644 / CIP 104116 / JCM 14847 / LMG 12228 / 1C / PRS 101 / PAO1) OX=208964	47	56	9	-0.27	0.17	16.24	11.77	17.07	7	7	8	8	8	8	7	7	8	1.27716e+06	1.48792e+06	1.76619e+06	1.91996e+06	2.24311e+06	2.43168e+06	1.66714e+06	1.73801e+06	2.25731e+06
Q9ZFK4	kdsA	kdsA PA14_17310		2-dehydro-3-deoxyphosphooctonate aldolase OS=Pseudomonas aeruginosa (strain ATCC 15692 / DSM 22644 / CIP 104116 / JCM 14847 / LMG 12228 / 1C / PRS 101 / PAO1) OX=208964 GN=kdsA PE=1 SV=1	Pseudomonas aeruginosa (strain ATCC 15692 / DSM 22644 / CIP 104116 / JCM 14847 / LMG 12228 / 1C / PRS 101 / PAO1) OX=208964;Pseudomonas aeruginosa (strain UCBPP-PA14) OX=208963	17	13	4	0.15	0.16	23.73	24.26	11.27	4	4	4	3	4	4	4	4	4	647718	909431	590936	462736	761724	626755	533795	663074	571782
Q02R10	PA14_18590	#N/A		UPF0246 protein PA14_18590 OS=Pseudomonas aeruginosa (strain UCBPP-PA14) OX=208963 GN=PA14_18590 PE=3 SV=1	Pseudomonas aeruginosa (strain UCBPP-PA14) OX=208963	37	29	8	0.09	0.16	7.04	4.08	20.56	8	8	8	8	8	8	8	8	7	1.50991e+06	1.46847e+06	1.31832e+06	1.47255e+06	1.57144e+06	1.45937e+06	1.63868e+06	1.24522e+06	1.11194e+06
Q9HUX1	speA	speA PA14_63990		Biosynthetic arginine decarboxylase OS=Pseudomonas aeruginosa (strain ATCC 15692 / DSM 22644 / CIP 104116 / JCM 14847 / LMG 12228 / 1C / PRS 101 / PAO1) OX=208964 GN=speA PE=3 SV=1	Pseudomonas aeruginosa (strain ATCC 15692 / DSM 22644 / CIP 104116 / JCM 14847 / LMG 12228 / 1C / PRS 101 / PAO1) OX=208964	72	371	35	-0.13	0.16	71.82	58.21	42.75	34	37	37	35	40	40	38	38	38	2.89073e+07	1.74537e+08	1.00735e+08	3.92074e+07	1.37629e+08	1.65894e+08	6.30055e+07	1.54481e+08	1.04036e+08
A6UZI9	rplD	#N/A		50S ribosomal protein L4 OS=Pseudomonas aeruginosa (strain PA7) OX=381754 GN=rplD PE=3 SV=1	Pseudomonas aeruginosa (strain ATCC 15692 / DSM 22644 / CIP 104116 / JCM 14847 / LMG 12228 / 1C / PRS 101 / PAO1) OX=208964;Pseudomonas aeruginosa (strain UCBPP-PA14) OX=208963;Pseudomonas aeruginosa (strain PA7) OX=381754	64	117	10	-0.16	0.16	20.58	30.63	24.84	11	11	11	11	11	11	11	11	11	1.09262e+08	8.57767e+07	7.30145e+07	1.50664e+08	8.6583e+07	9.78591e+07	1.31235e+08	9.69135e+07	8.11423e+07
B7V620	argC	#N/A		N-acetyl-gamma-glutamyl-phosphate reductase OS=Pseudomonas aeruginosa (strain LESB58) OX=557722 GN=argC PE=3 SV=1	Pseudomonas aeruginosa (strain LESB58) OX=557722	8	3	2	4.51	0.15	84.91	28.72	58.56	1		1							1.02373e+06	38798.4	719255	46312.6	31300.1	27260.5	44809.1	28170.2	11736.1
Q9HU15	fabY	PA14_68360		Beta-ketoacyl-[acyl-carrier-protein] synthase FabY OS=Pseudomonas aeruginosa (strain ATCC 15692 / DSM 22644 / CIP 104116 / JCM 14847 / LMG 12228 / 1C / PRS 101 / PAO1) OX=208964 GN=fabY PE=1 SV=1	Pseudomonas aeruginosa (strain ATCC 15692 / DSM 22644 / CIP 104116 / JCM 14847 / LMG 12228 / 1C / PRS 101 / PAO1) OX=208964	19	16	9	0.97	0.15	28.09	34.05	17.44	9	7	9	4	7	7	4	6	6	1.72612e+06	967031	1.54991e+06	459586	943415	837353	684254	971225	890533
P09591	tufA	#N/A		Elongation factor Tu OS=Pseudomonas aeruginosa (strain ATCC 15692 / DSM 22644 / CIP 104116 / JCM 14847 / LMG 12228 / 1C / PRS 101 / PAO1) OX=208964 GN=tufA PE=1 SV=2	Pseudomonas aeruginosa (strain ATCC 15692 / DSM 22644 / CIP 104116 / JCM 14847 / LMG 12228 / 1C / PRS 101 / PAO1) OX=208964;Pseudomonas aeruginosa (strain UCBPP-PA14) OX=208963;Pseudomonas aeruginosa (strain PA7) OX=381754	83	371	25	0.92	0.15	40.92	8.81	12.19	29	29	29	29	29	28	28	28	28	2.59369e+08	1.0734e+08	1.91682e+08	1.02336e+08	1.09845e+08	9.20475e+07	8.2736e+07	9.46515e+07	1.0575e+08
Q9I1K2	PA2271	PA14_35200		Acetyltransferase PA2271 OS=Pseudomonas aeruginosa (strain ATCC 15692 / DSM 22644 / CIP 104116 / JCM 14847 / LMG 12228 / 1C / PRS 101 / PAO1) OX=208964 GN=PA2271 PE=4 SV=1	Pseudomonas aeruginosa (strain ATCC 15692 / DSM 22644 / CIP 104116 / JCM 14847 / LMG 12228 / 1C / PRS 101 / PAO1) OX=208964	30	12	4	0.17	0.15	78.94	64.53	37.61	2	4	4	3	4	4	4	4	4	117048	1.20989e+06	760552	164964	912480	845940	391881	882155	709640
B7UZL1	rplM	#N/A		50S ribosomal protein L13 OS=Pseudomonas aeruginosa (strain LESB58) OX=557722 GN=rplM PE=3 SV=1	Pseudomonas aeruginosa (strain ATCC 15692 / DSM 22644 / CIP 104116 / JCM 14847 / LMG 12228 / 1C / PRS 101 / PAO1) OX=208964;Pseudomonas aeruginosa (strain LESB58) OX=557722;Pseudomonas aeruginosa (strain UCBPP-PA14) OX=208963	73	182	11	0.08	0.15	17.65	8.7	21.15	11	11	11	11	10	11	11	11	11	1.56127e+08	1.21467e+08	1.12711e+08	1.45854e+08	1.24508e+08	1.27602e+08	1.58489e+08	1.08898e+08	1.15285e+08
Q9HXZ1	dnaE	dnaE PA14_17260		DNA polymerase III subunit alpha OS=Pseudomonas aeruginosa (strain ATCC 15692 / DSM 22644 / CIP 104116 / JCM 14847 / LMG 12228 / 1C / PRS 101 / PAO1) OX=208964 GN=dnaE PE=3 SV=1	Pseudomonas aeruginosa (strain ATCC 15692 / DSM 22644 / CIP 104116 / JCM 14847 / LMG 12228 / 1C / PRS 101 / PAO1) OX=208964	25	122	27	0.57	0.14	24.72	17.12	9.87	27	25	27	22	26	25	22	25	25	7.52197e+06	4.58855e+06	7.07932e+06	4.56772e+06	5.77179e+06	4.18375e+06	3.87666e+06	4.58064e+06	4.66183e+06
Q9HT25	glmS	glmS PA14_73170		Glutamine--fructose-6-phosphate aminotransferase [isomerizing] OS=Pseudomonas aeruginosa (strain ATCC 15692 / DSM 22644 / CIP 104116 / JCM 14847 / LMG 12228 / 1C / PRS 101 / PAO1) OX=208964 GN=glmS PE=3 SV=3	Pseudomonas aeruginosa (strain ATCC 15692 / DSM 22644 / CIP 104116 / JCM 14847 / LMG 12228 / 1C / PRS 101 / PAO1) OX=208964	25	44	12	0.37	0.14	34.54	14.66	6.65	12	12	12	11	11	11	9	12	11	2.77046e+06	1.37315e+06	1.95409e+06	1.8875e+06	1.43165e+06	1.84789e+06	1.54125e+06	1.35671e+06	1.50355e+06
Q9HTV1	rho	rho PA14_69190		Transcription termination factor Rho OS=Pseudomonas aeruginosa (strain ATCC 15692 / DSM 22644 / CIP 104116 / JCM 14847 / LMG 12228 / 1C / PRS 101 / PAO1) OX=208964 GN=rho PE=3 SV=1	Pseudomonas aeruginosa (strain ATCC 15692 / DSM 22644 / CIP 104116 / JCM 14847 / LMG 12228 / 1C / PRS 101 / PAO1) OX=208964	61	256	24	0.25	0.14	3.33	14.36	2.92	32	31	32	30	31	29	31	31	32	3.46484e+07	3.25706e+07	3.43671e+07	3.05758e+07	3.53913e+07	2.65438e+07	2.98862e+07	2.89828e+07	2.81897e+07
Q9XCX8	era	era PA14_54320		GTPase Era OS=Pseudomonas aeruginosa (strain ATCC 15692 / DSM 22644 / CIP 104116 / JCM 14847 / LMG 12228 / 1C / PRS 101 / PAO1) OX=208964 GN=era PE=3 SV=2	Pseudomonas aeruginosa (strain ATCC 15692 / DSM 22644 / CIP 104116 / JCM 14847 / LMG 12228 / 1C / PRS 101 / PAO1) OX=208964;Pseudomonas aeruginosa (strain LESB58) OX=557722;Pseudomonas aeruginosa (strain UCBPP-PA14) OX=208963	40	97	11	0.18	0.14	26.17	23	18.36	13	13	13	13	13	12	11	11	11	1.29193e+07	9.99271e+06	7.60509e+06	1.19203e+07	1.04806e+07	7.43868e+06	1.1214e+07	7.87768e+06	8.88082e+06
P96963	radA	radA PA14_60990		DNA repair protein RadA OS=Pseudomonas aeruginosa (strain ATCC 15692 / DSM 22644 / CIP 104116 / JCM 14847 / LMG 12228 / 1C / PRS 101 / PAO1) OX=208964 GN=radA PE=3 SV=2	Pseudomonas aeruginosa (strain ATCC 15692 / DSM 22644 / CIP 104116 / JCM 14847 / LMG 12228 / 1C / PRS 101 / PAO1) OX=208964	71	322	24	-0.05	0.14	37.24	23.49	13.78	33	34	34	34	34	33	33	33	33	5.55198e+07	1.23119e+08	1.09812e+08	8.17248e+07	1.30646e+08	1.22591e+08	8.74597e+07	1.15313e+08	1.00636e+08
Q9I0I1	carR	PA14_29730		Response regulator protein CarR OS=Pseudomonas aeruginosa (strain ATCC 15692 / DSM 22644 / CIP 104116 / JCM 14847 / LMG 12228 / 1C / PRS 101 / PAO1) OX=208964 GN=carR PE=3 SV=1	Pseudomonas aeruginosa (strain ATCC 15692 / DSM 22644 / CIP 104116 / JCM 14847 / LMG 12228 / 1C / PRS 101 / PAO1) OX=208964	45	23	7	-0.13	0.14	40.76	38.22	25.23	4	5	5	4	6	6	5	5	5	536155	1.28839e+06	948057	675088	1.51202e+06	1.09771e+06	719802	1.11203e+06	1.19774e+06
B7V3F6	ubiE	#N/A		Ubiquinone/menaquinone biosynthesis C-methyltransferase UbiE OS=Pseudomonas aeruginosa (strain LESB58) OX=557722 GN=ubiE PE=3 SV=1	Pseudomonas aeruginosa (strain ATCC 15692 / DSM 22644 / CIP 104116 / JCM 14847 / LMG 12228 / 1C / PRS 101 / PAO1) OX=208964;Pseudomonas aeruginosa (strain LESB58) OX=557722;Pseudomonas aeruginosa (strain UCBPP-PA14) OX=208963	22	15	5	0.57	0.13	20.63	23.86	11.2	5	5	5	4	5	4	4	4	4	1.04182e+06	709615	783884	623897	800138	496017	590789	502636	479467
B7V310	pheS	#N/A		Phenylalanine--tRNA ligase alpha subunit OS=Pseudomonas aeruginosa (strain LESB58) OX=557722 GN=pheS PE=3 SV=1	Pseudomonas aeruginosa (strain LESB58) OX=557722	58	119	19	0.21	0.13	44.76	38.26	37.28	18	19	19	18	19	19	16	20	20	7.30752e+06	1.95773e+07	1.43953e+07	7.31961e+06	1.59547e+07	1.60583e+07	7.50025e+06	1.63637e+07	1.18078e+07
Q02H37	secA	#N/A		Protein translocase subunit SecA OS=Pseudomonas aeruginosa (strain UCBPP-PA14) OX=208963 GN=secA PE=3 SV=1	Pseudomonas aeruginosa (strain UCBPP-PA14) OX=208963	53	216	3	0.17	0.13	16.13	28.63	13.11	37	37	37	35	37	35	37	36	35	1.44662e+07	1.97473e+07	1.60923e+07	1.1735e+07	2.06128e+07	1.48465e+07	1.30969e+07	1.70585e+07	1.54411e+07
Q9HWA4	pprB	PA14_55810		Two-component response regulator PprB OS=Pseudomonas aeruginosa (strain ATCC 15692 / DSM 22644 / CIP 104116 / JCM 14847 / LMG 12228 / 1C / PRS 101 / PAO1) OX=208964 GN=pprB PE=1 SV=1	Pseudomonas aeruginosa (strain ATCC 15692 / DSM 22644 / CIP 104116 / JCM 14847 / LMG 12228 / 1C / PRS 101 / PAO1) OX=208964	36	27	8	0.16	0.13	11.87	5.98	24.54	7	7	7	7	7	7	6	7	6	1.51504e+06	1.81013e+06	1.91498e+06	1.55233e+06	1.70075e+06	1.52329e+06	1.40951e+06	1.74067e+06	1.0532e+06
B7V0N8	recF	#N/A		DNA replication and repair protein RecF OS=Pseudomonas aeruginosa (strain LESB58) OX=557722 GN=recF PE=3 SV=1	Pseudomonas aeruginosa (strain LESB58) OX=557722	28	31	9	0.11	0.13	21.76	9.91	6.91	9	9	10	10	8	10	8	10	10	2.04627e+06	1.70067e+06	2.61458e+06	2.2317e+06	1.83035e+06	2.08576e+06	2.3343e+06	2.17564e+06	2.49849e+06
P26275	algR	algR PA14_69470		Positive alginate biosynthesis regulatory protein OS=Pseudomonas aeruginosa (strain ATCC 15692 / DSM 22644 / CIP 104116 / JCM 14847 / LMG 12228 / 1C / PRS 101 / PAO1) OX=208964 GN=algR PE=3 SV=1	Pseudomonas aeruginosa (strain ATCC 15692 / DSM 22644 / CIP 104116 / JCM 14847 / LMG 12228 / 1C / PRS 101 / PAO1) OX=208964	54	76	10	0.01	0.13	22.78	21.78	1.84	9	9	9	9	9	9	9	9	9	4.55947e+06	6.9808e+06	5.12977e+06	4.32968e+06	6.44306e+06	6.57282e+06	5.36234e+06	5.54936e+06	5.39326e+06
Q9I558	acsA	acsA PA14_52800	WT	Acetyl-coenzyme A synthetase 1 OS=Pseudomonas aeruginosa (strain ATCC 15692 / DSM 22644 / CIP 104116 / JCM 14847 / LMG 12228 / 1C / PRS 101 / PAO1) OX=208964 GN=acsA1 PE=3 SV=1	Pseudomonas aeruginosa (strain ATCC 15692 / DSM 22644 / CIP 104116 / JCM 14847 / LMG 12228 / 1C / PRS 101 / PAO1) OX=208964	25	32	11	1.13	0.12	59.83	34.73	25.62	11	11	11	9	10	8	7	10	10	5.62767e+06	1.53022e+06	3.18019e+06	1.07531e+06	2.13222e+06	1.4347e+06	1.19311e+06	1.39097e+06	1.93887e+06
Q02SG3	lipA	#N/A		Lipoyl synthase OS=Pseudomonas aeruginosa (strain UCBPP-PA14) OX=208963 GN=lipA PE=3 SV=1	Pseudomonas aeruginosa (strain ATCC 15692 / DSM 22644 / CIP 104116 / JCM 14847 / LMG 12228 / 1C / PRS 101 / PAO1) OX=208964;Pseudomonas aeruginosa (strain LESB58) OX=557722;Pseudomonas aeruginosa (strain UCBPP-PA14) OX=208963	36	69	11	0.02	0.12	3.85	10.74	9.88	11	11	11	11	11	11	11	11	11	8.20713e+06	7.74812e+06	8.34262e+06	9.34885e+06	7.76353e+06	7.84239e+06	8.55762e+06	7.08839e+06	7.47535e+06
Q9HUU5	ureC	ureC PA14_64390		Urease subunit alpha OS=Pseudomonas aeruginosa (strain ATCC 15692 / DSM 22644 / CIP 104116 / JCM 14847 / LMG 12228 / 1C / PRS 101 / PAO1) OX=208964 GN=ureC PE=3 SV=1	Pseudomonas aeruginosa (strain ATCC 15692 / DSM 22644 / CIP 104116 / JCM 14847 / LMG 12228 / 1C / PRS 101 / PAO1) OX=208964	47	267	17	-0.16	0.12	46.65	50.06	15.39	22	23	23	21	22	22	21	23	23	4.28655e+07	1.22874e+08	1.08226e+08	5.0212e+07	1.25877e+08	1.59569e+08	9.52892e+07	1.30061e+08	1.16787e+08
A6V4H5	serS	#N/A	WT	Serine--tRNA ligase OS=Pseudomonas aeruginosa (strain PA7) OX=381754 GN=serS PE=3 SV=1	Pseudomonas aeruginosa (strain PA7) OX=381754	41	89	16	1.13	0.11	69.13	44.08	7.33	18	16	18	17	17	13	18	17	18	1.93354e+07	3.63628e+06	1.11037e+07	6.5985e+06	5.93697e+06	2.4874e+06	4.69799e+06	4.54257e+06	5.21734e+06
Q02RA9	pyrG	#N/A		CTP synthase OS=Pseudomonas aeruginosa (strain UCBPP-PA14) OX=208963 GN=pyrG PE=3 SV=1	Pseudomonas aeruginosa (strain ATCC 15692 / DSM 22644 / CIP 104116 / JCM 14847 / LMG 12228 / 1C / PRS 101 / PAO1) OX=208964;Pseudomonas aeruginosa (strain LESB58) OX=557722;Pseudomonas aeruginosa (strain UCBPP-PA14) OX=208963;Pseudomonas aeruginosa (strain PA7) OX=381754	31	80	12	0.42	0.11	17.22	21.76	15.55	13	13	13	13	13	13	12	13	13	5.84661e+06	4.12227e+06	5.10259e+06	3.11311e+06	4.68134e+06	4.67852e+06	3.06052e+06	4.11639e+06	4.00177e+06
B7UV24	aat	#N/A		Leucyl/phenylalanyl-tRNA--protein transferase OS=Pseudomonas aeruginosa (strain LESB58) OX=557722 GN=aat PE=3 SV=1	Pseudomonas aeruginosa (strain LESB58) OX=557722	34	22	7	0.23	0.11	21.45	21	4.03	7	7	6	5	7	7	5	6	7	1.30784e+06	2.01846e+06	1.64436e+06	1.10625e+06	1.63964e+06	1.6349e+06	1.56022e+06	1.64404e+06	1.51946e+06
P77915	hemN	hemN PA14_44470		Oxygen-independent coproporphyrinogen III oxidase OS=Pseudomonas aeruginosa (strain ATCC 15692 / DSM 22644 / CIP 104116 / JCM 14847 / LMG 12228 / 1C / PRS 101 / PAO1) OX=208964 GN=hemN PE=2 SV=2	Pseudomonas aeruginosa (strain ATCC 15692 / DSM 22644 / CIP 104116 / JCM 14847 / LMG 12228 / 1C / PRS 101 / PAO1) OX=208964	60	204	24	0.21	0.11	13.14	5.36	3.1	26	26	26	25	26	26	26	27	27	5.01807e+07	5.15092e+07	4.0143e+07	4.3874e+07	4.01109e+07	4.4256e+07	3.9998e+07	3.7842e+07	3.98996e+07
Q9HU19	dctD	PA14_68250		C4-dicarboxylate transport transcriptional regulatory protein DctD OS=Pseudomonas aeruginosa (strain ATCC 15692 / DSM 22644 / CIP 104116 / JCM 14847 / LMG 12228 / 1C / PRS 101 / PAO1) OX=208964 GN=dctD PE=3 SV=1	Pseudomonas aeruginosa (strain ATCC 15692 / DSM 22644 / CIP 104116 / JCM 14847 / LMG 12228 / 1C / PRS 101 / PAO1) OX=208964	74	279	27	-0.14	0.11	57.76	52.73	29.67	28	33	33	30	33	33	31	33	33	2.28782e+07	9.17952e+07	6.63044e+07	3.19904e+07	8.00753e+07	1.08842e+08	4.55702e+07	8.45792e+07	7.42911e+07
P11724	argF	argF PA14_18610		Ornithine carbamoyltransferase, anabolic OS=Pseudomonas aeruginosa (strain ATCC 15692 / DSM 22644 / CIP 104116 / JCM 14847 / LMG 12228 / 1C / PRS 101 / PAO1) OX=208964 GN=argF PE=1 SV=3	Pseudomonas aeruginosa (strain ATCC 15692 / DSM 22644 / CIP 104116 / JCM 14847 / LMG 12228 / 1C / PRS 101 / PAO1) OX=208964	11	14	4	-0.3	0.11	4.43	9.08	21.59	4	4	4	4	4	4	4	4	4	3.68981e+06	3.43802e+06	3.40594e+06	4.0637e+06	3.6232e+06	3.40487e+06	6.89777e+06	4.76652e+06	4.9057e+06
Q9I3F5	acnA	acnA PA14_44290	WT	Aconitate hydratase A OS=Pseudomonas aeruginosa (strain ATCC 15692 / DSM 22644 / CIP 104116 / JCM 14847 / LMG 12228 / 1C / PRS 101 / PAO1) OX=208964 GN=acnA PE=3 SV=1	Pseudomonas aeruginosa (strain ATCC 15692 / DSM 22644 / CIP 104116 / JCM 14847 / LMG 12228 / 1C / PRS 101 / PAO1) OX=208964	32	76	22	1.26	0.1	38.95	18.4	6.12	22	21	22	17	18	19	13	18	19	1.06139e+07	4.55452e+06	8.99285e+06	3.21692e+06	4.66769e+06	3.93951e+06	3.81229e+06	3.97228e+06	4.29585e+06
Q9I6M4	PA14_03450/davT	gabT PA14_03450	WT	5-aminovalerate aminotransferase DavT OS=Pseudomonas aeruginosa (strain ATCC 15692 / DSM 22644 / CIP 104116 / JCM 14847 / LMG 12228 / 1C / PRS 101 / PAO1) OX=208964 GN=davT PE=1 SV=1	Pseudomonas aeruginosa (strain ATCC 15692 / DSM 22644 / CIP 104116 / JCM 14847 / LMG 12228 / 1C / PRS 101 / PAO1) OX=208964	15	7	5	1.04	0.1	47.79	11.15	23.27	5	3	5	1	2	2	3	4	4	1.12253e+06	380565	856529	286376	335347	271998	245365	389021	369074
O50174	astD	aruD astD PA14_52670		N-succinylglutamate 5-semialdehyde dehydrogenase OS=Pseudomonas aeruginosa (strain ATCC 15692 / DSM 22644 / CIP 104116 / JCM 14847 / LMG 12228 / 1C / PRS 101 / PAO1) OX=208964 GN=astD PE=1 SV=2	Pseudomonas aeruginosa (strain ATCC 15692 / DSM 22644 / CIP 104116 / JCM 14847 / LMG 12228 / 1C / PRS 101 / PAO1) OX=208964	8	6	4	0.86	0.1	43.48	5.87	8.39	4	3	4	2	2	2	1	2	2	568350	237517	352836	200452	190385	178232	173807	166389	195242
Q9I4N3	fleR	fleR PA14_50180		Response regulator protein FleR OS=Pseudomonas aeruginosa (strain ATCC 15692 / DSM 22644 / CIP 104116 / JCM 14847 / LMG 12228 / 1C / PRS 101 / PAO1) OX=208964 GN=fleR PE=3 SV=1	Pseudomonas aeruginosa (strain ATCC 15692 / DSM 22644 / CIP 104116 / JCM 14847 / LMG 12228 / 1C / PRS 101 / PAO1) OX=208964	31	68	12	0.14	0.1	10.86	6.44	9.45	11	11	11	11	11	11	10	11	10	3.21744e+06	3.99021e+06	3.52985e+06	3.45086e+06	3.83212e+06	3.41965e+06	3.03463e+06	3.42507e+06	2.85074e+06
Q9I0A4	pheT	pheT PA14_28710		Phenylalanine--tRNA ligase beta subunit OS=Pseudomonas aeruginosa (strain ATCC 15692 / DSM 22644 / CIP 104116 / JCM 14847 / LMG 12228 / 1C / PRS 101 / PAO1) OX=208964 GN=pheT PE=1 SV=1	Pseudomonas aeruginosa (strain ATCC 15692 / DSM 22644 / CIP 104116 / JCM 14847 / LMG 12228 / 1C / PRS 101 / PAO1) OX=208964	41	115	23	0.13	0.1	48.65	56.14	44.63	17	23	23	15	23	23	18	25	25	4.37274e+06	1.30148e+07	9.36343e+06	3.09291e+06	1.01592e+07	1.21203e+07	4.38631e+06	1.15492e+07	8.14765e+06
Q02TI3	tsaD	#N/A		tRNA N6-adenosine threonylcarbamoyltransferase OS=Pseudomonas aeruginosa (strain UCBPP-PA14) OX=208963 GN=tsaD PE=3 SV=1	Pseudomonas aeruginosa (strain UCBPP-PA14) OX=208963	13	3	3	-0.03	0.1	26.8	31.54	9.05	2	3	3	3	3	2	3	3	3	227793	383654	378009	445118	307448	240330	302951	304972	354216
Q02SH1	rlmH	#N/A		Ribosomal RNA large subunit methyltransferase H OS=Pseudomonas aeruginosa (strain UCBPP-PA14) OX=208963 GN=rlmH PE=3 SV=1	Pseudomonas aeruginosa (strain UCBPP-PA14) OX=208963	26	20	4	-0.03	0.1	36.42	29.64	27.7	3	4	4	4	4	4	2	4	4	562654	1.19207e+06	842668	640457	1.07713e+06	1.17917e+06	604394	1.0753e+06	924378
Q51344	asd	asd PA14_23800	WT	Aspartate-semialdehyde dehydrogenase OS=Pseudomonas aeruginosa (strain ATCC 15692 / DSM 22644 / CIP 104116 / JCM 14847 / LMG 12228 / 1C / PRS 101 / PAO1) OX=208964 GN=asd PE=1 SV=2	Pseudomonas aeruginosa (strain ATCC 15692 / DSM 22644 / CIP 104116 / JCM 14847 / LMG 12228 / 1C / PRS 101 / PAO1) OX=208964	14	5	3	1.09	0.09	47.2	34.67	18.86	3	3	3	3	2	3	3	3	3	503774	172232	412320	184418	90963.6	179309	156903	172015	223124
Q9I099	thrS	thrS PA14_28650		Threonine--tRNA ligase OS=Pseudomonas aeruginosa (strain ATCC 15692 / DSM 22644 / CIP 104116 / JCM 14847 / LMG 12228 / 1C / PRS 101 / PAO1) OX=208964 GN=thrS PE=3 SV=1	Pseudomonas aeruginosa (strain ATCC 15692 / DSM 22644 / CIP 104116 / JCM 14847 / LMG 12228 / 1C / PRS 101 / PAO1) OX=208964;Pseudomonas aeruginosa (strain LESB58) OX=557722;Pseudomonas aeruginosa (strain UCBPP-PA14) OX=208963	13	24	8	0.91	0.09	35.32	6.02	5.26	8	8	8	7	6	7	8	7	8	1.99349e+06	962158	1.43071e+06	725784	685054	772580	802081	744122	824662
B7V654	rplN	#N/A		50S ribosomal protein L14 OS=Pseudomonas aeruginosa (strain LESB58) OX=557722 GN=rplN PE=3 SV=1	Pseudomonas aeruginosa (strain ATCC 15692 / DSM 22644 / CIP 104116 / JCM 14847 / LMG 12228 / 1C / PRS 101 / PAO1) OX=208964;Pseudomonas aeruginosa (strain LESB58) OX=557722;Pseudomonas aeruginosa (strain UCBPP-PA14) OX=208963	65	130	9	0.17	0.09	23.36	1.48	26.32	13	12	13	13	13	13	12	13	13	7.71246e+07	6.11342e+07	4.8147e+07	5.73682e+07	5.88966e+07	5.7455e+07	7.58468e+07	5.36962e+07	4.61906e+07
B7V0N6	dnaA	#N/A		Chromosomal replication initiator protein DnaA OS=Pseudomonas aeruginosa (strain LESB58) OX=557722 GN=dnaA PE=3 SV=1	Pseudomonas aeruginosa (strain ATCC 15692 / DSM 22644 / CIP 104116 / JCM 14847 / LMG 12228 / 1C / PRS 101 / PAO1) OX=208964;Pseudomonas aeruginosa (strain LESB58) OX=557722;Pseudomonas aeruginosa (strain UCBPP-PA14) OX=208963	66	189	26	0.14	0.09	11.58	22.06	14.23	25	24	25	23	25	25	25	24	25	1.58864e+07	1.72911e+07	1.99256e+07	1.3611e+07	2.07412e+07	1.56257e+07	1.37558e+07	1.60472e+07	1.83227e+07
Q02PF5	sthA	#N/A		Soluble pyridine nucleotide transhydrogenase OS=Pseudomonas aeruginosa (strain UCBPP-PA14) OX=208963 GN=sthA PE=3 SV=1	Pseudomonas aeruginosa (strain ATCC 15692 / DSM 22644 / CIP 104116 / JCM 14847 / LMG 12228 / 1C / PRS 101 / PAO1) OX=208964;Pseudomonas aeruginosa (strain LESB58) OX=557722;Pseudomonas aeruginosa (strain UCBPP-PA14) OX=208963	57	223	21	0.14	0.09	7.71	14.16	4.37	24	24	24	24	24	24	24	24	24	4.86837e+07	5.59276e+07	5.57073e+07	4.2967e+07	5.09292e+07	5.71959e+07	4.69821e+07	4.76536e+07	5.09419e+07
P25084	lasR	lasR PA14_45960		Transcriptional activator protein LasR OS=Pseudomonas aeruginosa (strain ATCC 15692 / DSM 22644 / CIP 104116 / JCM 14847 / LMG 12228 / 1C / PRS 101 / PAO1) OX=208964 GN=lasR PE=1 SV=1	Pseudomonas aeruginosa (strain ATCC 15692 / DSM 22644 / CIP 104116 / JCM 14847 / LMG 12228 / 1C / PRS 101 / PAO1) OX=208964	45	52	7	0.11	0.09	29.35	13.64	8.44	8	9	9	9	9	9	9	9	9	3.20288e+06	5.72305e+06	4.11591e+06	4.47389e+06	4.25521e+06	3.42611e+06	4.01703e+06	3.42497e+06	3.93094e+06
A6V2T9	gltX	#N/A		Glutamate--tRNA ligase OS=Pseudomonas aeruginosa (strain PA7) OX=381754 GN=gltX PE=3 SV=1	Pseudomonas aeruginosa (strain PA7) OX=381754	13	9	5	0.83	0.08	29.39	5.03	15.5	5	5	4	4	3	4	3	4	4	616129	342965	447703	311482	322398	291800	213460	283118	283368
Q02PG3	nqrA	#N/A		Na(+)-translocating NADH-quinone reductase subunit A OS=Pseudomonas aeruginosa (strain UCBPP-PA14) OX=208963 GN=nqrA PE=3 SV=1	Pseudomonas aeruginosa (strain UCBPP-PA14) OX=208963	32	30	10	0.76	0.08	22.19	11.93	19.35	9	9	9	5	6	5	6	8	8	2.67485e+06	1.70676e+06	2.16552e+06	853655	1.0852e+06	994864	852488	1.11395e+06	1.26437e+06
A6VF33	atpG	#N/A		ATP synthase gamma chain OS=Pseudomonas aeruginosa (strain PA7) OX=381754 GN=atpG PE=3 SV=1	Pseudomonas aeruginosa (strain ATCC 15692 / DSM 22644 / CIP 104116 / JCM 14847 / LMG 12228 / 1C / PRS 101 / PAO1) OX=208964;Pseudomonas aeruginosa (strain LESB58) OX=557722;Pseudomonas aeruginosa (strain UCBPP-PA14) OX=208963;Pseudomonas aeruginosa (strain PA7) OX=381754	44	38	9	0.66	0.08	16.6	28.12	14.63	9	9	9	9	10	9	8	7	8	4.21807e+06	3.10522e+06	4.20087e+06	2.3182e+06	4.07502e+06	3.88033e+06	1.97268e+06	2.35883e+06	2.65175e+06
Q02TY0	ahcY	#N/A		Adenosylhomocysteinase OS=Pseudomonas aeruginosa (strain UCBPP-PA14) OX=208963 GN=ahcY PE=3 SV=1	Pseudomonas aeruginosa (strain UCBPP-PA14) OX=208963	49	102	18	0.42	0.08	12.99	39.17	25.83	17	19	19	15	19	19	14	17	17	9.65489e+06	1.24869e+07	1.07817e+07	4.75014e+06	9.12199e+06	1.1138e+07	5.73648e+06	9.1803e+06	9.56286e+06
Q02DZ0	betA	#N/A		Oxygen-dependent choline dehydrogenase OS=Pseudomonas aeruginosa (strain UCBPP-PA14) OX=208963 GN=betA PE=3 SV=1	Pseudomonas aeruginosa (strain UCBPP-PA14) OX=208963	18	34	8	0.37	0.08	19.65	20.36	14.2	8	8	8	7	7	8	7	8	8	2.87617e+06	2.06726e+06	2.08977e+06	2.31958e+06	1.58211e+06	1.7629e+06	1.39029e+06	1.62997e+06	1.85152e+06
B7V5H1	xerC	#N/A		Tyrosine recombinase XerC OS=Pseudomonas aeruginosa (strain LESB58) OX=557722 GN=xerC PE=3 SV=1	Pseudomonas aeruginosa (strain LESB58) OX=557722;Pseudomonas aeruginosa (strain UCBPP-PA14) OX=208963	22	16	6	-0.02	0.08	0.52	21.65	16.34	4	5	5	5	5	6	5	5	5	910549	906780	901170	676418	971826	1.04241e+06	724593	1.00786e+06	867946
Q02RC6	pyrH	#N/A		Uridylate kinase OS=Pseudomonas aeruginosa (strain UCBPP-PA14) OX=208963 GN=pyrH PE=3 SV=1	Pseudomonas aeruginosa (strain ATCC 15692 / DSM 22644 / CIP 104116 / JCM 14847 / LMG 12228 / 1C / PRS 101 / PAO1) OX=208964;Pseudomonas aeruginosa (strain UCBPP-PA14) OX=208963	58	126	11	-0.05	0.08	20.32	34.94	16.24	17	17	17	16	17	17	15	16	16	1.87344e+07	2.77258e+07	2.68925e+07	1.54902e+07	2.33714e+07	3.19894e+07	2.13978e+07	2.90421e+07	2.85428e+07
Q9HWC6	rplA	rplA PA14_08730		50S ribosomal protein L1 OS=Pseudomonas aeruginosa (strain ATCC 15692 / DSM 22644 / CIP 104116 / JCM 14847 / LMG 12228 / 1C / PRS 101 / PAO1) OX=208964 GN=rplA PE=3 SV=1	Pseudomonas aeruginosa (strain ATCC 15692 / DSM 22644 / CIP 104116 / JCM 14847 / LMG 12228 / 1C / PRS 101 / PAO1) OX=208964;Pseudomonas aeruginosa (strain LESB58) OX=557722;Pseudomonas aeruginosa (strain UCBPP-PA14) OX=208963;Pseudomonas aeruginosa (strain PA7) OX=381754	75	231	17	-0.14	0.08	12.14	20.17	26.18	22	22	22	22	22	22	21	22	22	1.4901e+08	1.27208e+08	1.17954e+08	1.8108e+08	1.23609e+08	1.38663e+08	1.98623e+08	1.31284e+08	1.27756e+08
Q02SE5	hemL	#N/A		Glutamate-1-semialdehyde 2,1-aminomutase OS=Pseudomonas aeruginosa (strain UCBPP-PA14) OX=208963 GN=hemL PE=3 SV=1	Pseudomonas aeruginosa (strain UCBPP-PA14) OX=208963	24	41	8	0.91	0.07	26.89	45.77	11.51	8	7	8	6	7	6	7	7	7	5.82159e+06	3.33352e+06	5.04282e+06	2.28038e+06	4.81425e+06	2.35577e+06	2.43716e+06	3.06864e+06	2.84888e+06
Q9I0J6	nuoG	nuoG PA14_29940		NADH-quinone oxidoreductase subunit G OS=Pseudomonas aeruginosa (strain ATCC 15692 / DSM 22644 / CIP 104116 / JCM 14847 / LMG 12228 / 1C / PRS 101 / PAO1) OX=208964 GN=nuoG PE=3 SV=1	Pseudomonas aeruginosa (strain ATCC 15692 / DSM 22644 / CIP 104116 / JCM 14847 / LMG 12228 / 1C / PRS 101 / PAO1) OX=208964	48	177	30	0.5	0.07	23.01	7.46	4.87	31	29	31	28	28	27	26	28	27	2.47436e+07	1.54238e+07	2.14861e+07	1.56318e+07	1.39427e+07	1.36359e+07	1.40981e+07	1.44812e+07	1.54838e+07
Q9HWG0	uvrA	uvrA PA14_09180		UvrABC system protein A OS=Pseudomonas aeruginosa (strain ATCC 15692 / DSM 22644 / CIP 104116 / JCM 14847 / LMG 12228 / 1C / PRS 101 / PAO1) OX=208964 GN=uvrA PE=3 SV=1	Pseudomonas aeruginosa (strain ATCC 15692 / DSM 22644 / CIP 104116 / JCM 14847 / LMG 12228 / 1C / PRS 101 / PAO1) OX=208964	9	17	7	0.41	0.07	26.67	25.35	46.74	5	6	6	3	5	5	6	6	5	630057	798094	1.07024e+06	393438	652350	617628	513953	1.44648e+06	1.04097e+06
A6V718	clpX	#N/A		ATP-dependent Clp protease ATP-binding subunit ClpX OS=Pseudomonas aeruginosa (strain PA7) OX=381754 GN=clpX PE=3 SV=1	Pseudomonas aeruginosa (strain ATCC 15692 / DSM 22644 / CIP 104116 / JCM 14847 / LMG 12228 / 1C / PRS 101 / PAO1) OX=208964;Pseudomonas aeruginosa (strain LESB58) OX=557722;Pseudomonas aeruginosa (strain UCBPP-PA14) OX=208963;Pseudomonas aeruginosa (strain PA7) OX=381754	61	110	19	0.32	0.07	15.12	11.21	6	19	20	20	20	20	20	18	19	19	9.74912e+06	7.25865e+06	8.11137e+06	8.02813e+06	7.36939e+06	6.40837e+06	7.40647e+06	6.95646e+06	6.56965e+06
Q02DE3	mnmG	#N/A		tRNA uridine 5-carboxymethylaminomethyl modification enzyme MnmG OS=Pseudomonas aeruginosa (strain UCBPP-PA14) OX=208963 GN=mnmG PE=3 SV=1	Pseudomonas aeruginosa (strain LESB58) OX=557722;Pseudomonas aeruginosa (strain UCBPP-PA14) OX=208963	30	87	14	0.15	0.07	3.64	1.68	8.58	14	14	14	14	14	14	14	13	14	6.44994e+06	6.458e+06	6.8697e+06	5.93756e+06	6.09469e+06	5.90833e+06	6.36874e+06	5.3789e+06	6.08767e+06
A6VAK6	rnc	#N/A		Ribonuclease 3 OS=Pseudomonas aeruginosa (strain PA7) OX=381754 GN=rnc PE=3 SV=1	Pseudomonas aeruginosa (strain PA7) OX=381754	33	46	7	0.07	0.07	8.81	28.08	9.67	7	7	7	7	7	7	7	7	7	4.46454e+06	4.63989e+06	3.90778e+06	6.5782e+06	4.10873e+06	4.21835e+06	3.25036e+06	3.93715e+06	3.72531e+06
P38100	carB	carB PA14_62910		Carbamoyl-phosphate synthase large chain OS=Pseudomonas aeruginosa (strain ATCC 15692 / DSM 22644 / CIP 104116 / JCM 14847 / LMG 12228 / 1C / PRS 101 / PAO1) OX=208964 GN=carB PE=3 SV=3	Pseudomonas aeruginosa (strain ATCC 15692 / DSM 22644 / CIP 104116 / JCM 14847 / LMG 12228 / 1C / PRS 101 / PAO1) OX=208964	43	387	41	0.04	0.07	17.02	5.06	12.11	51	51	51	51	50	51	49	50	51	5.33675e+07	5.86424e+07	7.36724e+07	5.8277e+07	6.06863e+07	6.44188e+07	5.45615e+07	5.34523e+07	6.61451e+07
Q9I4E9	sprT	sprT PA14_49060		Protein SprT OS=Pseudomonas aeruginosa (strain ATCC 15692 / DSM 22644 / CIP 104116 / JCM 14847 / LMG 12228 / 1C / PRS 101 / PAO1) OX=208964 GN=sprT PE=3 SV=1	Pseudomonas aeruginosa (strain ATCC 15692 / DSM 22644 / CIP 104116 / JCM 14847 / LMG 12228 / 1C / PRS 101 / PAO1) OX=208964;Pseudomonas aeruginosa (strain LESB58) OX=557722	30	8	3	-0.34	0.07	31.75	7.95	30.9	2	2	2	2	2	2	2	2	2	283730	332518	510260	507360	448211	522187	691475	457324	389524
P52002	mexB	mexB PA14_05540	WT	Multidrug resistance protein MexB OS=Pseudomonas aeruginosa (strain ATCC 15692 / DSM 22644 / CIP 104116 / JCM 14847 / LMG 12228 / 1C / PRS 101 / PAO1) OX=208964 GN=mexB PE=1 SV=2	Pseudomonas aeruginosa (strain ATCC 15692 / DSM 22644 / CIP 104116 / JCM 14847 / LMG 12228 / 1C / PRS 101 / PAO1) OX=208964	2	3	2	1.37	0.06	41.67	47.01	16.72	2	2	2	1	2	2	1	2	2	327194	130685	276222	42744.9	122305	113955	88597.5	100086	122706
B7V0Z5	lysS	#N/A		Lysine--tRNA ligase OS=Pseudomonas aeruginosa (strain LESB58) OX=557722 GN=lysS PE=3 SV=1	Pseudomonas aeruginosa (strain LESB58) OX=557722	25	41	12	0.4	0.06	7.05	33.31	9.43	12	12	12	9	11	10	9	11	10	2.53796e+06	2.20449e+06	2.36061e+06	2.00462e+06	2.85747e+06	1.46425e+06	1.60072e+06	1.90715e+06	1.66075e+06
Q9HWF5	secY	secY PA14_09050		Protein translocase subunit SecY OS=Pseudomonas aeruginosa (strain ATCC 15692 / DSM 22644 / CIP 104116 / JCM 14847 / LMG 12228 / 1C / PRS 101 / PAO1) OX=208964 GN=secY PE=3 SV=1	Pseudomonas aeruginosa (strain ATCC 15692 / DSM 22644 / CIP 104116 / JCM 14847 / LMG 12228 / 1C / PRS 101 / PAO1) OX=208964	11	21	4	0.4	0.06	13.83	6.45	2.27	4	4	4	4	4	4	4	4	4	2.81867e+06	2.14056e+06	2.42732e+06	2.14885e+06	1.98902e+06	1.89207e+06	1.89853e+06	1.81428e+06	1.85741e+06
Q9I347	prmB	prmB PA14_42790		50S ribosomal protein L3 glutamine methyltransferase OS=Pseudomonas aeruginosa (strain ATCC 15692 / DSM 22644 / CIP 104116 / JCM 14847 / LMG 12228 / 1C / PRS 101 / PAO1) OX=208964 GN=prmB PE=3 SV=1	Pseudomonas aeruginosa (strain ATCC 15692 / DSM 22644 / CIP 104116 / JCM 14847 / LMG 12228 / 1C / PRS 101 / PAO1) OX=208964	55	201	14	-0.05	0.06	60.64	47.55	32.19	16	17	17	16	16	16	16	17	17	8.64953e+07	3.85906e+08	2.77631e+08	1.24781e+08	3.15314e+08	3.68584e+08	1.70733e+08	3.36991e+08	2.76755e+08
Q9HUF4	glnE	glnE PA14_66270		Bifunctional glutamine synthetase adenylyltransferase/adenylyl-removing enzyme OS=Pseudomonas aeruginosa (strain ATCC 15692 / DSM 22644 / CIP 104116 / JCM 14847 / LMG 12228 / 1C / PRS 101 / PAO1) OX=208964 GN=glnE PE=3 SV=1	Pseudomonas aeruginosa (strain ATCC 15692 / DSM 22644 / CIP 104116 / JCM 14847 / LMG 12228 / 1C / PRS 101 / PAO1) OX=208964	53	342	45	-0.08	0.06	59.82	49.96	35.22	41	49	49	42	50	50	39	50	50	1.67898e+07	6.70197e+07	4.21401e+07	1.89898e+07	4.99703e+07	6.04213e+07	2.80119e+07	5.92338e+07	4.64572e+07
A6VCK3	rimP	#N/A		Ribosome maturation factor RimP OS=Pseudomonas aeruginosa (strain PA7) OX=381754 GN=rimP PE=3 SV=1	Pseudomonas aeruginosa (strain ATCC 15692 / DSM 22644 / CIP 104116 / JCM 14847 / LMG 12228 / 1C / PRS 101 / PAO1) OX=208964;Pseudomonas aeruginosa (strain LESB58) OX=557722;Pseudomonas aeruginosa (strain UCBPP-PA14) OX=208963;Pseudomonas aeruginosa (strain PA7) OX=381754	34	23	3	-0.24	0.06	18.58	13.75	20.03	3	3	3	3	3	3	3	3	3	2.02484e+06	2.79293e+06	2.90235e+06	2.29489e+06	3.00006e+06	2.8639e+06	2.23776e+06	2.69905e+06	3.33792e+06
Q9HVZ6	ftsL	ftsL PA14_57440		Cell division protein FtsL OS=Pseudomonas aeruginosa (strain ATCC 15692 / DSM 22644 / CIP 104116 / JCM 14847 / LMG 12228 / 1C / PRS 101 / PAO1) OX=208964 GN=ftsL PE=3 SV=1	Pseudomonas aeruginosa (strain ATCC 15692 / DSM 22644 / CIP 104116 / JCM 14847 / LMG 12228 / 1C / PRS 101 / PAO1) OX=208964	19	4	2	-0.64	0.06	73.48	33.52	2.26	1	2	2	2	2	2	2	2	2	126271	770556	420056	397453	666230	809813	637000	637489	612633
B7UZY2	cysD	#N/A	WT	Sulfate adenylyltransferase subunit 2 OS=Pseudomonas aeruginosa (strain LESB58) OX=557722 GN=cysD PE=3 SV=1	Pseudomonas aeruginosa (strain ATCC 15692 / DSM 22644 / CIP 104116 / JCM 14847 / LMG 12228 / 1C / PRS 101 / PAO1) OX=208964;Pseudomonas aeruginosa (strain LESB58) OX=557722;Pseudomonas aeruginosa (strain UCBPP-PA14) OX=208963;Pseudomonas aeruginosa (strain PA7) OX=381754	42	34	9	1.47	0.05	55.03	20.94	27.9	8	8	8	8	8	7	7	8	8	7.10921e+06	2.05509e+06	4.61351e+06	1.74043e+06	2.0966e+06	1.36989e+06	1.23083e+06	1.76354e+06	2.19415e+06
Q9HVN5	clpB	clpB PA14_60190		Chaperone protein ClpB OS=Pseudomonas aeruginosa (strain ATCC 15692 / DSM 22644 / CIP 104116 / JCM 14847 / LMG 12228 / 1C / PRS 101 / PAO1) OX=208964 GN=clpB PE=3 SV=1	Pseudomonas aeruginosa (strain ATCC 15692 / DSM 22644 / CIP 104116 / JCM 14847 / LMG 12228 / 1C / PRS 101 / PAO1) OX=208964	18	58	13	0.39	0.05	17.27	37.09	5.92	11	11	11	11	11	11	13	13	13	7.39357e+06	1.03122e+07	9.95798e+06	5.48496e+06	1.19355e+07	1.12627e+07	6.54756e+06	6.67413e+06	7.30321e+06
Q02FG6	purH	#N/A		Bifunctional purine biosynthesis protein PurH OS=Pseudomonas aeruginosa (strain UCBPP-PA14) OX=208963 GN=purH PE=3 SV=1	Pseudomonas aeruginosa (strain UCBPP-PA14) OX=208963	8	4	4	0.36	0.05	46.51	38.9	51.08	3	2	3	2	3	3	1	3	3	427738	174966	501241	165820	385781	310251	185065	254813	486348
Q9HTV3	ubiD	ubiD PA14_69150		3-octaprenyl-4-hydroxybenzoate carboxy-lyase OS=Pseudomonas aeruginosa (strain ATCC 15692 / DSM 22644 / CIP 104116 / JCM 14847 / LMG 12228 / 1C / PRS 101 / PAO1) OX=208964 GN=ubiD PE=3 SV=1	Pseudomonas aeruginosa (strain ATCC 15692 / DSM 22644 / CIP 104116 / JCM 14847 / LMG 12228 / 1C / PRS 101 / PAO1) OX=208964;Pseudomonas aeruginosa (strain LESB58) OX=557722;Pseudomonas aeruginosa (strain UCBPP-PA14) OX=208963	6	9	3	0.2	0.05	8.99	21	9.97	3	3	3	3	3	3	3	3	3	392482	436791	470129	280557	430685	362470	327221	388307	393471
Q02T69	rplX	#N/A		50S ribosomal protein L24 OS=Pseudomonas aeruginosa (strain UCBPP-PA14) OX=208963 GN=rplX PE=3 SV=1	Pseudomonas aeruginosa (strain ATCC 15692 / DSM 22644 / CIP 104116 / JCM 14847 / LMG 12228 / 1C / PRS 101 / PAO1) OX=208964;Pseudomonas aeruginosa (strain LESB58) OX=557722;Pseudomonas aeruginosa (strain UCBPP-PA14) OX=208963;Pseudomonas aeruginosa (strain PA7) OX=381754	84	97	11	-0.08	0.05	23.76	28.55	29.53	12	12	11	12	11	12	12	11	12	6.15421e+07	4.29575e+07	4.05469e+07	6.76249e+07	4.1354e+07	4.37225e+07	7.34765e+07	4.88652e+07	4.27822e+07
P27017	amiC	amiC PA14_20580		Aliphatic amidase expression-regulating protein OS=Pseudomonas aeruginosa (strain ATCC 15692 / DSM 22644 / CIP 104116 / JCM 14847 / LMG 12228 / 1C / PRS 101 / PAO1) OX=208964 GN=amiC PE=1 SV=5	Pseudomonas aeruginosa (strain ATCC 15692 / DSM 22644 / CIP 104116 / JCM 14847 / LMG 12228 / 1C / PRS 101 / PAO1) OX=208964	34	36	9	-0.13	0.05	41.09	34.37	28.54	9	10	10	8	10	10	8	10	10	1.52914e+06	3.76832e+06	3.04764e+06	2.3125e+06	3.74169e+06	4.78613e+06	2.02361e+06	3.67103e+06	3.11107e+06
A6UYW3	bioC	#N/A		Malonyl-[acyl-carrier protein] O-methyltransferase OS=Pseudomonas aeruginosa (strain PA7) OX=381754 GN=bioC PE=3 SV=1	Pseudomonas aeruginosa (strain PA7) OX=381754	20	13	4	-0.16	0.05	25.24	9.31	15.28	4	4	4	4	4	4	4	4	4	652683	1.02468e+06	708093	828776	822112	966006	1.03683e+06	792479	816215
Q9HY05	surE	surE PA14_17450		5'-nucleotidase SurE OS=Pseudomonas aeruginosa (strain ATCC 15692 / DSM 22644 / CIP 104116 / JCM 14847 / LMG 12228 / 1C / PRS 101 / PAO1) OX=208964 GN=surE PE=3 SV=1	Pseudomonas aeruginosa (strain ATCC 15692 / DSM 22644 / CIP 104116 / JCM 14847 / LMG 12228 / 1C / PRS 101 / PAO1) OX=208964;Pseudomonas aeruginosa (strain UCBPP-PA14) OX=208963	12	4	2	0.76	0.04	22.83	58.93	16.99	2	2	2	2	2	1	2	2	2	217266	154139	246000	155160	159247	37516	103872	141915	141858
Q51470	miaB	miaB PA14_12350		tRNA-2-methylthio-N(6)-dimethylallyladenosine synthase OS=Pseudomonas aeruginosa (strain ATCC 15692 / DSM 22644 / CIP 104116 / JCM 14847 / LMG 12228 / 1C / PRS 101 / PAO1) OX=208964 GN=miaB PE=3 SV=2	Pseudomonas aeruginosa (strain ATCC 15692 / DSM 22644 / CIP 104116 / JCM 14847 / LMG 12228 / 1C / PRS 101 / PAO1) OX=208964;Pseudomonas aeruginosa (strain UCBPP-PA14) OX=208963	45	101	16	0.72	0.04	25.32	10.67	6.09	16	16	16	15	15	15	15	15	14	1.23932e+07	7.34359e+06	1.06381e+07	7.2859e+06	6.51877e+06	5.88733e+06	5.93316e+06	6.67438e+06	6.15363e+06
B7V1H1	dapB	#N/A		4-hydroxy-tetrahydrodipicolinate reductase OS=Pseudomonas aeruginosa (strain LESB58) OX=557722 GN=dapB PE=3 SV=1	Pseudomonas aeruginosa (strain ATCC 15692 / DSM 22644 / CIP 104116 / JCM 14847 / LMG 12228 / 1C / PRS 101 / PAO1) OX=208964;Pseudomonas aeruginosa (strain LESB58) OX=557722;Pseudomonas aeruginosa (strain UCBPP-PA14) OX=208963	29	19	8	0.63	0.04	38.49	3.91	2.31	8	8	7	7	7	7	7	7	7	3.67926e+06	1.94041e+06	2.02412e+06	1.43991e+06	1.54177e+06	1.4438e+06	1.41223e+06	1.4557e+06	1.4782e+06
Q9HVC5	prs	prs PA14_61770		Ribose-phosphate pyrophosphokinase OS=Pseudomonas aeruginosa (strain ATCC 15692 / DSM 22644 / CIP 104116 / JCM 14847 / LMG 12228 / 1C / PRS 101 / PAO1) OX=208964 GN=prs PE=3 SV=1	Pseudomonas aeruginosa (strain ATCC 15692 / DSM 22644 / CIP 104116 / JCM 14847 / LMG 12228 / 1C / PRS 101 / PAO1) OX=208964	53	73	11	0.46	0.04	9.75	9.6	27.7	13	12	13	11	11	11	11	12	12	6.30995e+06	5.56411e+06	5.22306e+06	3.67119e+06	4.41101e+06	4.28354e+06	2.70185e+06	4.65661e+06	4.55211e+06
Q9I2V5	acnB	acnB PA14_41470		Aconitate hydratase B OS=Pseudomonas aeruginosa (strain ATCC 15692 / DSM 22644 / CIP 104116 / JCM 14847 / LMG 12228 / 1C / PRS 101 / PAO1) OX=208964 GN=acnB PE=3 SV=1	Pseudomonas aeruginosa (strain ATCC 15692 / DSM 22644 / CIP 104116 / JCM 14847 / LMG 12228 / 1C / PRS 101 / PAO1) OX=208964	49	191	33	0.42	0.04	19.21	8.04	7.83	33	31	34	29	31	30	30	33	33	1.86783e+07	1.27603e+07	1.51076e+07	1.26646e+07	1.17206e+07	1.07806e+07	1.23871e+07	1.07441e+07	1.09709e+07
P0A183	merR	#N/A		Mercuric resistance operon regulatory protein OS=Pseudomonas aeruginosa OX=287 GN=merR PE=1 SV=1	Pseudomonas aeruginosa OX=287	15	2	2	0.27	0.04	27.99	35.92	37.32	2	2	2	2	2	2	2	2	2	262534	170361	162668	194998	196363	94846.9	266897	138243	155775
Q9I471	cobB	cobB PA14_47760		Hydrogenobyrinate a,c-diamide synthase OS=Pseudomonas aeruginosa (strain ATCC 15692 / DSM 22644 / CIP 104116 / JCM 14847 / LMG 12228 / 1C / PRS 101 / PAO1) OX=208964 GN=cobB PE=3 SV=1	Pseudomonas aeruginosa (strain ATCC 15692 / DSM 22644 / CIP 104116 / JCM 14847 / LMG 12228 / 1C / PRS 101 / PAO1) OX=208964	19	16	7	0.19	0.04	17.64	4.88	8.34	7	7	7	7	7	7	7	7	7	1.52466e+06	2.09246e+06	2.12501e+06	1.98194e+06	2.07753e+06	1.88401e+06	2.18942e+06	1.90585e+06	1.89636e+06
Q02FF2	ureB	#N/A		Urease subunit beta OS=Pseudomonas aeruginosa (strain UCBPP-PA14) OX=208963 GN=ureB PE=3 SV=1	Pseudomonas aeruginosa (strain ATCC 15692 / DSM 22644 / CIP 104116 / JCM 14847 / LMG 12228 / 1C / PRS 101 / PAO1) OX=208964;Pseudomonas aeruginosa (strain LESB58) OX=557722;Pseudomonas aeruginosa (strain UCBPP-PA14) OX=208963	54	71	6	0.08	0.04	58.59	46.17	24.53	7	7	7	7	7	7	7	7	7	7.79012e+06	3.14708e+07	2.16683e+07	9.75835e+06	2.75274e+07	2.4534e+07	1.47696e+07	2.40679e+07	2.27833e+07
P24734	ampR	ampR PA14_10800		HTH-type transcriptional activator AmpR OS=Pseudomonas aeruginosa (strain ATCC 15692 / DSM 22644 / CIP 104116 / JCM 14847 / LMG 12228 / 1C / PRS 101 / PAO1) OX=208964 GN=ampR PE=1 SV=3	Pseudomonas aeruginosa (strain ATCC 15692 / DSM 22644 / CIP 104116 / JCM 14847 / LMG 12228 / 1C / PRS 101 / PAO1) OX=208964	51	129	14	-0.01	0.04	40.56	40.1	12.61	17	17	16	17	16	17	17	17	17	2.4053e+07	5.82199e+07	5.12558e+07	2.78619e+07	5.35234e+07	6.68355e+07	4.17654e+07	5.38504e+07	4.8899e+07
Q02FL3	selA	#N/A		L-seryl-tRNA(Sec) selenium transferase OS=Pseudomonas aeruginosa (strain UCBPP-PA14) OX=208963 GN=selA PE=3 SV=1	Pseudomonas aeruginosa (strain UCBPP-PA14) OX=208963	54	159	22	-0.14	0.04	37.86	32.16	5.81	21	23	22	22	23	20	22	22	22	5.86952e+06	1.29859e+07	9.3451e+06	6.92666e+06	1.10361e+07	1.36478e+07	9.52167e+06	1.06964e+07	1.01705e+07
O30506	aotP	aotP PA14_52750		Arginine/ornithine transport ATP-binding protein AotP OS=Pseudomonas aeruginosa (strain ATCC 15692 / DSM 22644 / CIP 104116 / JCM 14847 / LMG 12228 / 1C / PRS 101 / PAO1) OX=208964 GN=aotP PE=3 SV=2	Pseudomonas aeruginosa (strain ATCC 15692 / DSM 22644 / CIP 104116 / JCM 14847 / LMG 12228 / 1C / PRS 101 / PAO1) OX=208964	56	101	12	-0.14	0.04	5.1	13.65	33.58	14	14	14	14	13	14	14	14	14	1.05747e+08	9.57975e+07	9.875e+07	1.0487e+08	9.56749e+07	7.96691e+07	2.13618e+08	1.25303e+08	1.22924e+08
Q9HTL0	hupA	hupA PA14_70600		DNA-binding protein HU-alpha OS=Pseudomonas aeruginosa (strain ATCC 15692 / DSM 22644 / CIP 104116 / JCM 14847 / LMG 12228 / 1C / PRS 101 / PAO1) OX=208964 GN=hupA PE=3 SV=1	Pseudomonas aeruginosa (strain ATCC 15692 / DSM 22644 / CIP 104116 / JCM 14847 / LMG 12228 / 1C / PRS 101 / PAO1) OX=208964	67	55	5	-0.23	0.04	38.67	39.42	12.75	5	5	5	5	5	5	5	5	5	2.55673e+06	5.78218e+06	4.1738e+06	2.61438e+06	6.0924e+06	5.57623e+06	5.18272e+06	5.47568e+06	4.26066e+06
Q9S605	ppx	#N/A		Exopolyphosphatase OS=Pseudomonas aeruginosa OX=287 GN=ppx PE=1 SV=1	Pseudomonas aeruginosa OX=287	44	70	16	-0.45	0.04	68.98	58.16	38.33	10	15	15	11	16	16	14	15	15	1.83475e+06	9.17423e+06	5.00167e+06	1.99716e+06	8.04822e+06	8.18986e+06	3.40716e+06	7.62965e+06	7.256e+06
P50601	tolB	tolB PA14_51720	WT	Tol-Pal system protein TolB OS=Pseudomonas aeruginosa (strain ATCC 15692 / DSM 22644 / CIP 104116 / JCM 14847 / LMG 12228 / 1C / PRS 101 / PAO1) OX=208964 GN=tolB PE=1 SV=2	Pseudomonas aeruginosa (strain ATCC 15692 / DSM 22644 / CIP 104116 / JCM 14847 / LMG 12228 / 1C / PRS 101 / PAO1) OX=208964	26	11	8	1.54	0.03	62.6	3.56	9.9	5	4	5	3	3	3	2	3	3	1.59723e+06	386620	923039	371483	394823	371448	370418	348454	421810
B7VBN2	arnA	#N/A		Bifunctional polymyxin resistance protein ArnA OS=Pseudomonas aeruginosa (strain LESB58) OX=557722 GN=arnA PE=3 SV=1	Pseudomonas aeruginosa (strain LESB58) OX=557722	3	3	2	0.69	0.03	12.78	40.36	28.94	2	2	2	1	1	1	1	1	2	225936	185041	180066	177610	77263.3	119589	87836.1	123124	159263
P47203	ftsA	ftsA PA14_57290		Cell division protein FtsA OS=Pseudomonas aeruginosa (strain ATCC 15692 / DSM 22644 / CIP 104116 / JCM 14847 / LMG 12228 / 1C / PRS 101 / PAO1) OX=208964 GN=ftsA PE=3 SV=2	Pseudomonas aeruginosa (strain ATCC 15692 / DSM 22644 / CIP 104116 / JCM 14847 / LMG 12228 / 1C / PRS 101 / PAO1) OX=208964	78	241	25	0.22	0.03	14.83	4.98	9.07	30	30	30	29	29	29	30	30	31	3.50142e+07	2.86902e+07	3.86993e+07	2.95903e+07	3.00269e+07	2.73381e+07	3.14933e+07	2.69049e+07	2.71308e+07
Q9I2S3	fimL	fimL PA14_40960		Scaffold protein FimL OS=Pseudomonas aeruginosa (strain ATCC 15692 / DSM 22644 / CIP 104116 / JCM 14847 / LMG 12228 / 1C / PRS 101 / PAO1) OX=208964 GN=fimL PE=1 SV=1	Pseudomonas aeruginosa (strain ATCC 15692 / DSM 22644 / CIP 104116 / JCM 14847 / LMG 12228 / 1C / PRS 101 / PAO1) OX=208964	36	57	15	0.12	0.03	19.24	22.67	23.82	15	13	15	14	13	13	14	12	14	3.5798e+06	2.42694e+06	3.24904e+06	3.23222e+06	2.88888e+06	2.03521e+06	3.05962e+06	1.99594e+06	3.18929e+06
A6VB85	murG	#N/A		UDP-N-acetylglucosamine--N-acetylmuramyl-(pentapeptide) pyrophosphoryl-undecaprenol N-acetylglucosamine transferase OS=Pseudomonas aeruginosa (strain PA7) OX=381754 GN=murG PE=3 SV=1	Pseudomonas aeruginosa (strain PA7) OX=381754	41	102	13	-0.07	0.03	14.96	19.73	6.32	15	15	15	14	15	15	14	15	15	7.73318e+06	1.04651e+07	9.22875e+06	7.34293e+06	1.07276e+07	1.04291e+07	1.04568e+07	9.53232e+06	9.28673e+06
Q9I6J2	spuC	spuC PA14_03900		Putrescine--pyruvate aminotransferase OS=Pseudomonas aeruginosa (strain ATCC 15692 / DSM 22644 / CIP 104116 / JCM 14847 / LMG 12228 / 1C / PRS 101 / PAO1) OX=208964 GN=spuC PE=1 SV=1	Pseudomonas aeruginosa (strain ATCC 15692 / DSM 22644 / CIP 104116 / JCM 14847 / LMG 12228 / 1C / PRS 101 / PAO1) OX=208964	27	28	7	0.97	0.02	47.99	10.7	11.72	7	5	7	5	5	5	6	5	6	2.0959e+06	701030	1.81751e+06	872071	1.00196e+06	814839	885503	798797	1.00822e+06
Q9HZK1	PA3004	PA14_25210		S-methyl-5'-thioinosine phosphorylase OS=Pseudomonas aeruginosa (strain ATCC 15692 / DSM 22644 / CIP 104116 / JCM 14847 / LMG 12228 / 1C / PRS 101 / PAO1) OX=208964 GN=PA3004 PE=1 SV=1	Pseudomonas aeruginosa (strain ATCC 15692 / DSM 22644 / CIP 104116 / JCM 14847 / LMG 12228 / 1C / PRS 101 / PAO1) OX=208964	7	12	2	0.38	0.02	37.97	35.18	27.85	2	2	2	2	2	2	2	2	2	343820	692983	417370	229964	452226	476424	272555	469065	337139
Q02EN5	gpmI	#N/A		2,3-bisphosphoglycerate-independent phosphoglycerate mutase OS=Pseudomonas aeruginosa (strain UCBPP-PA14) OX=208963 GN=gpmI PE=3 SV=1	Pseudomonas aeruginosa (strain UCBPP-PA14) OX=208963	6	4	3	0.03	0.02	12.76	13.44	16.3	3	3	3	1	2	2	2	2	1	1.10438e+06	934082	864396	1.34199e+06	1.07639e+06	1.06692e+06	1.38456e+06	1.08374e+06	1.03261e+06
Q02NV3	tal	#N/A		Transaldolase OS=Pseudomonas aeruginosa (strain UCBPP-PA14) OX=208963 GN=tal PE=3 SV=1	Pseudomonas aeruginosa (strain ATCC 15692 / DSM 22644 / CIP 104116 / JCM 14847 / LMG 12228 / 1C / PRS 101 / PAO1) OX=208964;Pseudomonas aeruginosa (strain UCBPP-PA14) OX=208963	16	10	4	0.73	0.01	31.92	10.25	28.45	3	3	3	2	3	3	2	3	3	683766	350221	537167	246719	287524	301778	189486	292754	343000
Q9HU83	hutU	hutU PA14_67350		Urocanate hydratase OS=Pseudomonas aeruginosa (strain ATCC 15692 / DSM 22644 / CIP 104116 / JCM 14847 / LMG 12228 / 1C / PRS 101 / PAO1) OX=208964 GN=hutU PE=1 SV=1	Pseudomonas aeruginosa (strain ATCC 15692 / DSM 22644 / CIP 104116 / JCM 14847 / LMG 12228 / 1C / PRS 101 / PAO1) OX=208964	8	5	4	0.48	0.01	29.88	31.22	16.6	3	3	3	3	2	3	2	3	3	412387	315520	571918	229005	247337	394315	230344	208672	286461
O52760	rpoA	rpoA PA14_09115		DNA-directed RNA polymerase subunit alpha OS=Pseudomonas aeruginosa (strain ATCC 15692 / DSM 22644 / CIP 104116 / JCM 14847 / LMG 12228 / 1C / PRS 101 / PAO1) OX=208964 GN=rpoA PE=3 SV=2	Pseudomonas aeruginosa (strain ATCC 15692 / DSM 22644 / CIP 104116 / JCM 14847 / LMG 12228 / 1C / PRS 101 / PAO1) OX=208964;Pseudomonas aeruginosa (strain UCBPP-PA14) OX=208963;Pseudomonas aeruginosa (strain PA7) OX=381754	49	89	14	0.3	0.01	19.4	13.82	6.04	14	14	14	14	13	14	13	13	14	1.57304e+07	1.06512e+07	1.29477e+07	1.21056e+07	1.05995e+07	9.16906e+06	1.08525e+07	1.01434e+07	9.62474e+06
B7VBC3	cysH	#N/A		Phosphoadenosine phosphosulfate reductase OS=Pseudomonas aeruginosa (strain LESB58) OX=557722 GN=cysH PE=3 SV=1	Pseudomonas aeruginosa (strain LESB58) OX=557722;Pseudomonas aeruginosa (strain UCBPP-PA14) OX=208963	18	12	4	0.28	0.01	13.36	27.71	24.42	3	2	3	3	3	1	3	3	3	660463	518211	540251	734158	766582	440954	669742	453508	444226
P26480	rpoD	rpoD PA14_07520		RNA polymerase sigma factor RpoD OS=Pseudomonas aeruginosa (strain ATCC 15692 / DSM 22644 / CIP 104116 / JCM 14847 / LMG 12228 / 1C / PRS 101 / PAO1) OX=208964 GN=rpoD PE=3 SV=1	Pseudomonas aeruginosa (strain ATCC 15692 / DSM 22644 / CIP 104116 / JCM 14847 / LMG 12228 / 1C / PRS 101 / PAO1) OX=208964	34	65	17	0.2	0.01	10.31	10.61	7.55	19	19	18	16	17	16	17	18	18	5.14689e+06	6.20381e+06	5.29489e+06	4.42366e+06	5.0037e+06	4.05789e+06	4.57488e+06	5.27273e+06	4.72832e+06
Q9I4F8	phoQ	phoQ PA14_49170		Two-component sensor PhoQ OS=Pseudomonas aeruginosa (strain ATCC 15692 / DSM 22644 / CIP 104116 / JCM 14847 / LMG 12228 / 1C / PRS 101 / PAO1) OX=208964 GN=phoQ PE=3 SV=1	Pseudomonas aeruginosa (strain ATCC 15692 / DSM 22644 / CIP 104116 / JCM 14847 / LMG 12228 / 1C / PRS 101 / PAO1) OX=208964	4	3	2	-0.03	0.01	32.84	48.92	2.97	2	2	2	2	2	2	2	2	2	152385	290722	199462	148220	450183	417001	185834	177167	176123
G3XDA7	ftsQ	ftsQ PA14_57300		Cell division protein FtsQ OS=Pseudomonas aeruginosa (strain ATCC 15692 / DSM 22644 / CIP 104116 / JCM 14847 / LMG 12228 / 1C / PRS 101 / PAO1) OX=208964 GN=ftsQ PE=3 SV=1	Pseudomonas aeruginosa (strain ATCC 15692 / DSM 22644 / CIP 104116 / JCM 14847 / LMG 12228 / 1C / PRS 101 / PAO1) OX=208964	40	55	11	-0.83	0.01	56.83	18.57	17.81	9	11	11	11	11	11	11	11	11	1.69858e+06	5.69094e+06	3.23916e+06	5.02029e+06	5.83716e+06	7.23513e+06	7.21348e+06	5.74234e+06	5.12361e+06
Q9I5A5	pta	pta PA14_53480		Phosphate acetyltransferase OS=Pseudomonas aeruginosa (strain ATCC 15692 / DSM 22644 / CIP 104116 / JCM 14847 / LMG 12228 / 1C / PRS 101 / PAO1) OX=208964 GN=pta PE=1 SV=1	Pseudomonas aeruginosa (strain ATCC 15692 / DSM 22644 / CIP 104116 / JCM 14847 / LMG 12228 / 1C / PRS 101 / PAO1) OX=208964	9	25	7	0.64	0	40.75	20.13	38.11	6	6	6	6	6	6	6	6	6	2.41286e+06	1.39247e+06	3.32976e+06	3.63956e+06	2.42872e+06	2.96965e+06	5.1943e+06	2.32242e+06	3.7879e+06
Q9HXN2	purL	purL PA14_15740		Phosphoribosylformylglycinamidine synthase OS=Pseudomonas aeruginosa (strain ATCC 15692 / DSM 22644 / CIP 104116 / JCM 14847 / LMG 12228 / 1C / PRS 101 / PAO1) OX=208964 GN=purL PE=3 SV=1	Pseudomonas aeruginosa (strain ATCC 15692 / DSM 22644 / CIP 104116 / JCM 14847 / LMG 12228 / 1C / PRS 101 / PAO1) OX=208964	26	89	24	0.59	0	23.84	30	33.02	20	20	21	17	18	19	17	20	21	5.32781e+06	3.81466e+06	6.23265e+06	2.14467e+06	3.42873e+06	4.02207e+06	2.21158e+06	3.71955e+06	4.45322e+06
Q02ML8	cas3	#N/A		CRISPR-associated nuclease/helicase Cas3 subtype I-F/YPEST OS=Pseudomonas aeruginosa (strain UCBPP-PA14) OX=208963 GN=cas3 PE=1 SV=1	Pseudomonas aeruginosa (strain UCBPP-PA14) OX=208963	45	214	40	0.37	0	14.19	26.35	22.73	38	39	38	37	37	37	38	40	39	1.98419e+07	1.61546e+07	2.14586e+07	1.13872e+07	1.93288e+07	1.47035e+07	1.11672e+07	1.76789e+07	1.61978e+07
A6UZ82	rpsU	#N/A		30S ribosomal protein S21 OS=Pseudomonas aeruginosa (strain PA7) OX=381754 GN=rpsU PE=3 SV=1	Pseudomonas aeruginosa (strain ATCC 15692 / DSM 22644 / CIP 104116 / JCM 14847 / LMG 12228 / 1C / PRS 101 / PAO1) OX=208964;Pseudomonas aeruginosa (strain LESB58) OX=557722;Pseudomonas aeruginosa (strain UCBPP-PA14) OX=208963;Pseudomonas aeruginosa (strain PA7) OX=381754	48	99	8	0.21	0	29.69	2.9	11.12	8	8	8	8	7	8	8	8	8	1.73114e+08	1.54691e+08	9.34834e+07	1.36454e+08	1.31576e+08	1.28894e+08	1.42247e+08	1.34485e+08	1.14178e+08
Q9HVZ3	rsmI	rsmI PA14_57470		Ribosomal RNA small subunit methyltransferase I OS=Pseudomonas aeruginosa (strain ATCC 15692 / DSM 22644 / CIP 104116 / JCM 14847 / LMG 12228 / 1C / PRS 101 / PAO1) OX=208964 GN=rsmI PE=3 SV=1	Pseudomonas aeruginosa (strain ATCC 15692 / DSM 22644 / CIP 104116 / JCM 14847 / LMG 12228 / 1C / PRS 101 / PAO1) OX=208964	34	21	7	0.1	0	17.1	30.9	11.32	6	7	7	6	7	7	6	6	6	1.07942e+06	1.50438e+06	1.44225e+06	843569	1.56479e+06	1.52339e+06	1.11202e+06	1.35927e+06	1.13699e+06
Q02RL8	rpsP	#N/A		30S ribosomal protein S16 OS=Pseudomonas aeruginosa (strain UCBPP-PA14) OX=208963 GN=rpsP PE=3 SV=1	Pseudomonas aeruginosa (strain UCBPP-PA14) OX=208963	42	30	3	-0.07	0	16.84	6.28	28.81	3	3	3	3	3	3	3	3	3	1.03104e+07	8.45218e+06	7.40925e+06	9.15891e+06	8.25332e+06	8.2072e+06	1.24599e+07	7.45649e+06	8.19876e+06
Q02T71	rpsQ	#N/A		30S ribosomal protein S17 OS=Pseudomonas aeruginosa (strain UCBPP-PA14) OX=208963 GN=rpsQ PE=3 SV=1	Pseudomonas aeruginosa (strain ATCC 15692 / DSM 22644 / CIP 104116 / JCM 14847 / LMG 12228 / 1C / PRS 101 / PAO1) OX=208964;Pseudomonas aeruginosa (strain LESB58) OX=557722;Pseudomonas aeruginosa (strain UCBPP-PA14) OX=208963;Pseudomonas aeruginosa (strain PA7) OX=381754	27	21	3	-0.11	0	28.92	25.24	27.43	3	3	3	3	3	3	3	3	3	7.32752e+06	5.081e+06	4.22267e+06	8.24031e+06	5.18358e+06	5.79789e+06	8.74191e+06	5.65265e+06	5.52538e+06
Q02DF4	atpD	#N/A		ATP synthase subunit beta OS=Pseudomonas aeruginosa (strain UCBPP-PA14) OX=208963 GN=atpD PE=3 SV=1	Pseudomonas aeruginosa (strain ATCC 15692 / DSM 22644 / CIP 104116 / JCM 14847 / LMG 12228 / 1C / PRS 101 / PAO1) OX=208964;Pseudomonas aeruginosa (strain LESB58) OX=557722;Pseudomonas aeruginosa (strain UCBPP-PA14) OX=208963;Pseudomonas aeruginosa (strain PA7) OX=381754	78	179	26	0.7	-0.01	45.96	11.81	7.95	32	29	30	25	27	26	27	29	29	3.27039e+07	1.30899e+07	1.94968e+07	1.27065e+07	1.29843e+07	1.03963e+07	1.30947e+07	1.17353e+07	1.3736e+07
Q9HYD5	maeA	maeA PA14_19190		NAD-dependent malic enzyme OS=Pseudomonas aeruginosa (strain ATCC 15692 / DSM 22644 / CIP 104116 / JCM 14847 / LMG 12228 / 1C / PRS 101 / PAO1) OX=208964 GN=maeA PE=3 SV=1	Pseudomonas aeruginosa (strain ATCC 15692 / DSM 22644 / CIP 104116 / JCM 14847 / LMG 12228 / 1C / PRS 101 / PAO1) OX=208964	9	6	4	0.67	-0.01	32.81	6.64	14.35	4	4	4	4	4	3	4	4	4	908388	461909	672140	428057	386633	439363	449750	369793	493672
P0DP44	ppk	ppk PA14_69230		Polyphosphate kinase OS=Pseudomonas aeruginosa (strain ATCC 15692 / DSM 22644 / CIP 104116 / JCM 14847 / LMG 12228 / 1C / PRS 101 / PAO1) OX=208964 GN=ppk PE=1 SV=1	Pseudomonas aeruginosa (strain ATCC 15692 / DSM 22644 / CIP 104116 / JCM 14847 / LMG 12228 / 1C / PRS 101 / PAO1) OX=208964;Pseudomonas aeruginosa OX=287	59	172	34	0.66	-0.01	47.84	55.96	55.78	34	33	34	29	29	29	30	34	34	3.87252e+07	6.72489e+07	2.61283e+07	2.51217e+07	4.40888e+07	7.98852e+07	8.71353e+07	3.6956e+07	3.49418e+07
A6UYE6	thyA	#N/A		Thymidylate synthase OS=Pseudomonas aeruginosa (strain PA7) OX=381754 GN=thyA PE=3 SV=1	Pseudomonas aeruginosa (strain PA7) OX=381754	7	4	2	0.35	-0.01	18.94	4.76	12.25	2	2	2	2	2	2	2	2	2	183505	126068	148715	119775	113651	108934	117675	101107	129393
Q9HWC9	rpoC	rpoC PA14_08780		DNA-directed RNA polymerase subunit beta' OS=Pseudomonas aeruginosa (strain ATCC 15692 / DSM 22644 / CIP 104116 / JCM 14847 / LMG 12228 / 1C / PRS 101 / PAO1) OX=208964 GN=rpoC PE=3 SV=1	Pseudomonas aeruginosa (strain ATCC 15692 / DSM 22644 / CIP 104116 / JCM 14847 / LMG 12228 / 1C / PRS 101 / PAO1) OX=208964;Pseudomonas aeruginosa (strain UCBPP-PA14) OX=208963	63	750	78	0.3	-0.01	14.7	7.93	8.4	91	91	88	88	89	91	87	89	91	2.32099e+08	1.76346e+08	1.88825e+08	1.77225e+08	1.52914e+08	1.57612e+08	1.53302e+08	1.66643e+08	1.81362e+08
Q9HY08	mutS	mutS PA14_17500		DNA mismatch repair protein MutS OS=Pseudomonas aeruginosa (strain ATCC 15692 / DSM 22644 / CIP 104116 / JCM 14847 / LMG 12228 / 1C / PRS 101 / PAO1) OX=208964 GN=mutS PE=3 SV=1	Pseudomonas aeruginosa (strain ATCC 15692 / DSM 22644 / CIP 104116 / JCM 14847 / LMG 12228 / 1C / PRS 101 / PAO1) OX=208964	25	77	16	0.23	-0.01	27.87	32.8	21.58	13	13	13	12	13	13	14	14	15	2.68952e+06	4.68669e+06	3.46327e+06	1.96878e+06	3.70485e+06	3.82323e+06	2.31793e+06	3.597e+06	2.97849e+06
Q9HT22	glmU	glmU PA14_73220		Bifunctional protein GlmU OS=Pseudomonas aeruginosa (strain ATCC 15692 / DSM 22644 / CIP 104116 / JCM 14847 / LMG 12228 / 1C / PRS 101 / PAO1) OX=208964 GN=glmU PE=3 SV=1	Pseudomonas aeruginosa (strain ATCC 15692 / DSM 22644 / CIP 104116 / JCM 14847 / LMG 12228 / 1C / PRS 101 / PAO1) OX=208964	16	9	4	0.21	-0.01	14.07	48.28	35.46	4	4	4	2	2	3	1	3	3	1.05669e+06	1.25211e+06	1.40417e+06	391986	1.05634e+06	1.17568e+06	597764	1.1018e+06	1.27428e+06
Q9HZP7	etfA	etfA PA14_25880		Electron transfer flavoprotein subunit alpha OS=Pseudomonas aeruginosa (strain ATCC 15692 / DSM 22644 / CIP 104116 / JCM 14847 / LMG 12228 / 1C / PRS 101 / PAO1) OX=208964 GN=etfA PE=3 SV=1	Pseudomonas aeruginosa (strain ATCC 15692 / DSM 22644 / CIP 104116 / JCM 14847 / LMG 12228 / 1C / PRS 101 / PAO1) OX=208964	17	15	5	0.1	-0.01	56.3	28.76	44.53	3	3	3	3	2	3	4	4	3	1.35992e+06	555004	557451	750995	1.09417e+06	637069	1.06545e+06	442130	638944
P20582	pqsD	pqsD PA14_51390		Anthraniloyl-CoA anthraniloyltransferase OS=Pseudomonas aeruginosa (strain ATCC 15692 / DSM 22644 / CIP 104116 / JCM 14847 / LMG 12228 / 1C / PRS 101 / PAO1) OX=208964 GN=pqsD PE=1 SV=2	Pseudomonas aeruginosa (strain ATCC 15692 / DSM 22644 / CIP 104116 / JCM 14847 / LMG 12228 / 1C / PRS 101 / PAO1) OX=208964	55	272	14	0.01	-0.01	19.73	18.42	10.82	21	21	21	21	21	21	21	21	21	1.02474e+08	1.47006e+08	1.48567e+08	9.77111e+07	1.40586e+08	1.32361e+08	1.49446e+08	1.26539e+08	1.22906e+08
Q9HWD1	rpsG	rpsG PA14_08810		30S ribosomal protein S7 OS=Pseudomonas aeruginosa (strain ATCC 15692 / DSM 22644 / CIP 104116 / JCM 14847 / LMG 12228 / 1C / PRS 101 / PAO1) OX=208964 GN=rpsG PE=3 SV=1	Pseudomonas aeruginosa (strain ATCC 15692 / DSM 22644 / CIP 104116 / JCM 14847 / LMG 12228 / 1C / PRS 101 / PAO1) OX=208964;Pseudomonas aeruginosa (strain LESB58) OX=557722;Pseudomonas aeruginosa (strain UCBPP-PA14) OX=208963;Pseudomonas aeruginosa (strain PA7) OX=381754	63	120	12	-0.06	-0.01	15.86	11.24	3.6	14	14	14	14	14	14	13	14	14	6.22948e+07	8.44625e+07	6.87943e+07	6.56862e+07	6.69168e+07	8.00571e+07	7.34671e+07	7.10678e+07	7.63572e+07
Q9I5W0	dnaG	dnaG PA14_07530		DNA primase OS=Pseudomonas aeruginosa (strain ATCC 15692 / DSM 22644 / CIP 104116 / JCM 14847 / LMG 12228 / 1C / PRS 101 / PAO1) OX=208964 GN=dnaG PE=1 SV=1	Pseudomonas aeruginosa (strain ATCC 15692 / DSM 22644 / CIP 104116 / JCM 14847 / LMG 12228 / 1C / PRS 101 / PAO1) OX=208964	20	48	12	-0.1	-0.01	14.08	0.92	13.66	10	12	12	12	11	12	11	12	11	3.59916e+06	4.76557e+06	4.42939e+06	4.49039e+06	4.44741e+06	4.4082e+06	5.4092e+06	4.24218e+06	4.37587e+06
B7V8D1	recA	#N/A		Protein RecA OS=Pseudomonas aeruginosa (strain LESB58) OX=557722 GN=recA PE=3 SV=1	Pseudomonas aeruginosa (strain ATCC 15692 / DSM 22644 / CIP 104116 / JCM 14847 / LMG 12228 / 1C / PRS 101 / PAO1) OX=208964;Pseudomonas aeruginosa (strain LESB58) OX=557722;Pseudomonas aeruginosa (strain UCBPP-PA14) OX=208963;Pseudomonas aeruginosa (strain PA7) OX=381754	85	187	23	-0.17	-0.01	4.18	21.61	21.3	27	25	27	27	25	27	27	26	27	3.66408e+07	3.8974e+07	3.60273e+07	5.24494e+07	3.87287e+07	3.52181e+07	5.33865e+07	3.65952e+07	3.87422e+07
Q02V59	tsaC	#N/A		Threonylcarbamoyl-AMP synthase OS=Pseudomonas aeruginosa (strain UCBPP-PA14) OX=208963 GN=tsaC PE=3 SV=1	Pseudomonas aeruginosa (strain ATCC 15692 / DSM 22644 / CIP 104116 / JCM 14847 / LMG 12228 / 1C / PRS 101 / PAO1) OX=208964;Pseudomonas aeruginosa (strain UCBPP-PA14) OX=208963	23	14	3	-0.18	-0.01	55.6	21.91	18.04	2	3	3	3	3	3	2	3	3	611614	1.76761e+06	882847	696285	1.07357e+06	838846	898536	1.24603e+06	955276
Q9HW09	panE	apbA PA14_57160		2-dehydropantoate 2-reductase OS=Pseudomonas aeruginosa (strain ATCC 15692 / DSM 22644 / CIP 104116 / JCM 14847 / LMG 12228 / 1C / PRS 101 / PAO1) OX=208964 GN=panE PE=1 SV=1	Pseudomonas aeruginosa (strain ATCC 15692 / DSM 22644 / CIP 104116 / JCM 14847 / LMG 12228 / 1C / PRS 101 / PAO1) OX=208964	25	53	6	-0.37	-0.01	56.6	33.83	6.78	6	6	6	6	6	6	6	6	6	2.33738e+06	7.97808e+06	4.69986e+06	3.52679e+06	6.35378e+06	7.20861e+06	5.99324e+06	6.39235e+06	5.5808e+06
P43336	phhC	phhC PA14_53010		Aromatic-amino-acid aminotransferase OS=Pseudomonas aeruginosa (strain ATCC 15692 / DSM 22644 / CIP 104116 / JCM 14847 / LMG 12228 / 1C / PRS 101 / PAO1) OX=208964 GN=phhC PE=3 SV=2	Pseudomonas aeruginosa (strain ATCC 15692 / DSM 22644 / CIP 104116 / JCM 14847 / LMG 12228 / 1C / PRS 101 / PAO1) OX=208964	20	16	7	0.93	-0.02	19.02	15.95	23.74	7	7	7	6	7	6	7	6	7	1.82538e+06	1.24309e+06	1.6556e+06	729610	996899	947296	780427	836260	1.18996e+06
P72173	aspC	tyrB PA14_23500		Aspartate aminotransferase OS=Pseudomonas aeruginosa (strain ATCC 15692 / DSM 22644 / CIP 104116 / JCM 14847 / LMG 12228 / 1C / PRS 101 / PAO1) OX=208964 GN=aspC PE=3 SV=2	Pseudomonas aeruginosa (strain ATCC 15692 / DSM 22644 / CIP 104116 / JCM 14847 / LMG 12228 / 1C / PRS 101 / PAO1) OX=208964	16	8	6	0.92	-0.02	35.35	13.47	7.75	6	6	6	6	4	6	5	6	5	1.44572e+06	710246	992531	527852	437502	573234	545758	511631	467203
Q9HYL2	nosZ	nosZ PA14_20200		Nitrous-oxide reductase OS=Pseudomonas aeruginosa (strain ATCC 15692 / DSM 22644 / CIP 104116 / JCM 14847 / LMG 12228 / 1C / PRS 101 / PAO1) OX=208964 GN=nosZ PE=3 SV=1	Pseudomonas aeruginosa (strain ATCC 15692 / DSM 22644 / CIP 104116 / JCM 14847 / LMG 12228 / 1C / PRS 101 / PAO1) OX=208964	17	23	10	0.89	-0.02	19.8	71.06	16.76	10	9	10	7	7	9	8	9	9	3.49043e+06	3.94272e+06	2.63434e+06	1.79361e+06	9.56141e+06	5.10169e+06	2.6959e+06	2.0218e+06	2.7919e+06
A6V4E1	nuoI	#N/A		NADH-quinone oxidoreductase subunit I OS=Pseudomonas aeruginosa (strain PA7) OX=381754 GN=nuoI PE=3 SV=1	Pseudomonas aeruginosa (strain ATCC 15692 / DSM 22644 / CIP 104116 / JCM 14847 / LMG 12228 / 1C / PRS 101 / PAO1) OX=208964;Pseudomonas aeruginosa (strain LESB58) OX=557722;Pseudomonas aeruginosa (strain UCBPP-PA14) OX=208963;Pseudomonas aeruginosa (strain PA7) OX=381754	19	9	3	0.65	-0.02	24.57	14.14	6.47	3	3	3	3	3	3	3	3	3	746348	472366	758997	489138	384937	387425	397765	411663	450239
P95415	nirH	nirH PA14_06680		Siroheme decarboxylase NirH subunit OS=Pseudomonas aeruginosa (strain ATCC 15692 / DSM 22644 / CIP 104116 / JCM 14847 / LMG 12228 / 1C / PRS 101 / PAO1) OX=208964 GN=nirH PE=3 SV=1	Pseudomonas aeruginosa (strain ATCC 15692 / DSM 22644 / CIP 104116 / JCM 14847 / LMG 12228 / 1C / PRS 101 / PAO1) OX=208964	25	6	4	0.51	-0.02	51.74	91.41	19.33	4	3	4	3	3	3	2	4	4	1.22246e+06	2.51263e+06	1.00009e+06	763996	8.92158e+06	3.83604e+06	1.62282e+06	1.12661e+06	1.60072e+06
O54438	fabG	fabG PA14_25660		3-oxoacyl-[acyl-carrier-protein] reductase FabG OS=Pseudomonas aeruginosa (strain ATCC 15692 / DSM 22644 / CIP 104116 / JCM 14847 / LMG 12228 / 1C / PRS 101 / PAO1) OX=208964 GN=fabG PE=1 SV=1	Pseudomonas aeruginosa (strain ATCC 15692 / DSM 22644 / CIP 104116 / JCM 14847 / LMG 12228 / 1C / PRS 101 / PAO1) OX=208964	24	33	6	0.34	-0.02	9.97	20.1	13.09	6	6	5	5	5	5	5	4	5	2.06426e+06	2.08245e+06	1.7352e+06	1.33773e+06	1.91112e+06	1.41041e+06	1.73985e+06	1.34929e+06	1.47664e+06
B7V7U3	fabZ	#N/A		3-hydroxyacyl-[acyl-carrier-protein] dehydratase FabZ OS=Pseudomonas aeruginosa (strain LESB58) OX=557722 GN=fabZ PE=3 SV=1	Pseudomonas aeruginosa (strain ATCC 15692 / DSM 22644 / CIP 104116 / JCM 14847 / LMG 12228 / 1C / PRS 101 / PAO1) OX=208964;Pseudomonas aeruginosa (strain LESB58) OX=557722;Pseudomonas aeruginosa (strain UCBPP-PA14) OX=208963;Pseudomonas aeruginosa (strain PA7) OX=381754	45	59	7	0.13	-0.02	13.63	8.99	15.79	9	9	9	8	9	9	9	9	9	5.9168e+06	5.33154e+06	4.49363e+06	4.61424e+06	5.46674e+06	4.81248e+06	5.47245e+06	4.12454e+06	5.53233e+06
Q9I2S7	ldcA	adi PA14_41020		Lysine decarboxylase LdcA OS=Pseudomonas aeruginosa (strain ATCC 15692 / DSM 22644 / CIP 104116 / JCM 14847 / LMG 12228 / 1C / PRS 101 / PAO1) OX=208964 GN=ldcA PE=1 SV=1	Pseudomonas aeruginosa (strain ATCC 15692 / DSM 22644 / CIP 104116 / JCM 14847 / LMG 12228 / 1C / PRS 101 / PAO1) OX=208964	56	264	30	0	-0.02	23.94	20.52	19.68	32	31	32	32	32	33	32	31	31	2.20279e+07	3.60731e+07	3.0854e+07	2.21861e+07	2.96541e+07	3.3727e+07	2.80476e+07	3.91638e+07	2.85419e+07
Q9I4F9	phoP	phoP PA14_49180		Two-component response regulator PhoP OS=Pseudomonas aeruginosa (strain ATCC 15692 / DSM 22644 / CIP 104116 / JCM 14847 / LMG 12228 / 1C / PRS 101 / PAO1) OX=208964 GN=phoP PE=1 SV=1	Pseudomonas aeruginosa (strain ATCC 15692 / DSM 22644 / CIP 104116 / JCM 14847 / LMG 12228 / 1C / PRS 101 / PAO1) OX=208964	32	32	5	-0.01	-0.02	36.03	30.61	26.31	4	4	4	3	4	4	4	5	5	765423	1.48723e+06	916789	623730	1.17248e+06	1.07734e+06	658951	992754	1.13514e+06
G3XCU2	argR	argR PA14_52740		HTH-type transcriptional regulator ArgR OS=Pseudomonas aeruginosa (strain ATCC 15692 / DSM 22644 / CIP 104116 / JCM 14847 / LMG 12228 / 1C / PRS 101 / PAO1) OX=208964 GN=argR PE=4 SV=1	Pseudomonas aeruginosa (strain ATCC 15692 / DSM 22644 / CIP 104116 / JCM 14847 / LMG 12228 / 1C / PRS 101 / PAO1) OX=208964	50	77	11	-0.07	-0.02	31.33	24.67	4.14	10	11	11	10	11	11	10	10	10	2.73909e+06	5.29787e+06	4.35551e+06	3.20293e+06	4.58567e+06	5.32853e+06	4.40848e+06	4.78688e+06	4.5675e+06
Q9HUF7	rfaP	waaP PA14_66220		Lipopolysaccharide core heptose(I) kinase RfaP OS=Pseudomonas aeruginosa (strain ATCC 15692 / DSM 22644 / CIP 104116 / JCM 14847 / LMG 12228 / 1C / PRS 101 / PAO1) OX=208964 GN=rfaP PE=1 SV=1	Pseudomonas aeruginosa (strain ATCC 15692 / DSM 22644 / CIP 104116 / JCM 14847 / LMG 12228 / 1C / PRS 101 / PAO1) OX=208964	30	51	9	-0.13	-0.02	32.23	31.38	5.82	9	9	9	9	9	9	9	9	9	4.10626e+06	7.71997e+06	7.79218e+06	4.69418e+06	8.33761e+06	8.94452e+06	7.31638e+06	7.92859e+06	8.20466e+06
Q9HYF1	PA3455	PA14_19410		Polyphosphate:AMP phosphotransferase OS=Pseudomonas aeruginosa (strain ATCC 15692 / DSM 22644 / CIP 104116 / JCM 14847 / LMG 12228 / 1C / PRS 101 / PAO1) OX=208964 GN=PA3455 PE=1 SV=1	Pseudomonas aeruginosa (strain ATCC 15692 / DSM 22644 / CIP 104116 / JCM 14847 / LMG 12228 / 1C / PRS 101 / PAO1) OX=208964	25	56	11	-0.19	-0.02	8.22	16.89	31.31	10	10	10	10	10	10	11	9	11	2.33446e+06	2.08892e+06	1.99364e+06	2.55446e+06	3.59568e+06	3.10091e+06	3.68252e+06	1.93155e+06	2.77716e+06
Q02GA9	rplU	#N/A		50S ribosomal protein L21 OS=Pseudomonas aeruginosa (strain UCBPP-PA14) OX=208963 GN=rplU PE=3 SV=1	Pseudomonas aeruginosa (strain ATCC 15692 / DSM 22644 / CIP 104116 / JCM 14847 / LMG 12228 / 1C / PRS 101 / PAO1) OX=208964;Pseudomonas aeruginosa (strain LESB58) OX=557722;Pseudomonas aeruginosa (strain UCBPP-PA14) OX=208963	70	100	8	-0.2	-0.02	13.82	7.22	20.41	10	10	10	10	10	10	10	10	10	1.78929e+08	2.00823e+08	1.51935e+08	1.91033e+08	1.68443e+08	1.91823e+08	2.43348e+08	1.91897e+08	1.62984e+08
Q9ZFE4	fabI	fabI PA14_41170		Enoyl-[acyl-carrier-protein] reductase [NADH] FabI OS=Pseudomonas aeruginosa (strain ATCC 15692 / DSM 22644 / CIP 104116 / JCM 14847 / LMG 12228 / 1C / PRS 101 / PAO1) OX=208964 GN=fabI PE=1 SV=1	Pseudomonas aeruginosa (strain ATCC 15692 / DSM 22644 / CIP 104116 / JCM 14847 / LMG 12228 / 1C / PRS 101 / PAO1) OX=208964	15	8	4	0.65	-0.03	19.47	26.06	36.65	4	4	4	3	3	2	2	4	4	1.0465e+06	703630	900537	448567	434896	268783	299625	606869	645761
Q9HVX0	hisC1	hisC1 hisC PA14_57770		Histidinol-phosphate aminotransferase 1 OS=Pseudomonas aeruginosa (strain ATCC 15692 / DSM 22644 / CIP 104116 / JCM 14847 / LMG 12228 / 1C / PRS 101 / PAO1) OX=208964 GN=hisC1 PE=3 SV=1	Pseudomonas aeruginosa (strain ATCC 15692 / DSM 22644 / CIP 104116 / JCM 14847 / LMG 12228 / 1C / PRS 101 / PAO1) OX=208964	13	7	3	0.48	-0.03	26.57	45.72	17.9	3	3	3	2	2	2	2	2	2	438626	252782	374144	246099	140028	370352	223335	265064	319489
P22608	pilB	pilB PA14_58750		Type IV pilus assembly ATPase PilB OS=Pseudomonas aeruginosa (strain ATCC 15692 / DSM 22644 / CIP 104116 / JCM 14847 / LMG 12228 / 1C / PRS 101 / PAO1) OX=208964 GN=pilB PE=1 SV=2	Pseudomonas aeruginosa (strain ATCC 15692 / DSM 22644 / CIP 104116 / JCM 14847 / LMG 12228 / 1C / PRS 101 / PAO1) OX=208964	13	28	7	0.32	-0.03	12.48	7.42	16.16	6	6	7	6	6	5	6	7	6	2.28521e+06	1.77707e+06	2.065e+06	1.45165e+06	1.55101e+06	1.33667e+06	1.24044e+06	1.69175e+06	1.37336e+06
Q02ML7	cas1	#N/A		CRISPR-associated endonuclease Cas1 OS=Pseudomonas aeruginosa (strain UCBPP-PA14) OX=208963 GN=cas1 PE=1 SV=1	Pseudomonas aeruginosa (strain UCBPP-PA14) OX=208963	34	60	10	0.28	-0.03	20.9	47.89	37.95	9	9	9	7	8	8	8	9	9	3.04136e+06	4.21989e+06	4.64164e+06	1.89039e+06	5.42591e+06	3.76503e+06	1.83216e+06	4.16023e+06	3.54299e+06
Q51342	purF	purF PA14_23920		Amidophosphoribosyltransferase OS=Pseudomonas aeruginosa (strain ATCC 15692 / DSM 22644 / CIP 104116 / JCM 14847 / LMG 12228 / 1C / PRS 101 / PAO1) OX=208964 GN=purF PE=3 SV=3	Pseudomonas aeruginosa (strain ATCC 15692 / DSM 22644 / CIP 104116 / JCM 14847 / LMG 12228 / 1C / PRS 101 / PAO1) OX=208964	46	81	15	0.16	-0.03	21.11	30.84	22.72	13	13	13	12	13	13	13	13	12	8.6283e+06	1.30713e+07	1.02539e+07	5.9357e+06	9.48249e+06	1.1355e+07	6.98381e+06	1.10922e+07	9.04918e+06
Q9X6P4	lpxA	lpxA PA14_17210		Acyl-[acyl-carrier-protein]--UDP-N-acetylglucosamine O-acyltransferase OS=Pseudomonas aeruginosa (strain ATCC 15692 / DSM 22644 / CIP 104116 / JCM 14847 / LMG 12228 / 1C / PRS 101 / PAO1) OX=208964 GN=lpxA PE=3 SV=1	Pseudomonas aeruginosa (strain ATCC 15692 / DSM 22644 / CIP 104116 / JCM 14847 / LMG 12228 / 1C / PRS 101 / PAO1) OX=208964;Pseudomonas aeruginosa (strain LESB58) OX=557722;Pseudomonas aeruginosa (strain UCBPP-PA14) OX=208963;Pseudomonas aeruginosa (strain PA7) OX=381754	40	96	9	0.11	-0.03	18.6	23.58	5	10	10	10	10	10	10	10	10	10	1.65598e+07	2.11086e+07	1.4806e+07	1.16376e+07	1.64183e+07	1.88972e+07	1.66863e+07	1.7958e+07	1.63473e+07
Q9HUJ8	parE	parE PA14_65660		DNA topoisomerase 4 subunit B OS=Pseudomonas aeruginosa (strain ATCC 15692 / DSM 22644 / CIP 104116 / JCM 14847 / LMG 12228 / 1C / PRS 101 / PAO1) OX=208964 GN=parE PE=3 SV=1	Pseudomonas aeruginosa (strain ATCC 15692 / DSM 22644 / CIP 104116 / JCM 14847 / LMG 12228 / 1C / PRS 101 / PAO1) OX=208964	12	25	6	0.11	-0.03	25.56	35.24	3.93	6	6	5	4	6	6	5	5	5	805908	1.30613e+06	935270	583442	1.23963e+06	1.03488e+06	904203	938272	867238
A6VDR3	hisB	#N/A		Imidazoleglycerol-phosphate dehydratase OS=Pseudomonas aeruginosa (strain PA7) OX=381754 GN=hisB PE=3 SV=1	Pseudomonas aeruginosa (strain ATCC 15692 / DSM 22644 / CIP 104116 / JCM 14847 / LMG 12228 / 1C / PRS 101 / PAO1) OX=208964;Pseudomonas aeruginosa (strain LESB58) OX=557722;Pseudomonas aeruginosa (strain UCBPP-PA14) OX=208963;Pseudomonas aeruginosa (strain PA7) OX=381754	55	97	5	-0.01	-0.03	31.33	29.38	23.23	10	12	12	11	12	12	11	12	12	1.17928e+07	2.27259e+07	2.00454e+07	1.14984e+07	1.97643e+07	2.08039e+07	1.34374e+07	2.14266e+07	1.98922e+07
Q9HY41	glpK1	glpK PA14_18010		Glycerol kinase 1 OS=Pseudomonas aeruginosa (strain ATCC 15692 / DSM 22644 / CIP 104116 / JCM 14847 / LMG 12228 / 1C / PRS 101 / PAO1) OX=208964 GN=glpK1 PE=3 SV=1	Pseudomonas aeruginosa (strain ATCC 15692 / DSM 22644 / CIP 104116 / JCM 14847 / LMG 12228 / 1C / PRS 101 / PAO1) OX=208964	8	24	4	-0.08	-0.03	22.37	25.18	3.81	4	4	4	4	4	4	4	4	4	1.4061e+06	2.21275e+06	2.01108e+06	1.49647e+06	2.00236e+06	2.50402e+06	1.78218e+06	1.86836e+06	1.92254e+06
Q02EU0	opgH	#N/A		Glucans biosynthesis glucosyltransferase H OS=Pseudomonas aeruginosa (strain UCBPP-PA14) OX=208963 GN=opgH PE=3 SV=1	Pseudomonas aeruginosa (strain UCBPP-PA14) OX=208963	25	96	17	-0.32	-0.03	22.65	16.48	1.83	16	16	16	17	17	17	17	17	17	3.9417e+06	6.25878e+06	5.15168e+06	5.02597e+06	6.68624e+06	6.88745e+06	6.38062e+06	6.3798e+06	6.17982e+06
Q9HTJ1	betB	betB PA14_70950	WT	NAD/NADP-dependent betaine aldehyde dehydrogenase OS=Pseudomonas aeruginosa (strain ATCC 15692 / DSM 22644 / CIP 104116 / JCM 14847 / LMG 12228 / 1C / PRS 101 / PAO1) OX=208964 GN=betB PE=1 SV=1	Pseudomonas aeruginosa (strain ATCC 15692 / DSM 22644 / CIP 104116 / JCM 14847 / LMG 12228 / 1C / PRS 101 / PAO1) OX=208964;Pseudomonas aeruginosa (strain LESB58) OX=557722	11	6	4	1.45	-0.04	67.68	10.25	33.14	3	2	3	2	2	2	1	2	2	1.12147e+06	212185	681942	250233	218876	205312	138938	241036	280208
Q9I7C2	gyrB	gyrB PA14_00050		DNA gyrase subunit B OS=Pseudomonas aeruginosa (strain ATCC 15692 / DSM 22644 / CIP 104116 / JCM 14847 / LMG 12228 / 1C / PRS 101 / PAO1) OX=208964 GN=gyrB PE=3 SV=1	Pseudomonas aeruginosa (strain ATCC 15692 / DSM 22644 / CIP 104116 / JCM 14847 / LMG 12228 / 1C / PRS 101 / PAO1) OX=208964	63	329	38	0.31	-0.04	9.83	13.31	4.6	42	42	43	39	41	41	35	40	41	4.38732e+07	3.6409e+07	4.27884e+07	2.98627e+07	3.79533e+07	3.09793e+07	3.21797e+07	3.51143e+07	3.28685e+07
B7UYK0	purT	#N/A		Formate-dependent phosphoribosylglycinamide formyltransferase OS=Pseudomonas aeruginosa (strain LESB58) OX=557722 GN=purT PE=3 SV=1	Pseudomonas aeruginosa (strain ATCC 15692 / DSM 22644 / CIP 104116 / JCM 14847 / LMG 12228 / 1C / PRS 101 / PAO1) OX=208964;Pseudomonas aeruginosa (strain LESB58) OX=557722;Pseudomonas aeruginosa (strain UCBPP-PA14) OX=208963	5	3	2	0.93	-0.05	62.3	47.74	16.73	2	2	2	1	1		1	2	2	214320	48435	136963	35228.7	71353.2	101282	89854.7	64274.4	75644.5
A6VCJ6	pnp	#N/A		Polyribonucleotide nucleotidyltransferase OS=Pseudomonas aeruginosa (strain PA7) OX=381754 GN=pnp PE=3 SV=1	Pseudomonas aeruginosa (strain PA7) OX=381754	40	142	23	0.52	-0.05	38.63	8.1	17.27	23	22	23	22	24	24	23	24	23	2.33549e+07	1.05787e+07	1.59016e+07	1.12808e+07	1.05649e+07	9.58911e+06	9.52902e+06	9.80056e+06	1.28664e+07
Q9HXI1	secD	secD PA14_14630		Protein translocase subunit SecD OS=Pseudomonas aeruginosa (strain ATCC 15692 / DSM 22644 / CIP 104116 / JCM 14847 / LMG 12228 / 1C / PRS 101 / PAO1) OX=208964 GN=secD PE=3 SV=1	Pseudomonas aeruginosa (strain ATCC 15692 / DSM 22644 / CIP 104116 / JCM 14847 / LMG 12228 / 1C / PRS 101 / PAO1) OX=208964	26	38	14	0.21	-0.05	24.38	11.73	9.42	12	11	12	12	11	12	12	12	13	3.11257e+06	2.006e+06	3.24293e+06	2.69167e+06	2.18075e+06	2.69499e+06	2.90448e+06	2.5744e+06	3.10885e+06
Q02FS3	glmM	#N/A		Phosphoglucosamine mutase OS=Pseudomonas aeruginosa (strain UCBPP-PA14) OX=208963 GN=glmM PE=3 SV=1	Pseudomonas aeruginosa (strain ATCC 15692 / DSM 22644 / CIP 104116 / JCM 14847 / LMG 12228 / 1C / PRS 101 / PAO1) OX=208964;Pseudomonas aeruginosa (strain UCBPP-PA14) OX=208963	36	69	12	0.19	-0.05	7.62	19.34	4.96	13	13	13	12	13	13	12	12	11	8.05085e+06	9.36721e+06	8.60111e+06	5.65361e+06	7.46148e+06	8.37631e+06	7.58145e+06	8.2938e+06	7.66615e+06
Q9I291	galU	galU PA14_38350		UTP--glucose-1-phosphate uridylyltransferase OS=Pseudomonas aeruginosa (strain ATCC 15692 / DSM 22644 / CIP 104116 / JCM 14847 / LMG 12228 / 1C / PRS 101 / PAO1) OX=208964 GN=galU PE=3 SV=1	Pseudomonas aeruginosa (strain ATCC 15692 / DSM 22644 / CIP 104116 / JCM 14847 / LMG 12228 / 1C / PRS 101 / PAO1) OX=208964	33	56	7	-0.13	-0.05	39.11	18.07	9.21	6	8	8	7	7	8	7	7	6	2.72174e+06	6.18751e+06	4.38784e+06	3.52665e+06	4.78581e+06	5.02023e+06	5.04677e+06	4.99676e+06	4.26191e+06
Q9I753	tssK1	PA14_00940		Type VI secretion system baseplate component TssK1 OS=Pseudomonas aeruginosa (strain ATCC 15692 / DSM 22644 / CIP 104116 / JCM 14847 / LMG 12228 / 1C / PRS 101 / PAO1) OX=208964 GN=tssK1 PE=1 SV=1	Pseudomonas aeruginosa (strain ATCC 15692 / DSM 22644 / CIP 104116 / JCM 14847 / LMG 12228 / 1C / PRS 101 / PAO1) OX=208964	21	24	8	-0.17	-0.05	41.51	38.4	6.37	5	7	7	7	8	8	8	7	8	531734	1.31575e+06	1.00648e+06	719574	999578	1.54029e+06	1.0215e+06	1.16013e+06	1.10408e+06
Q9HWC5	rplK	rplK PA14_08720		50S ribosomal protein L11 OS=Pseudomonas aeruginosa (strain ATCC 15692 / DSM 22644 / CIP 104116 / JCM 14847 / LMG 12228 / 1C / PRS 101 / PAO1) OX=208964 GN=rplK PE=3 SV=1	Pseudomonas aeruginosa (strain ATCC 15692 / DSM 22644 / CIP 104116 / JCM 14847 / LMG 12228 / 1C / PRS 101 / PAO1) OX=208964;Pseudomonas aeruginosa (strain LESB58) OX=557722;Pseudomonas aeruginosa (strain UCBPP-PA14) OX=208963;Pseudomonas aeruginosa (strain PA7) OX=381754	58	91	8	-0.22	-0.05	10.35	18.92	21.77	10	10	10	10	10	10	10	10	10	7.17252e+07	6.34206e+07	5.85046e+07	7.9819e+07	5.5239e+07	6.34198e+07	9.13981e+07	6.62297e+07	6.18949e+07
Q51576	PA3106	PA14_23950		Uncharacterized oxidoreductase PA3106 OS=Pseudomonas aeruginosa (strain ATCC 15692 / DSM 22644 / CIP 104116 / JCM 14847 / LMG 12228 / 1C / PRS 101 / PAO1) OX=208964 GN=PA3106 PE=3 SV=1	Pseudomonas aeruginosa (strain ATCC 15692 / DSM 22644 / CIP 104116 / JCM 14847 / LMG 12228 / 1C / PRS 101 / PAO1) OX=208964	10	12	2	-0.23	-0.05	43.84	33.87	1.37	2	2	2	2	2	2	2	2	2	389086	977014	649650	376172	769189	681103	702526	712934	722021
O50274	cysNC	cysN cysC PA14_57710	WT	Bifunctional enzyme CysN/CysC OS=Pseudomonas aeruginosa (strain ATCC 15692 / DSM 22644 / CIP 104116 / JCM 14847 / LMG 12228 / 1C / PRS 101 / PAO1) OX=208964 GN=cysNC PE=3 SV=1	Pseudomonas aeruginosa (strain ATCC 15692 / DSM 22644 / CIP 104116 / JCM 14847 / LMG 12228 / 1C / PRS 101 / PAO1) OX=208964	40	69	22	1.59	-0.06	68.43	60.36	67.9	22	21	21	20	21	18	19	18	20	1.94086e+07	3.5983e+06	1.16502e+07	9.55967e+06	5.45739e+06	2.53119e+06	1.31431e+07	4.24569e+06	4.72385e+06
A6VDB5	hldE	#N/A		Bifunctional protein HldE OS=Pseudomonas aeruginosa (strain PA7) OX=381754 GN=hldE PE=3 SV=1	Pseudomonas aeruginosa (strain PA7) OX=381754	5	3	2	0.77	-0.06	43.92	41.2	5.4	2	1	2	2	2	1	2	2	1	314035	123554	213270	163726	148748	66921.7	133256	147593	145141
Q9HU66	thiI	thiI PA14_67580		tRNA sulfurtransferase OS=Pseudomonas aeruginosa (strain ATCC 15692 / DSM 22644 / CIP 104116 / JCM 14847 / LMG 12228 / 1C / PRS 101 / PAO1) OX=208964 GN=thiI PE=3 SV=1	Pseudomonas aeruginosa (strain ATCC 15692 / DSM 22644 / CIP 104116 / JCM 14847 / LMG 12228 / 1C / PRS 101 / PAO1) OX=208964;Pseudomonas aeruginosa (strain LESB58) OX=557722	10	11	6	0.55	-0.06	18.9	20.52	6.77	6	6	6	5	5	5	6	6	6	966215	657538	837517	479705	700987	525859	555428	625597	559950
Q02T76	rpsS	#N/A		30S ribosomal protein S19 OS=Pseudomonas aeruginosa (strain UCBPP-PA14) OX=208963 GN=rpsS PE=3 SV=1	Pseudomonas aeruginosa (strain ATCC 15692 / DSM 22644 / CIP 104116 / JCM 14847 / LMG 12228 / 1C / PRS 101 / PAO1) OX=208964;Pseudomonas aeruginosa (strain LESB58) OX=557722;Pseudomonas aeruginosa (strain UCBPP-PA14) OX=208963;Pseudomonas aeruginosa (strain PA7) OX=381754	46	61	6	0.55	-0.06	28.97	8.89	23.14	7	7	7	7	7	7	7	7	7	2.61146e+07	1.5204e+07	1.77663e+07	1.31596e+07	1.101e+07	1.22548e+07	1.62518e+07	1.03914e+07	1.22224e+07
A6V049	ribH	#N/A		6,7-dimethyl-8-ribityllumazine synthase OS=Pseudomonas aeruginosa (strain PA7) OX=381754 GN=ribH PE=3 SV=1	Pseudomonas aeruginosa (strain ATCC 15692 / DSM 22644 / CIP 104116 / JCM 14847 / LMG 12228 / 1C / PRS 101 / PAO1) OX=208964;Pseudomonas aeruginosa (strain LESB58) OX=557722;Pseudomonas aeruginosa (strain UCBPP-PA14) OX=208963;Pseudomonas aeruginosa (strain PA7) OX=381754	27	25	4	0.48	-0.06	31.34	11.06	12.73	4	4	3	3	3	3	4	4	4	3.05961e+06	1.90359e+06	1.78324e+06	1.12641e+06	1.39645e+06	1.34011e+06	1.34362e+06	1.66021e+06	1.714e+06
Q9HXI4	suhB	suhB PA14_14680		Inositol-1-monophosphatase OS=Pseudomonas aeruginosa (strain ATCC 15692 / DSM 22644 / CIP 104116 / JCM 14847 / LMG 12228 / 1C / PRS 101 / PAO1) OX=208964 GN=suhB PE=3 SV=1	Pseudomonas aeruginosa (strain ATCC 15692 / DSM 22644 / CIP 104116 / JCM 14847 / LMG 12228 / 1C / PRS 101 / PAO1) OX=208964	28	36	7	0.37	-0.06	12.29	0.66	11.1	7	7	7	7	7	6	7	7	7	3.27787e+06	2.56832e+06	2.85959e+06	2.38575e+06	2.35805e+06	2.38451e+06	2.96692e+06	2.41264e+06	2.52783e+06
Q9I7B7	glyQ	glyQ PA14_00100		Glycine--tRNA ligase alpha subunit OS=Pseudomonas aeruginosa (strain ATCC 15692 / DSM 22644 / CIP 104116 / JCM 14847 / LMG 12228 / 1C / PRS 101 / PAO1) OX=208964 GN=glyQ PE=3 SV=1	Pseudomonas aeruginosa (strain ATCC 15692 / DSM 22644 / CIP 104116 / JCM 14847 / LMG 12228 / 1C / PRS 101 / PAO1) OX=208964;Pseudomonas aeruginosa (strain LESB58) OX=557722;Pseudomonas aeruginosa (strain UCBPP-PA14) OX=208963	39	62	9	0.34	-0.06	37.34	37.65	41.16	9	9	9	9	9	8	9	9	9	5.74253e+06	4.34117e+06	8.96517e+06	4.77378e+06	6.28104e+06	2.81105e+06	2.6101e+06	5.80295e+06	6.37483e+06
Q02H34	lpxC	#N/A		UDP-3-O-acyl-N-acetylglucosamine deacetylase OS=Pseudomonas aeruginosa (strain UCBPP-PA14) OX=208963 GN=lpxC PE=3 SV=1	Pseudomonas aeruginosa (strain UCBPP-PA14) OX=208963	41	54	8	0.13	-0.06	14.47	2.89	8.81	12	12	12	12	12	12	11	12	11	5.56789e+06	4.27788e+06	5.56307e+06	4.25235e+06	4.50463e+06	4.36572e+06	5.11497e+06	4.42054e+06	4.39253e+06
Q9I702	bauC	mmsA PA14_01600		Putative 3-oxopropanoate dehydrogenase OS=Pseudomonas aeruginosa (strain ATCC 15692 / DSM 22644 / CIP 104116 / JCM 14847 / LMG 12228 / 1C / PRS 101 / PAO1) OX=208964 GN=bauC PE=2 SV=1	Pseudomonas aeruginosa (strain ATCC 15692 / DSM 22644 / CIP 104116 / JCM 14847 / LMG 12228 / 1C / PRS 101 / PAO1) OX=208964	30	60	12	0.09	-0.06	30.46	39.21	9.73	11	12	12	9	12	12	10	11	11	2.18149e+06	3.85974e+06	4.03461e+06	1.55698e+06	3.4754e+06	3.50308e+06	2.746e+06	3.03676e+06	3.33747e+06
Q02GZ1	murA	#N/A		UDP-N-acetylglucosamine 1-carboxyvinyltransferase OS=Pseudomonas aeruginosa (strain UCBPP-PA14) OX=208963 GN=murA PE=3 SV=1	Pseudomonas aeruginosa (strain ATCC 15692 / DSM 22644 / CIP 104116 / JCM 14847 / LMG 12228 / 1C / PRS 101 / PAO1) OX=208964;Pseudomonas aeruginosa (strain LESB58) OX=557722;Pseudomonas aeruginosa (strain UCBPP-PA14) OX=208963	42	125	17	-0.07	-0.06	1.81	20.68	15.77	20	20	19	19	19	19	18	19	19	1.53947e+07	1.54431e+07	1.49414e+07	1.85664e+07	1.3062e+07	1.33434e+07	1.90864e+07	1.55586e+07	1.41021e+07
Q9HUL8	mutL	mutL PA14_65350		DNA mismatch repair protein MutL OS=Pseudomonas aeruginosa (strain ATCC 15692 / DSM 22644 / CIP 104116 / JCM 14847 / LMG 12228 / 1C / PRS 101 / PAO1) OX=208964 GN=mutL PE=3 SV=1	Pseudomonas aeruginosa (strain ATCC 15692 / DSM 22644 / CIP 104116 / JCM 14847 / LMG 12228 / 1C / PRS 101 / PAO1) OX=208964;Pseudomonas aeruginosa (strain LESB58) OX=557722	85	592	46	-0.38	-0.06	18.75	15.78	24.38	51	52	52	53	52	53	52	51	52	2.26295e+08	2.54337e+08	3.23988e+08	4.00293e+08	3.11127e+08	3.04679e+08	4.74171e+08	2.94566e+08	3.55387e+08
Q9I6M5	PA14_03430/davD	gabD PA14_03430	WT	Glutarate-semialdehyde dehydrogenase OS=Pseudomonas aeruginosa (strain ATCC 15692 / DSM 22644 / CIP 104116 / JCM 14847 / LMG 12228 / 1C / PRS 101 / PAO1) OX=208964 GN=davD PE=1 SV=1	Pseudomonas aeruginosa (strain ATCC 15692 / DSM 22644 / CIP 104116 / JCM 14847 / LMG 12228 / 1C / PRS 101 / PAO1) OX=208964	16	13	5	1.04	-0.07	45.82	5.94	18.87	5	3	5	2	3	3	2	2	2	974697	354352	708851	294248	313530	278517	271528	351663	247004
B7VB85	glnS	#N/A		Glutamine--tRNA ligase OS=Pseudomonas aeruginosa (strain LESB58) OX=557722 GN=glnS PE=3 SV=1	Pseudomonas aeruginosa (strain LESB58) OX=557722;Pseudomonas aeruginosa (strain UCBPP-PA14) OX=208963	20	26	11	0.78	-0.07	20.44	27.49	9.67	11	11	11	9	10	8	10	9	11	2.39451e+06	1.60824e+06	2.3015e+06	909908	1.59391e+06	1.23123e+06	1.13719e+06	1.2687e+06	1.38099e+06
Q02K94	fabB	#N/A		3-oxoacyl-[acyl-carrier-protein] synthase 1 OS=Pseudomonas aeruginosa (strain UCBPP-PA14) OX=208963 GN=fabB PE=1 SV=1	Pseudomonas aeruginosa (strain UCBPP-PA14) OX=208963	22	23	6	0.53	-0.07	39.05	19.34	15.52	6	4	6	6	6	6	5	5	5	3.34638e+06	1.52213e+06	2.20937e+06	1.53637e+06	1.50125e+06	1.06214e+06	1.66792e+06	1.2396e+06	1.61724e+06
Q9HTQ6	xpt	xpt PA14_69940		Xanthine phosphoribosyltransferase OS=Pseudomonas aeruginosa (strain ATCC 15692 / DSM 22644 / CIP 104116 / JCM 14847 / LMG 12228 / 1C / PRS 101 / PAO1) OX=208964 GN=xpt PE=3 SV=1	Pseudomonas aeruginosa (strain ATCC 15692 / DSM 22644 / CIP 104116 / JCM 14847 / LMG 12228 / 1C / PRS 101 / PAO1) OX=208964	13	8	3	0.3	-0.07	16.41	20.38	10.28	3	3	3	3	3	3	3	3	3	1.3065e+06	972076	1.02136e+06	873044	916158	614295	945518	785598	806495
P47204	ftsZ	ftsZ PA14_57275		Cell division protein FtsZ OS=Pseudomonas aeruginosa (strain ATCC 15692 / DSM 22644 / CIP 104116 / JCM 14847 / LMG 12228 / 1C / PRS 101 / PAO1) OX=208964 GN=ftsZ PE=1 SV=2	Pseudomonas aeruginosa (strain ATCC 15692 / DSM 22644 / CIP 104116 / JCM 14847 / LMG 12228 / 1C / PRS 101 / PAO1) OX=208964	70	194	21	0.06	-0.07	7.27	8.07	18.94	24	24	24	24	24	23	23	21	23	4.30987e+07	3.97947e+07	4.60386e+07	3.88763e+07	4.37266e+07	3.75994e+07	6.04581e+07	4.25198e+07	4.64403e+07
P09785	phnA	phnA PA14_51360		Anthranilate synthase component 1, pyocyanine specific OS=Pseudomonas aeruginosa (strain ATCC 15692 / DSM 22644 / CIP 104116 / JCM 14847 / LMG 12228 / 1C / PRS 101 / PAO1) OX=208964 GN=phnA PE=1 SV=2	Pseudomonas aeruginosa (strain ATCC 15692 / DSM 22644 / CIP 104116 / JCM 14847 / LMG 12228 / 1C / PRS 101 / PAO1) OX=208964	40	150	21	0.05	-0.07	40.71	33.05	15.67	24	24	24	23	24	24	23	24	23	2.01835e+07	4.91418e+07	4.26168e+07	2.11422e+07	3.95393e+07	4.16242e+07	3.29474e+07	4.40917e+07	3.532e+07
B7V8B6	lipB	#N/A		Octanoyltransferase OS=Pseudomonas aeruginosa (strain LESB58) OX=557722 GN=lipB PE=3 SV=1	Pseudomonas aeruginosa (strain ATCC 15692 / DSM 22644 / CIP 104116 / JCM 14847 / LMG 12228 / 1C / PRS 101 / PAO1) OX=208964;Pseudomonas aeruginosa (strain LESB58) OX=557722;Pseudomonas aeruginosa (strain UCBPP-PA14) OX=208963;Pseudomonas aeruginosa (strain PA7) OX=381754	40	21	4	0.03	-0.07	15.47	9.24	28.99	4	3	4	3	3	3	3	3	3	933281	753417	1.02938e+06	832086	906152	752765	1.13172e+06	693816	718963
Q9HWC7	rplJ	rplJ PA14_08740		50S ribosomal protein L10 OS=Pseudomonas aeruginosa (strain ATCC 15692 / DSM 22644 / CIP 104116 / JCM 14847 / LMG 12228 / 1C / PRS 101 / PAO1) OX=208964 GN=rplJ PE=3 SV=1	Pseudomonas aeruginosa (strain ATCC 15692 / DSM 22644 / CIP 104116 / JCM 14847 / LMG 12228 / 1C / PRS 101 / PAO1) OX=208964;Pseudomonas aeruginosa (strain LESB58) OX=557722;Pseudomonas aeruginosa (strain UCBPP-PA14) OX=208963;Pseudomonas aeruginosa (strain PA7) OX=381754	63	117	15	-0.13	-0.07	7.9	11.62	16.83	14	13	14	14	13	14	15	14	14	7.8256e+07	7.4552e+07	6.69111e+07	8.30656e+07	7.03271e+07	6.68581e+07	9.65118e+07	7.22647e+07	7.36946e+07
P95413	nirL	nirL PA14_06700		Siroheme decarboxylase NirL subunit OS=Pseudomonas aeruginosa (strain ATCC 15692 / DSM 22644 / CIP 104116 / JCM 14847 / LMG 12228 / 1C / PRS 101 / PAO1) OX=208964 GN=nirL PE=3 SV=1	Pseudomonas aeruginosa (strain ATCC 15692 / DSM 22644 / CIP 104116 / JCM 14847 / LMG 12228 / 1C / PRS 101 / PAO1) OX=208964	37	26	7	-0.17	-0.07	36.33	29.85	30.01	9	9	9	8	7	9	8	9	9	1.9513e+06	4.02198e+06	2.69155e+06	1.73219e+06	2.59532e+06	3.23017e+06	2.42222e+06	3.84765e+06	2.30726e+06
Q02J28	ttcA	#N/A		tRNA-cytidine(32) 2-sulfurtransferase OS=Pseudomonas aeruginosa (strain UCBPP-PA14) OX=208963 GN=ttcA PE=3 SV=1	Pseudomonas aeruginosa (strain ATCC 15692 / DSM 22644 / CIP 104116 / JCM 14847 / LMG 12228 / 1C / PRS 101 / PAO1) OX=208964;Pseudomonas aeruginosa (strain LESB58) OX=557722;Pseudomonas aeruginosa (strain UCBPP-PA14) OX=208963	22	15	6	0.36	-0.08	6.54	18.47	17.57	6	6	6	6	4	6	6	5	6	1.05371e+06	935278	1.04538e+06	914440	636821	735032	897443	629035	765276
Q9I4X2	pqsB	pqsB PA14_51420		2-heptyl-4(1H)-quinolone synthase subunit PqsB OS=Pseudomonas aeruginosa (strain ATCC 15692 / DSM 22644 / CIP 104116 / JCM 14847 / LMG 12228 / 1C / PRS 101 / PAO1) OX=208964 GN=pqsB PE=1 SV=1	Pseudomonas aeruginosa (strain ATCC 15692 / DSM 22644 / CIP 104116 / JCM 14847 / LMG 12228 / 1C / PRS 101 / PAO1) OX=208964	51	145	10	0.28	-0.08	16.92	22.06	11.89	12	12	12	12	11	12	11	12	12	4.75659e+07	4.85735e+07	6.36522e+07	3.49863e+07	5.30766e+07	3.96531e+07	4.9625e+07	4.05879e+07	4.06895e+07
P38098	carA	carA PA14_62930		Carbamoyl-phosphate synthase small chain OS=Pseudomonas aeruginosa (strain ATCC 15692 / DSM 22644 / CIP 104116 / JCM 14847 / LMG 12228 / 1C / PRS 101 / PAO1) OX=208964 GN=carA PE=3 SV=1	Pseudomonas aeruginosa (strain ATCC 15692 / DSM 22644 / CIP 104116 / JCM 14847 / LMG 12228 / 1C / PRS 101 / PAO1) OX=208964	20	28	6	0.19	-0.08	5.39	26.96	8.74	6	6	6	5	6	6	6	6	6	2.93829e+06	3.18569e+06	3.26049e+06	1.80792e+06	2.6969e+06	3.16454e+06	2.49914e+06	2.97833e+06	2.74844e+06
B7UVH9	apt	#N/A		Adenine phosphoribosyltransferase OS=Pseudomonas aeruginosa (strain LESB58) OX=557722 GN=apt PE=3 SV=1	Pseudomonas aeruginosa (strain ATCC 15692 / DSM 22644 / CIP 104116 / JCM 14847 / LMG 12228 / 1C / PRS 101 / PAO1) OX=208964;Pseudomonas aeruginosa (strain LESB58) OX=557722;Pseudomonas aeruginosa (strain UCBPP-PA14) OX=208963	26	23	4	0.08	-0.08	69.9	72.06	42.14	4	3	4	4	3	4	4	4	4	3.00756e+06	646794	1.48278e+06	2.86893e+06	761726	1.08974e+06	2.99062e+06	1.2519e+06	1.97602e+06
Q9HUN6	PA4928	ygiR PA14_65080		UPF0313 protein PA4928 OS=Pseudomonas aeruginosa (strain ATCC 15692 / DSM 22644 / CIP 104116 / JCM 14847 / LMG 12228 / 1C / PRS 101 / PAO1) OX=208964 GN=PA4928 PE=3 SV=1	Pseudomonas aeruginosa (strain ATCC 15692 / DSM 22644 / CIP 104116 / JCM 14847 / LMG 12228 / 1C / PRS 101 / PAO1) OX=208964	16	62	12	-0.01	-0.08	44.92	34.15	15.01	12	12	11	12	12	12	12	12	11	2.52253e+06	6.14868e+06	3.68983e+06	2.66678e+06	4.67583e+06	5.51563e+06	4.47156e+06	4.41875e+06	3.38244e+06
P25060	xcpY	xcpY PA14_24080		Type II secretion system protein L OS=Pseudomonas aeruginosa (strain ATCC 15692 / DSM 22644 / CIP 104116 / JCM 14847 / LMG 12228 / 1C / PRS 101 / PAO1) OX=208964 GN=xcpY PE=1 SV=2	Pseudomonas aeruginosa (strain ATCC 15692 / DSM 22644 / CIP 104116 / JCM 14847 / LMG 12228 / 1C / PRS 101 / PAO1) OX=208964	22	18	6	-0.06	-0.08	33.02	19.43	8.63	6	6	6	6	5	6	5	6	6	832158	1.54482e+06	1.6428e+06	1.1545e+06	1.37071e+06	1.69765e+06	1.67667e+06	1.42401e+06	1.48499e+06
Q02DD9	rnpA	#N/A		Ribonuclease P protein component OS=Pseudomonas aeruginosa (strain UCBPP-PA14) OX=208963 GN=rnpA PE=3 SV=1	Pseudomonas aeruginosa (strain ATCC 15692 / DSM 22644 / CIP 104116 / JCM 14847 / LMG 12228 / 1C / PRS 101 / PAO1) OX=208964;Pseudomonas aeruginosa (strain UCBPP-PA14) OX=208963	17	11	2	-0.12	-0.08	14.83	20.73	41.23	2	1	2	2	2	1	2	2	2	354034	267743	288707	353038	394880	258999	610575	326092	305016
P13982	arcC	arcC PA14_68350		Carbamate kinase OS=Pseudomonas aeruginosa (strain ATCC 15692 / DSM 22644 / CIP 104116 / JCM 14847 / LMG 12228 / 1C / PRS 101 / PAO1) OX=208964 GN=arcC PE=3 SV=1	Pseudomonas aeruginosa (strain ATCC 15692 / DSM 22644 / CIP 104116 / JCM 14847 / LMG 12228 / 1C / PRS 101 / PAO1) OX=208964	37	81	12	-0.19	-0.08	13.8	26.76	14.28	10	11	11	11	12	12	11	11	11	5.11708e+06	6.65815e+06	6.46068e+06	4.53979e+06	6.5256e+06	7.90702e+06	8.05645e+06	6.37995e+06	6.31261e+06
Q02EV0	hisE	#N/A		Phosphoribosyl-ATP pyrophosphatase OS=Pseudomonas aeruginosa (strain UCBPP-PA14) OX=208963 GN=hisE PE=3 SV=1	Pseudomonas aeruginosa (strain UCBPP-PA14) OX=208963	33	19	4	-0.34	-0.08	47.13	5.14	3.67	4	4	4	4	4	4	4	4	4	1.17813e+06	3.43908e+06	2.90929e+06	3.418e+06	3.19303e+06	3.53542e+06	3.62079e+06	3.40474e+06	3.63925e+06
Q02U23	metXS	#N/A		Homoserine O-succinyltransferase OS=Pseudomonas aeruginosa (strain UCBPP-PA14) OX=208963 GN=metXS PE=3 SV=1	Pseudomonas aeruginosa (strain ATCC 15692 / DSM 22644 / CIP 104116 / JCM 14847 / LMG 12228 / 1C / PRS 101 / PAO1) OX=208964;Pseudomonas aeruginosa (strain UCBPP-PA14) OX=208963	17	21	4	-0.36	-0.08	20.83	9.45	3.15	2	3	3	3	3	3	4	4	4	592071	906215	791220	976677	844852	1.01522e+06	980134	1.01213e+06	950298
Q02EZ4	selO	#N/A		Protein adenylyltransferase SelO OS=Pseudomonas aeruginosa (strain UCBPP-PA14) OX=208963 GN=selO PE=3 SV=1	Pseudomonas aeruginosa (strain UCBPP-PA14) OX=208963	56	235	25	-0.75	-0.08	45.3	10.9	18.77	26	29	29	29	28	29	29	29	29	1.51768e+07	3.56087e+07	4.19991e+07	4.39141e+07	4.32954e+07	5.23745e+07	6.29524e+07	4.36842e+07	5.01219e+07
Q9HT18	atpA	atpA PA14_73260		ATP synthase subunit alpha OS=Pseudomonas aeruginosa (strain ATCC 15692 / DSM 22644 / CIP 104116 / JCM 14847 / LMG 12228 / 1C / PRS 101 / PAO1) OX=208964 GN=atpA PE=3 SV=1	Pseudomonas aeruginosa (strain ATCC 15692 / DSM 22644 / CIP 104116 / JCM 14847 / LMG 12228 / 1C / PRS 101 / PAO1) OX=208964;Pseudomonas aeruginosa (strain LESB58) OX=557722;Pseudomonas aeruginosa (strain UCBPP-PA14) OX=208963;Pseudomonas aeruginosa (strain PA7) OX=381754	49	183	27	0.6	-0.09	33.7	12.44	3.4	29	29	29	28	27	28	28	28	28	4.61699e+07	2.30581e+07	3.37512e+07	2.68138e+07	2.37611e+07	2.08865e+07	2.01227e+07	1.90331e+07	2.02612e+07
Q51366	gmd	gmd PA14_71990		GDP-mannose 4,6-dehydratase OS=Pseudomonas aeruginosa (strain ATCC 15692 / DSM 22644 / CIP 104116 / JCM 14847 / LMG 12228 / 1C / PRS 101 / PAO1) OX=208964 GN=gmd PE=1 SV=2	Pseudomonas aeruginosa (strain ATCC 15692 / DSM 22644 / CIP 104116 / JCM 14847 / LMG 12228 / 1C / PRS 101 / PAO1) OX=208964	7	2	2	0.22	-0.09	31.3	31.76	19.37	2	2	2	2	2	1	2	1	2	277710	150740	192186	194981	163636	99762.8	209694	144263	164665
A6VC02	mscL	#N/A		Large-conductance mechanosensitive channel OS=Pseudomonas aeruginosa (strain PA7) OX=381754 GN=mscL PE=3 SV=1	Pseudomonas aeruginosa (strain PA7) OX=381754	28	16	3	0.09	-0.09	40.2	40.83	17.91	2	3	3	2	3	3	3	3	3	630328	1.3152e+06	1.51402e+06	593056	1.45224e+06	1.21711e+06	922068	1.15864e+06	1.32715e+06
Q9HXZ3	tilS	mesJ tilS PA14_17280		tRNA(Ile)-lysidine synthase OS=Pseudomonas aeruginosa (strain ATCC 15692 / DSM 22644 / CIP 104116 / JCM 14847 / LMG 12228 / 1C / PRS 101 / PAO1) OX=208964 GN=tilS PE=3 SV=1	Pseudomonas aeruginosa (strain ATCC 15692 / DSM 22644 / CIP 104116 / JCM 14847 / LMG 12228 / 1C / PRS 101 / PAO1) OX=208964	17	15	7	-0.04	-0.09	47.38	31.05	17.08	6	7	7	5	7	7	7	7	7	436908	1.18187e+06	749692	521754	871710	1.00066e+06	742337	1.04798e+06	894660
A6VC51	hemH	#N/A		Ferrochelatase OS=Pseudomonas aeruginosa (strain PA7) OX=381754 GN=hemH PE=3 SV=1	Pseudomonas aeruginosa (strain PA7) OX=381754	16	29	5	-0.09	-0.09	8.8	6.53	8.3	5	5	5	5	5	5	4	5	5	1.17894e+06	1.06902e+06	989746	1.13591e+06	1.19371e+06	1.04764e+06	1.22314e+06	1.05457e+06	1.07213e+06
Q02NN5	ihfA	#N/A		Integration host factor subunit alpha OS=Pseudomonas aeruginosa (strain UCBPP-PA14) OX=208963 GN=ihfA PE=3 SV=1	Pseudomonas aeruginosa (strain ATCC 15692 / DSM 22644 / CIP 104116 / JCM 14847 / LMG 12228 / 1C / PRS 101 / PAO1) OX=208964;Pseudomonas aeruginosa (strain UCBPP-PA14) OX=208963;Pseudomonas aeruginosa (strain PA7) OX=381754	72	100	11	-0.1	-0.09	25.39	22.17	19.25	12	11	12	11	11	11	11	11	11	2.37515e+07	4.00866e+07	3.29196e+07	2.37492e+07	3.65035e+07	3.54087e+07	3.1578e+07	4.45626e+07	3.34025e+07
B7V659	rplF	#N/A		50S ribosomal protein L6 OS=Pseudomonas aeruginosa (strain LESB58) OX=557722 GN=rplF PE=3 SV=1	Pseudomonas aeruginosa (strain ATCC 15692 / DSM 22644 / CIP 104116 / JCM 14847 / LMG 12228 / 1C / PRS 101 / PAO1) OX=208964;Pseudomonas aeruginosa (strain LESB58) OX=557722;Pseudomonas aeruginosa (strain UCBPP-PA14) OX=208963;Pseudomonas aeruginosa (strain PA7) OX=381754	70	141	11	-0.15	-0.09	9.01	9.26	23.47	13	13	12	13	13	13	12	12	12	1.30428e+08	1.2056e+08	1.08848e+08	1.39432e+08	1.17741e+08	1.21109e+08	1.79372e+08	1.21774e+08	1.22224e+08
Q02SF0	ybeY	#N/A		Endoribonuclease YbeY OS=Pseudomonas aeruginosa (strain UCBPP-PA14) OX=208963 GN=ybeY PE=3 SV=1	Pseudomonas aeruginosa (strain ATCC 15692 / DSM 22644 / CIP 104116 / JCM 14847 / LMG 12228 / 1C / PRS 101 / PAO1) OX=208964;Pseudomonas aeruginosa (strain UCBPP-PA14) OX=208963	10	17	2	-0.18	-0.09	71.2	58.53	30.39	3	3	3	3	3	3	3	3	3	565071	3.82542e+06	2.52514e+06	731087	3.12687e+06	2.5553e+06	1.59225e+06	2.81406e+06	2.93854e+06
Q9HWD7	rplW	rplW PA14_08870		50S ribosomal protein L23 OS=Pseudomonas aeruginosa (strain ATCC 15692 / DSM 22644 / CIP 104116 / JCM 14847 / LMG 12228 / 1C / PRS 101 / PAO1) OX=208964 GN=rplW PE=3 SV=1	Pseudomonas aeruginosa (strain ATCC 15692 / DSM 22644 / CIP 104116 / JCM 14847 / LMG 12228 / 1C / PRS 101 / PAO1) OX=208964;Pseudomonas aeruginosa (strain LESB58) OX=557722;Pseudomonas aeruginosa (strain UCBPP-PA14) OX=208963;Pseudomonas aeruginosa (strain PA7) OX=381754	72	87	10	-0.22	-0.09	18.67	18.78	27.53	10	10	10	10	10	10	10	9	10	8.6256e+07	6.64364e+07	6.09877e+07	8.77697e+07	6.08523e+07	7.00072e+07	1.12389e+08	7.00333e+07	7.35823e+07
Q02SV2	tyrS	#N/A		Tyrosine--tRNA ligase OS=Pseudomonas aeruginosa (strain UCBPP-PA14) OX=208963 GN=tyrS PE=3 SV=1	Pseudomonas aeruginosa (strain UCBPP-PA14) OX=208963	10	14	4	-0.34	-0.09	24.21	35.27	27.87	3	3	4	4	3	4	4	4	4	380090	528859	626100	873336	411314	702512	1.01918e+06	631125	664647
Q9HVD1	pagL	pagL PA14_61650	WT	Lipid A deacylase PagL OS=Pseudomonas aeruginosa (strain ATCC 15692 / DSM 22644 / CIP 104116 / JCM 14847 / LMG 12228 / 1C / PRS 101 / PAO1) OX=208964 GN=pagL PE=1 SV=1	Pseudomonas aeruginosa (strain ATCC 15692 / DSM 22644 / CIP 104116 / JCM 14847 / LMG 12228 / 1C / PRS 101 / PAO1) OX=208964	31	22	5	1.92	-0.1	67.86	34.38	37.74	5	5	5	5	5	4	3	5	5	4.49298e+06	833743	2.76556e+06	636416	972747	502962	521542	709431	1.09567e+06
O33877	fabA	fabA PA14_43680		3-hydroxydecanoyl-[acyl-carrier-protein] dehydratase OS=Pseudomonas aeruginosa (strain ATCC 15692 / DSM 22644 / CIP 104116 / JCM 14847 / LMG 12228 / 1C / PRS 101 / PAO1) OX=208964 GN=fabA PE=1 SV=1	Pseudomonas aeruginosa (strain ATCC 15692 / DSM 22644 / CIP 104116 / JCM 14847 / LMG 12228 / 1C / PRS 101 / PAO1) OX=208964;Pseudomonas aeruginosa (strain LESB58) OX=557722;Pseudomonas aeruginosa (strain UCBPP-PA14) OX=208963;Pseudomonas aeruginosa (strain PA7) OX=381754	17	10	3	0.45	-0.1	14.32	59.98	5.29	3	3	3	3	3	3	3	3	3	1.89246e+06	1.41815e+06	1.65595e+06	1.01895e+06	2.82711e+06	1.1705e+06	1.27795e+06	1.29999e+06	1.17598e+06
Q02KU3	tig	#N/A		Trigger factor OS=Pseudomonas aeruginosa (strain UCBPP-PA14) OX=208963 GN=tig PE=3 SV=1	Pseudomonas aeruginosa (strain ATCC 15692 / DSM 22644 / CIP 104116 / JCM 14847 / LMG 12228 / 1C / PRS 101 / PAO1) OX=208964;Pseudomonas aeruginosa (strain LESB58) OX=557722;Pseudomonas aeruginosa (strain UCBPP-PA14) OX=208963	34	38	11	0.23	-0.1	32.34	19.57	18.7	11	10	10	10	9	10	10	10	10	3.26035e+06	1.73453e+06	2.22784e+06	2.31641e+06	1.70944e+06	1.64606e+06	2.52053e+06	1.72271e+06	2.18299e+06
Q9HZ68	hisC2	hisC2 hisC PA14_23290		Histidinol-phosphate aminotransferase 2 OS=Pseudomonas aeruginosa (strain ATCC 15692 / DSM 22644 / CIP 104116 / JCM 14847 / LMG 12228 / 1C / PRS 101 / PAO1) OX=208964 GN=hisC2 PE=3 SV=1	Pseudomonas aeruginosa (strain ATCC 15692 / DSM 22644 / CIP 104116 / JCM 14847 / LMG 12228 / 1C / PRS 101 / PAO1) OX=208964	10	9	4	0.15	-0.1	14.4	34.07	14.57	4	4	4	4	4	3	4	4	4	430507	406706	530402	360050	528545	269394	401106	344222	461426
Q02PK7	PA14_24730	#N/A		Deoxyguanosinetriphosphate triphosphohydrolase-like protein OS=Pseudomonas aeruginosa (strain UCBPP-PA14) OX=208963 GN=PA14_24730 PE=3 SV=1	Pseudomonas aeruginosa (strain ATCC 15692 / DSM 22644 / CIP 104116 / JCM 14847 / LMG 12228 / 1C / PRS 101 / PAO1) OX=208964;Pseudomonas aeruginosa (strain LESB58) OX=557722;Pseudomonas aeruginosa (strain UCBPP-PA14) OX=208963	14	15	6	-0.16	-0.1	28.75	41.24	19.41	4	5	5	4	5	6	5	6	6	432217	779290	715102	331035	621343	813138	604096	891918	732614
Q9I2X0	PA1769	PA14_41680		Putative phosphoenolpyruvate synthase regulatory protein OS=Pseudomonas aeruginosa (strain ATCC 15692 / DSM 22644 / CIP 104116 / JCM 14847 / LMG 12228 / 1C / PRS 101 / PAO1) OX=208964 GN=PA1769 PE=3 SV=1	Pseudomonas aeruginosa (strain ATCC 15692 / DSM 22644 / CIP 104116 / JCM 14847 / LMG 12228 / 1C / PRS 101 / PAO1) OX=208964;Pseudomonas aeruginosa (strain LESB58) OX=557722;Pseudomonas aeruginosa (strain UCBPP-PA14) OX=208963	46	74	9	-0.19	-0.1	29.29	19.16	12.41	9	9	9	9	9	9	10	10	10	2.55482e+06	4.71227e+06	3.86221e+06	3.18574e+06	4.48206e+06	4.59602e+06	3.72246e+06	4.53119e+06	4.73966e+06
Q02RL5	rplS	#N/A		50S ribosomal protein L19 OS=Pseudomonas aeruginosa (strain UCBPP-PA14) OX=208963 GN=rplS PE=3 SV=1	Pseudomonas aeruginosa (strain ATCC 15692 / DSM 22644 / CIP 104116 / JCM 14847 / LMG 12228 / 1C / PRS 101 / PAO1) OX=208964;Pseudomonas aeruginosa (strain LESB58) OX=557722;Pseudomonas aeruginosa (strain UCBPP-PA14) OX=208963;Pseudomonas aeruginosa (strain PA7) OX=381754	69	107	9	-0.23	-0.1	7.65	15.59	5.26	9	10	10	10	10	10	10	10	10	1.17894e+08	1.03974e+08	1.20041e+08	1.44388e+08	1.05893e+08	1.34524e+08	1.62223e+08	1.46764e+08	1.50547e+08
Q02GB7	ileS	#N/A	WT	Isoleucine--tRNA ligase OS=Pseudomonas aeruginosa (strain UCBPP-PA14) OX=208963 GN=ileS PE=3 SV=1	Pseudomonas aeruginosa (strain UCBPP-PA14) OX=208963	6	10	6	1.2	-0.11	47.34	7.32	19.17	6	6	5	5	4	5	5	4	5	1.59426e+06	637566	900360	412816	466977	472619	390001	426425	556865
Q02PH7	fadA	#N/A	WT	3-ketoacyl-CoA thiolase OS=Pseudomonas aeruginosa (strain UCBPP-PA14) OX=208963 GN=fadA PE=3 SV=1	Pseudomonas aeruginosa (strain UCBPP-PA14) OX=208963;Pseudomonas aeruginosa (strain PA7) OX=381754	15	7	4	1.14	-0.11	54.63	8.89	27.52	4	3	4	2	2	2	3	2	3	921741	257612	656425	238971	221712	199912	299271	171010	277243
Q02PG5	gap2	#N/A		Glyceraldehyde-3-phosphate dehydrogenase-like protein OS=Pseudomonas aeruginosa (strain UCBPP-PA14) OX=208963 GN=gap2 PE=1 SV=1	Pseudomonas aeruginosa (strain UCBPP-PA14) OX=208963	62	252	24	0.54	-0.11	46.76	14.11	10.19	30	30	31	29	30	29	29	30	30	1.18651e+08	5.01679e+07	6.37746e+07	3.96126e+07	5.01429e+07	3.96024e+07	4.07012e+07	4.83822e+07	4.92288e+07
Q9HXY6	lpxD	lpxD PA14_17180		UDP-3-O-acylglucosamine N-acyltransferase OS=Pseudomonas aeruginosa (strain ATCC 15692 / DSM 22644 / CIP 104116 / JCM 14847 / LMG 12228 / 1C / PRS 101 / PAO1) OX=208964 GN=lpxD PE=1 SV=1	Pseudomonas aeruginosa (strain ATCC 15692 / DSM 22644 / CIP 104116 / JCM 14847 / LMG 12228 / 1C / PRS 101 / PAO1) OX=208964;Pseudomonas aeruginosa (strain LESB58) OX=557722	10	11	3	0.07	-0.11	13.87	9.48	8.4	3	3	3	3	3	3	3	3	3	423963	387652	506550	426400	442239	368051	475055	401557	446120
G3XD64	fleN	fleN PA14_45640		Antiactivator FleN OS=Pseudomonas aeruginosa (strain ATCC 15692 / DSM 22644 / CIP 104116 / JCM 14847 / LMG 12228 / 1C / PRS 101 / PAO1) OX=208964 GN=fleN PE=1 SV=1	Pseudomonas aeruginosa (strain ATCC 15692 / DSM 22644 / CIP 104116 / JCM 14847 / LMG 12228 / 1C / PRS 101 / PAO1) OX=208964	15	14	4	0.04	-0.11	27.26	27.17	4.84	4	4	4	4	4	4	4	4	4	1.93308e+06	3.21921e+06	3.30458e+06	1.70512e+06	2.99575e+06	2.45417e+06	2.72792e+06	2.63294e+06	2.47751e+06
Q9I4X1	pqsC	pqsC PA14_51410		2-heptyl-4(1H)-quinolone synthase subunit PqsC OS=Pseudomonas aeruginosa (strain ATCC 15692 / DSM 22644 / CIP 104116 / JCM 14847 / LMG 12228 / 1C / PRS 101 / PAO1) OX=208964 GN=pqsC PE=1 SV=1	Pseudomonas aeruginosa (strain ATCC 15692 / DSM 22644 / CIP 104116 / JCM 14847 / LMG 12228 / 1C / PRS 101 / PAO1) OX=208964	45	134	11	-0.01	-0.11	12.77	14.65	7.8	16	15	16	16	16	16	16	14	16	6.30343e+07	6.32495e+07	7.82129e+07	4.9509e+07	6.64468e+07	5.75867e+07	6.88892e+07	5.94559e+07	6.16239e+07
Q9I383	selD	selD PA14_43280		Selenide, water dikinase OS=Pseudomonas aeruginosa (strain ATCC 15692 / DSM 22644 / CIP 104116 / JCM 14847 / LMG 12228 / 1C / PRS 101 / PAO1) OX=208964 GN=selD PE=3 SV=1	Pseudomonas aeruginosa (strain ATCC 15692 / DSM 22644 / CIP 104116 / JCM 14847 / LMG 12228 / 1C / PRS 101 / PAO1) OX=208964	9	17	4	-0.08	-0.11	22.25	11.91	8.72	4	4	4	4	4	4	4	4	4	1.21337e+06	1.91524e+06	1.63367e+06	1.36516e+06	1.56463e+06	1.73533e+06	1.93152e+06	1.73349e+06	1.62852e+06
Q9HZQ2	cobW	cobW PA14_25960		Protein CobW OS=Pseudomonas aeruginosa (strain ATCC 15692 / DSM 22644 / CIP 104116 / JCM 14847 / LMG 12228 / 1C / PRS 101 / PAO1) OX=208964 GN=cobW PE=3 SV=1	Pseudomonas aeruginosa (strain ATCC 15692 / DSM 22644 / CIP 104116 / JCM 14847 / LMG 12228 / 1C / PRS 101 / PAO1) OX=208964	26	47	7	-0.08	-0.11	27.46	13.88	12.96	7	7	7	7	7	7	7	7	7	3.17031e+06	4.65087e+06	5.61076e+06	3.89105e+06	4.94916e+06	5.05218e+06	5.83121e+06	4.61642e+06	4.78542e+06
Q9I4W3	dapA	dapA PA14_51270		4-hydroxy-tetrahydrodipicolinate synthase OS=Pseudomonas aeruginosa (strain ATCC 15692 / DSM 22644 / CIP 104116 / JCM 14847 / LMG 12228 / 1C / PRS 101 / PAO1) OX=208964 GN=dapA PE=1 SV=1	Pseudomonas aeruginosa (strain ATCC 15692 / DSM 22644 / CIP 104116 / JCM 14847 / LMG 12228 / 1C / PRS 101 / PAO1) OX=208964	27	36	7	-0.1	-0.11	39.78	19.18	8.42	6	7	7	7	7	7	6	7	7	1.70231e+06	3.84269e+06	2.5731e+06	2.10947e+06	3.0663e+06	2.4338e+06	2.54603e+06	2.97457e+06	2.93777e+06
Q9I0J9	nuoC	nuoC nuoCD nuoD PA14_29990		NADH-quinone oxidoreductase subunit C/D OS=Pseudomonas aeruginosa (strain ATCC 15692 / DSM 22644 / CIP 104116 / JCM 14847 / LMG 12228 / 1C / PRS 101 / PAO1) OX=208964 GN=nuoC PE=3 SV=1	Pseudomonas aeruginosa (strain ATCC 15692 / DSM 22644 / CIP 104116 / JCM 14847 / LMG 12228 / 1C / PRS 101 / PAO1) OX=208964;Pseudomonas aeruginosa (strain UCBPP-PA14) OX=208963	59	296	30	-0.1	-0.11	6.15	25.41	19.44	40	38	39	39	35	39	40	40	40	4.6194e+07	4.23429e+07	4.77713e+07	5.65889e+07	3.74332e+07	3.72296e+07	6.10691e+07	4.39917e+07	4.45737e+07
A6UZJ1	rplB	#N/A		50S ribosomal protein L2 OS=Pseudomonas aeruginosa (strain PA7) OX=381754 GN=rplB PE=3 SV=1	Pseudomonas aeruginosa (strain ATCC 15692 / DSM 22644 / CIP 104116 / JCM 14847 / LMG 12228 / 1C / PRS 101 / PAO1) OX=208964;Pseudomonas aeruginosa (strain LESB58) OX=557722;Pseudomonas aeruginosa (strain UCBPP-PA14) OX=208963;Pseudomonas aeruginosa (strain PA7) OX=381754	59	215	16	-0.24	-0.11	17.31	11.25	19.39	17	18	18	18	18	18	18	18	18	8.23165e+07	7.57163e+07	5.81781e+07	8.63966e+07	6.92964e+07	7.54232e+07	1.01646e+08	8.04104e+07	6.96791e+07
Q9I7A9	rsmB	sun PA14_00180		Ribosomal RNA small subunit methyltransferase B OS=Pseudomonas aeruginosa (strain ATCC 15692 / DSM 22644 / CIP 104116 / JCM 14847 / LMG 12228 / 1C / PRS 101 / PAO1) OX=208964 GN=rsmB PE=3 SV=1	Pseudomonas aeruginosa (strain ATCC 15692 / DSM 22644 / CIP 104116 / JCM 14847 / LMG 12228 / 1C / PRS 101 / PAO1) OX=208964	31	75	12	-0.45	-0.11	6.79	25.07	35.15	12	12	12	12	12	12	12	12	12	6.3724e+06	5.86597e+06	6.71955e+06	1.02445e+07	7.13428e+06	6.5198e+06	1.24703e+07	6.85252e+06	7.30754e+06
Q9HUB8	ubiB	ubiB PA14_66920		Probable protein kinase UbiB OS=Pseudomonas aeruginosa (strain ATCC 15692 / DSM 22644 / CIP 104116 / JCM 14847 / LMG 12228 / 1C / PRS 101 / PAO1) OX=208964 GN=ubiB PE=3 SV=1	Pseudomonas aeruginosa (strain ATCC 15692 / DSM 22644 / CIP 104116 / JCM 14847 / LMG 12228 / 1C / PRS 101 / PAO1) OX=208964	45	123	22	-0.55	-0.11	22.36	16.78	25.98	23	24	23	24	24	23	24	23	24	6.20361e+06	9.64899e+06	9.15929e+06	1.32661e+07	1.01104e+07	9.96626e+06	1.59597e+07	1.11993e+07	9.86054e+06
O86428	ilvE	ilvE PA14_66260		Branched-chain-amino-acid aminotransferase OS=Pseudomonas aeruginosa (strain ATCC 15692 / DSM 22644 / CIP 104116 / JCM 14847 / LMG 12228 / 1C / PRS 101 / PAO1) OX=208964 GN=ilvE PE=1 SV=2	Pseudomonas aeruginosa (strain ATCC 15692 / DSM 22644 / CIP 104116 / JCM 14847 / LMG 12228 / 1C / PRS 101 / PAO1) OX=208964	18	19	5	0.76	-0.12	23.94	3.68	34.25	5	4	5	4	4	4	3	5	5	2.75456e+06	1.71963e+06	2.64252e+06	1.26441e+06	1.3433e+06	1.35299e+06	772345	1.39949e+06	1.59608e+06
Q02ML9	csy1	#N/A		CRISPR-associated protein Csy1 OS=Pseudomonas aeruginosa (strain UCBPP-PA14) OX=208963 GN=csy1 PE=1 SV=1	Pseudomonas aeruginosa (strain UCBPP-PA14) OX=208963	10	7	4	0.33	-0.12	10.12	11.5	14.04	4	4	4	4	3	4	4	4	4	668324	621628	757555	435179	547786	487402	532609	526624	669655
B7V5G9	dapF	#N/A		Diaminopimelate epimerase OS=Pseudomonas aeruginosa (strain LESB58) OX=557722 GN=dapF PE=3 SV=1	Pseudomonas aeruginosa (strain ATCC 15692 / DSM 22644 / CIP 104116 / JCM 14847 / LMG 12228 / 1C / PRS 101 / PAO1) OX=208964;Pseudomonas aeruginosa (strain LESB58) OX=557722	24	12	4	0.18	-0.12	54.64	75.66	8.97	4	4	4	4	2	4	3	4	4	6.73985e+06	1.7153e+07	2.41139e+07	1.29041e+07	4.00554e+07	1.12179e+07	1.2995e+07	1.47129e+07	1.55265e+07
Q02MM1	csy3	#N/A		CRISPR-associated protein Csy3 OS=Pseudomonas aeruginosa (strain UCBPP-PA14) OX=208963 GN=csy3 PE=1 SV=1	Pseudomonas aeruginosa (strain UCBPP-PA14) OX=208963	16	4	3	0.11	-0.12	24.99	17.12	29.09	1	1	1	1	1	1	2	1	2	231281	138352	189003	121325	152912	110680	127423	113714	192398
A6VBV4	rpmA	#N/A		50S ribosomal protein L27 OS=Pseudomonas aeruginosa (strain PA7) OX=381754 GN=rpmA PE=3 SV=1	Pseudomonas aeruginosa (strain ATCC 15692 / DSM 22644 / CIP 104116 / JCM 14847 / LMG 12228 / 1C / PRS 101 / PAO1) OX=208964;Pseudomonas aeruginosa (strain LESB58) OX=557722;Pseudomonas aeruginosa (strain UCBPP-PA14) OX=208963;Pseudomonas aeruginosa (strain PA7) OX=381754	51	42	5	-0.08	-0.12	9.79	7.51	21.94	5	5	5	5	5	5	5	5	5	5.63556e+07	5.21553e+07	4.62984e+07	4.86032e+07	4.48322e+07	5.21183e+07	6.92702e+07	4.54911e+07	5.24449e+07
Q02FX9	ilvC	#N/A		Ketol-acid reductoisomerase (NADP(+)) OS=Pseudomonas aeruginosa (strain UCBPP-PA14) OX=208963 GN=ilvC PE=3 SV=1	Pseudomonas aeruginosa (strain ATCC 15692 / DSM 22644 / CIP 104116 / JCM 14847 / LMG 12228 / 1C / PRS 101 / PAO1) OX=208964;Pseudomonas aeruginosa (strain LESB58) OX=557722;Pseudomonas aeruginosa (strain UCBPP-PA14) OX=208963	20	13	5	0.91	-0.13	52.54	28.57	27.18	5	4	5	3	1	3	2	4	4	1.57552e+06	460418	1.20976e+06	580361	319984	500439	393435	659424	667003
Q9HVT7	gatB	gatB PA14_58190		Aspartyl/glutamyl-tRNA(Asn/Gln) amidotransferase subunit B OS=Pseudomonas aeruginosa (strain ATCC 15692 / DSM 22644 / CIP 104116 / JCM 14847 / LMG 12228 / 1C / PRS 101 / PAO1) OX=208964 GN=gatB PE=1 SV=1	Pseudomonas aeruginosa (strain ATCC 15692 / DSM 22644 / CIP 104116 / JCM 14847 / LMG 12228 / 1C / PRS 101 / PAO1) OX=208964;Pseudomonas aeruginosa (strain LESB58) OX=557722	5	2	2	0.83	-0.13	41.87	8.46	2.71	1	1	1	1	1	1	1	1	1	185716	78357.6	122516	59756.5	62955.4	70371.1	67748.4	68955.1	71435.2
P29363	thrC	thrC PA14_16090		Threonine synthase OS=Pseudomonas aeruginosa (strain ATCC 15692 / DSM 22644 / CIP 104116 / JCM 14847 / LMG 12228 / 1C / PRS 101 / PAO1) OX=208964 GN=thrC PE=3 SV=3	Pseudomonas aeruginosa (strain ATCC 15692 / DSM 22644 / CIP 104116 / JCM 14847 / LMG 12228 / 1C / PRS 101 / PAO1) OX=208964	15	29	6	0.45	-0.13	8.22	42.34	18.86	6	5	6	5	5	5	5	6	5	1.23952e+06	1.09662e+06	1.06443e+06	484777	1.23349e+06	1.06654e+06	693708	985620	758724
A6VD64	orn	#N/A		Oligoribonuclease OS=Pseudomonas aeruginosa (strain PA7) OX=381754 GN=orn PE=3 SV=1	Pseudomonas aeruginosa (strain PA7) OX=381754	12	4	3	0.15	-0.13	12.87	16.99	39.98	3	3	2	3	3	3	3	3	2	1.17825e+07	1.13158e+07	9.18437e+06	1.28771e+07	9.5169e+06	9.93462e+06	1.83016e+07	8.94517e+06	1.04526e+07
Q03024	aprD	aprD PA14_48115		Alkaline protease secretion ATP-binding protein AprD OS=Pseudomonas aeruginosa (strain ATCC 15692 / DSM 22644 / CIP 104116 / JCM 14847 / LMG 12228 / 1C / PRS 101 / PAO1) OX=208964 GN=aprD PE=3 SV=1	Pseudomonas aeruginosa (strain ATCC 15692 / DSM 22644 / CIP 104116 / JCM 14847 / LMG 12228 / 1C / PRS 101 / PAO1) OX=208964	27	43	12	0.12	-0.13	6.6	7.98	17.64	11	11	11	10	11	11	10	11	11	2.90051e+06	2.66608e+06	3.04058e+06	2.81064e+06	2.53006e+06	2.4088e+06	3.108e+06	2.1931e+06	2.9226e+06
Q9I4W0	purC	purC PA14_51240		Phosphoribosylaminoimidazole-succinocarboxamide synthase OS=Pseudomonas aeruginosa (strain ATCC 15692 / DSM 22644 / CIP 104116 / JCM 14847 / LMG 12228 / 1C / PRS 101 / PAO1) OX=208964 GN=purC PE=3 SV=1	Pseudomonas aeruginosa (strain ATCC 15692 / DSM 22644 / CIP 104116 / JCM 14847 / LMG 12228 / 1C / PRS 101 / PAO1) OX=208964;Pseudomonas aeruginosa (strain LESB58) OX=557722;Pseudomonas aeruginosa (strain UCBPP-PA14) OX=208963	15	16	4	0.07	-0.13	9.28	18.48	8.61	4	4	4	4	4	4	4	4	4	943769	1.1367e+06	1.05977e+06	773623	908300	1.11564e+06	987063	1.09319e+06	922521
Q9I6C8	calB	PA14_04810		Probable coniferyl aldehyde dehydrogenase OS=Pseudomonas aeruginosa (strain ATCC 15692 / DSM 22644 / CIP 104116 / JCM 14847 / LMG 12228 / 1C / PRS 101 / PAO1) OX=208964 GN=calB PE=3 SV=1	Pseudomonas aeruginosa (strain ATCC 15692 / DSM 22644 / CIP 104116 / JCM 14847 / LMG 12228 / 1C / PRS 101 / PAO1) OX=208964	25	39	9	0.06	-0.13	18.5	18.99	20.79	8	8	8	7	7	5	8	8	9	1.26879e+06	1.21241e+06	1.68264e+06	1.13781e+06	1.31129e+06	890680	1.37579e+06	1.10051e+06	1.67594e+06
Q9HT95	PA5475	PA14_72260		Acetyltransferase PA5475 OS=Pseudomonas aeruginosa (strain ATCC 15692 / DSM 22644 / CIP 104116 / JCM 14847 / LMG 12228 / 1C / PRS 101 / PAO1) OX=208964 GN=PA5475 PE=4 SV=1	Pseudomonas aeruginosa (strain ATCC 15692 / DSM 22644 / CIP 104116 / JCM 14847 / LMG 12228 / 1C / PRS 101 / PAO1) OX=208964	30	47	5	0	-0.13	16.19	13.9	11.63	7	7	7	7	7	7	7	7	7	1.3447e+07	1.68835e+07	1.8643e+07	1.3206e+07	1.73855e+07	1.63337e+07	1.67224e+07	1.48481e+07	1.8749e+07
Q02QH1	hldD	#N/A		ADP-L-glycero-D-manno-heptose-6-epimerase OS=Pseudomonas aeruginosa (strain UCBPP-PA14) OX=208963 GN=hldD PE=3 SV=2	Pseudomonas aeruginosa (strain UCBPP-PA14) OX=208963	61	141	15	-0.06	-0.13	17.3	23.12	10.14	16	16	16	16	16	16	15	16	16	1.37561e+07	1.9515e+07	1.66694e+07	1.21368e+07	1.70826e+07	1.95048e+07	1.49069e+07	1.82509e+07	1.70941e+07
P55222	vfr	vfr PA14_08370		cAMP-activated global transcriptional regulator Vfr OS=Pseudomonas aeruginosa (strain ATCC 15692 / DSM 22644 / CIP 104116 / JCM 14847 / LMG 12228 / 1C / PRS 101 / PAO1) OX=208964 GN=vfr PE=1 SV=1	Pseudomonas aeruginosa (strain ATCC 15692 / DSM 22644 / CIP 104116 / JCM 14847 / LMG 12228 / 1C / PRS 101 / PAO1) OX=208964	30	53	6	-0.31	-0.13	21.2	5.4	16.77	6	6	6	6	6	6	6	6	6	4.29498e+06	5.5424e+06	3.66725e+06	4.50316e+06	4.85123e+06	4.3732e+06	5.95005e+06	4.86007e+06	4.28891e+06
B7UV14	hflD	#N/A		High frequency lysogenization protein HflD homolog OS=Pseudomonas aeruginosa (strain LESB58) OX=557722 GN=hflD PE=3 SV=1	Pseudomonas aeruginosa (strain ATCC 15692 / DSM 22644 / CIP 104116 / JCM 14847 / LMG 12228 / 1C / PRS 101 / PAO1) OX=208964;Pseudomonas aeruginosa (strain LESB58) OX=557722;Pseudomonas aeruginosa (strain UCBPP-PA14) OX=208963	78	155	14	-0.49	-0.13	35.53	22.67	13.42	18	18	18	18	16	18	18	18	18	2.82598e+07	5.95196e+07	4.41917e+07	4.61596e+07	5.53651e+07	7.20296e+07	7.23759e+07	5.5367e+07	6.2836e+07
Q02RB5	lpxB	#N/A		Lipid-A-disaccharide synthase OS=Pseudomonas aeruginosa (strain UCBPP-PA14) OX=208963 GN=lpxB PE=3 SV=1	Pseudomonas aeruginosa (strain UCBPP-PA14) OX=208963	58	192	18	-0.67	-0.13	46.67	11.94	7.72	19	20	20	21	22	22	20	20	20	8.58466e+06	2.44379e+07	1.84253e+07	2.06977e+07	2.30512e+07	2.62476e+07	2.76979e+07	2.42039e+07	2.78149e+07
B7V3H1	opgG	#N/A	WT	Glucans biosynthesis protein G OS=Pseudomonas aeruginosa (strain LESB58) OX=557722 GN=opgG PE=3 SV=1	Pseudomonas aeruginosa (strain ATCC 15692 / DSM 22644 / CIP 104116 / JCM 14847 / LMG 12228 / 1C / PRS 101 / PAO1) OX=208964;Pseudomonas aeruginosa (strain LESB58) OX=557722;Pseudomonas aeruginosa (strain UCBPP-PA14) OX=208963	9	5	5	1.05	-0.14	52.39	36.87	12.22	5	5	5	2	3	2	3	4	4	1.31769e+06	466068	720015	274024	434208	214901	302101	337331	385264
Q02E40	algC	#N/A		Phosphomannomutase/phosphoglucomutase OS=Pseudomonas aeruginosa (strain UCBPP-PA14) OX=208963 GN=algC PE=1 SV=2	Pseudomonas aeruginosa (strain ATCC 15692 / DSM 22644 / CIP 104116 / JCM 14847 / LMG 12228 / 1C / PRS 101 / PAO1) OX=208964;Pseudomonas aeruginosa (strain UCBPP-PA14) OX=208963	12	13	6	0.59	-0.14	22.11	14.81	5.56	6	6	6	5	5	5	6	6	5	1.24859e+06	795965	1.11993e+06	694161	662311	520196	747552	675764	684903
A6VBD9	PSPA7_5038	#N/A		Nucleotide-binding protein PSPA7_5038 OS=Pseudomonas aeruginosa (strain PA7) OX=381754 GN=PSPA7_5038 PE=3 SV=1	Pseudomonas aeruginosa (strain PA7) OX=381754	44	58	9	0.23	-0.14	22.88	38.62	21.65	10	10	10	10	10	10	10	10	10	2.49168e+06	3.90705e+06	3.7376e+06	1.49285e+06	3.21012e+06	3.36205e+06	2.31965e+06	3.5207e+06	3.4311e+06
Q9HWF4	rplO	rplO PA14_09040		50S ribosomal protein L15 OS=Pseudomonas aeruginosa (strain ATCC 15692 / DSM 22644 / CIP 104116 / JCM 14847 / LMG 12228 / 1C / PRS 101 / PAO1) OX=208964 GN=rplO PE=3 SV=1	Pseudomonas aeruginosa (strain ATCC 15692 / DSM 22644 / CIP 104116 / JCM 14847 / LMG 12228 / 1C / PRS 101 / PAO1) OX=208964;Pseudomonas aeruginosa (strain LESB58) OX=557722;Pseudomonas aeruginosa (strain UCBPP-PA14) OX=208963;Pseudomonas aeruginosa (strain PA7) OX=381754	50	107	8	-0.11	-0.14	12.04	8.75	14.93	10	10	10	10	10	10	10	10	10	1.59866e+08	1.93435e+08	1.5641e+08	1.75807e+08	1.5395e+08	1.82529e+08	2.23639e+08	1.69084e+08	1.81588e+08
Q9HVL9	proB	proB PA14_60420		Glutamate 5-kinase OS=Pseudomonas aeruginosa (strain ATCC 15692 / DSM 22644 / CIP 104116 / JCM 14847 / LMG 12228 / 1C / PRS 101 / PAO1) OX=208964 GN=proB PE=3 SV=1	Pseudomonas aeruginosa (strain ATCC 15692 / DSM 22644 / CIP 104116 / JCM 14847 / LMG 12228 / 1C / PRS 101 / PAO1) OX=208964;Pseudomonas aeruginosa (strain LESB58) OX=557722;Pseudomonas aeruginosa (strain UCBPP-PA14) OX=208963	48	131	15	-0.19	-0.14	24.87	19.28	6.83	16	16	15	16	16	15	16	16	15	2.31417e+07	3.86691e+07	3.24277e+07	2.60195e+07	3.57214e+07	3.81554e+07	3.98359e+07	3.7658e+07	3.47442e+07
Q02Q95	rdgC	#N/A		Recombination-associated protein RdgC OS=Pseudomonas aeruginosa (strain UCBPP-PA14) OX=208963 GN=rdgC PE=3 SV=1	Pseudomonas aeruginosa (strain LESB58) OX=557722;Pseudomonas aeruginosa (strain UCBPP-PA14) OX=208963	63	160	19	-0.22	-0.14	12.08	12.64	25.23	20	18	20	19	18	19	20	20	20	1.85321e+07	1.47495e+07	1.56737e+07	1.99366e+07	1.60347e+07	1.62292e+07	2.42742e+07	1.7446e+07	1.50737e+07
B7VB83	folD	#N/A		Bifunctional protein FolD OS=Pseudomonas aeruginosa (strain LESB58) OX=557722 GN=folD PE=3 SV=1	Pseudomonas aeruginosa (strain ATCC 15692 / DSM 22644 / CIP 104116 / JCM 14847 / LMG 12228 / 1C / PRS 101 / PAO1) OX=208964;Pseudomonas aeruginosa (strain LESB58) OX=557722;Pseudomonas aeruginosa (strain UCBPP-PA14) OX=208963	7	3	2	0.7	-0.15	30.44	12.9	11.6	2	2	2	1	1	1	1	1	1	398478	215334	292369	186933	165452	144221	202507	179554	160598
P08308	arcB	arcB PA14_68340		Ornithine carbamoyltransferase, catabolic OS=Pseudomonas aeruginosa (strain ATCC 15692 / DSM 22644 / CIP 104116 / JCM 14847 / LMG 12228 / 1C / PRS 101 / PAO1) OX=208964 GN=arcB PE=1 SV=3	Pseudomonas aeruginosa (strain ATCC 15692 / DSM 22644 / CIP 104116 / JCM 14847 / LMG 12228 / 1C / PRS 101 / PAO1) OX=208964	60	113	16	0.68	-0.15	38.41	2.45	12.97	20	20	20	20	19	20	19	19	20	2.54361e+07	1.17554e+07	1.68252e+07	9.30829e+06	9.39285e+06	8.96554e+06	9.08791e+06	9.1872e+06	1.13554e+07
Q9HYV7	PA3286	fabH-2 PA14_21540		Beta-ketodecanoyl-[acyl-carrier-protein] synthase OS=Pseudomonas aeruginosa (strain ATCC 15692 / DSM 22644 / CIP 104116 / JCM 14847 / LMG 12228 / 1C / PRS 101 / PAO1) OX=208964 GN=PA3286 PE=1 SV=1	Pseudomonas aeruginosa (strain ATCC 15692 / DSM 22644 / CIP 104116 / JCM 14847 / LMG 12228 / 1C / PRS 101 / PAO1) OX=208964	7	5	3	0.5	-0.15	31.53	34.96	32.65	2	3	3	3	3	3	2	3	3	655380	691778	1.12202e+06	401622	833169	616786	484321	933485	913523
Q9HZE0	gdhB	gdhB PA14_24445		NAD-specific glutamate dehydrogenase OS=Pseudomonas aeruginosa (strain ATCC 15692 / DSM 22644 / CIP 104116 / JCM 14847 / LMG 12228 / 1C / PRS 101 / PAO1) OX=208964 GN=gdhB PE=1 SV=1	Pseudomonas aeruginosa (strain ATCC 15692 / DSM 22644 / CIP 104116 / JCM 14847 / LMG 12228 / 1C / PRS 101 / PAO1) OX=208964	58	686	78	0.16	-0.15	16.19	1.09	12.55	83	84	84	86	87	85	83	86	86	1.71566e+08	1.24415e+08	1.435e+08	1.21727e+08	1.19096e+08	1.204e+08	1.50046e+08	1.17051e+08	1.30064e+08
Q9HVW9	hisD	hisD PA14_57780		Histidinol dehydrogenase OS=Pseudomonas aeruginosa (strain ATCC 15692 / DSM 22644 / CIP 104116 / JCM 14847 / LMG 12228 / 1C / PRS 101 / PAO1) OX=208964 GN=hisD PE=3 SV=1	Pseudomonas aeruginosa (strain ATCC 15692 / DSM 22644 / CIP 104116 / JCM 14847 / LMG 12228 / 1C / PRS 101 / PAO1) OX=208964	13	15	4	0.15	-0.15	29.37	27.25	15.34	4	3	4	3	4	4	3	4	4	681642	891482	1.22474e+06	768267	917374	1.29342e+06	1.489e+06	1.15863e+06	1.14749e+06
B7UV15	mnmA	#N/A		tRNA-specific 2-thiouridylase MnmA OS=Pseudomonas aeruginosa (strain LESB58) OX=557722 GN=mnmA PE=3 SV=1	Pseudomonas aeruginosa (strain LESB58) OX=557722	19	15	5	-0.04	-0.15	10.14	15.04	20.03	5	5	5	5	4	5	5	4	5	808501	674504	689354	797459	588270	710494	956919	682662	692240
Q02LD6	pqqE	#N/A		PqqA peptide cyclase OS=Pseudomonas aeruginosa (strain UCBPP-PA14) OX=208963 GN=pqqE PE=3 SV=1	Pseudomonas aeruginosa (strain ATCC 15692 / DSM 22644 / CIP 104116 / JCM 14847 / LMG 12228 / 1C / PRS 101 / PAO1) OX=208964;Pseudomonas aeruginosa (strain LESB58) OX=557722;Pseudomonas aeruginosa (strain UCBPP-PA14) OX=208963	13	16	4	-0.17	-0.15	18.48	22.09	9.77	3	3	3	3	4	4	3	3	3	510588	743731	651645	485836	658497	764230	837648	697131	728625
Q9HZ66	serC	serC PA14_23270		Phosphoserine aminotransferase OS=Pseudomonas aeruginosa (strain ATCC 15692 / DSM 22644 / CIP 104116 / JCM 14847 / LMG 12228 / 1C / PRS 101 / PAO1) OX=208964 GN=serC PE=1 SV=1	Pseudomonas aeruginosa (strain ATCC 15692 / DSM 22644 / CIP 104116 / JCM 14847 / LMG 12228 / 1C / PRS 101 / PAO1) OX=208964	38	97	13	-0.18	-0.15	15.98	11.88	14.45	14	14	14	15	14	15	15	15	15	9.04328e+06	1.16632e+07	8.84203e+06	1.04582e+07	8.41574e+06	1.03864e+07	1.30483e+07	1.08776e+07	9.86173e+06
P40947	ssb	ssb PA14_09200		Single-stranded DNA-binding protein OS=Pseudomonas aeruginosa (strain ATCC 15692 / DSM 22644 / CIP 104116 / JCM 14847 / LMG 12228 / 1C / PRS 101 / PAO1) OX=208964 GN=ssb PE=1 SV=3	Pseudomonas aeruginosa (strain ATCC 15692 / DSM 22644 / CIP 104116 / JCM 14847 / LMG 12228 / 1C / PRS 101 / PAO1) OX=208964	19	23	4	0.78	-0.16	41.96	22.47	1.63	4	3	4	3	3	2	3	4	4	2.25031e+06	907871	1.64909e+06	881429	822382	562421	927537	941430	911323
Q02QX1	metG	#N/A		Methionine--tRNA ligase OS=Pseudomonas aeruginosa (strain UCBPP-PA14) OX=208963 GN=metG PE=3 SV=1	Pseudomonas aeruginosa (strain UCBPP-PA14) OX=208963	8	6	5	0.76	-0.16	40.87	5.57	15.26	5	3	5	4	4	2	2	4	4	1.03928e+06	430673	767971	377296	396135	354311	416694	393056	520259
Q9I7C4	dnaN	dnaN PA14_00020		Beta sliding clamp OS=Pseudomonas aeruginosa (strain ATCC 15692 / DSM 22644 / CIP 104116 / JCM 14847 / LMG 12228 / 1C / PRS 101 / PAO1) OX=208964 GN=dnaN PE=1 SV=1	Pseudomonas aeruginosa (strain ATCC 15692 / DSM 22644 / CIP 104116 / JCM 14847 / LMG 12228 / 1C / PRS 101 / PAO1) OX=208964	30	19	8	0.52	-0.16	30.53	10.3	11.84	8	7	8	7	7	6	6	7	7	3.13577e+06	1.65203e+06	2.56865e+06	1.31435e+06	1.60388e+06	1.54684e+06	1.61703e+06	1.73333e+06	2.0288e+06
A6V1E9	accA	#N/A		Acetyl-coenzyme A carboxylase carboxyl transferase subunit alpha OS=Pseudomonas aeruginosa (strain PA7) OX=381754 GN=accA PE=3 SV=1	Pseudomonas aeruginosa (strain ATCC 15692 / DSM 22644 / CIP 104116 / JCM 14847 / LMG 12228 / 1C / PRS 101 / PAO1) OX=208964;Pseudomonas aeruginosa (strain UCBPP-PA14) OX=208963;Pseudomonas aeruginosa (strain PA7) OX=381754	61	122	16	0.37	-0.16	14.08	9.97	5.6	20	20	20	17	20	20	20	20	19	1.07861e+07	1.32987e+07	1.02892e+07	6.94639e+06	8.44784e+06	7.48966e+06	9.60731e+06	9.15714e+06	8.58819e+06
Q9I576	hpd	hpd PA14_53070		4-hydroxyphenylpyruvate dioxygenase OS=Pseudomonas aeruginosa (strain ATCC 15692 / DSM 22644 / CIP 104116 / JCM 14847 / LMG 12228 / 1C / PRS 101 / PAO1) OX=208964 GN=hpd PE=3 SV=1	Pseudomonas aeruginosa (strain ATCC 15692 / DSM 22644 / CIP 104116 / JCM 14847 / LMG 12228 / 1C / PRS 101 / PAO1) OX=208964	63	149	16	0.22	-0.16	10.53	9.94	13.27	17	17	17	17	17	17	17	17	17	1.6627e+07	1.35078e+07	1.57699e+07	1.23678e+07	1.32402e+07	1.08528e+07	1.65656e+07	1.47223e+07	1.26772e+07
P29436	rpmH	#N/A		50S ribosomal protein L34 OS=Pseudomonas aeruginosa (strain ATCC 15692 / DSM 22644 / CIP 104116 / JCM 14847 / LMG 12228 / 1C / PRS 101 / PAO1) OX=208964 GN=rpmH PE=3 SV=2	Pseudomonas aeruginosa (strain ATCC 15692 / DSM 22644 / CIP 104116 / JCM 14847 / LMG 12228 / 1C / PRS 101 / PAO1) OX=208964;Pseudomonas aeruginosa (strain PA7) OX=381754	20	6	2	0.21	-0.16	11.81	5.37	31.77	2	2	2	2	2	2	2	2	2	1.68133e+07	1.34187e+07	1.43474e+07	1.27569e+07	1.15178e+07	1.18196e+07	2.06377e+07	1.14133e+07	1.35454e+07
Q02T74	rpsC	#N/A		30S ribosomal protein S3 OS=Pseudomonas aeruginosa (strain UCBPP-PA14) OX=208963 GN=rpsC PE=3 SV=1	Pseudomonas aeruginosa (strain ATCC 15692 / DSM 22644 / CIP 104116 / JCM 14847 / LMG 12228 / 1C / PRS 101 / PAO1) OX=208964;Pseudomonas aeruginosa (strain UCBPP-PA14) OX=208963;Pseudomonas aeruginosa (strain PA7) OX=381754	68	307	16	0.16	-0.16	16.55	32.19	18.77	20	20	20	20	20	20	20	20	20	3.62551e+08	4.6155e+08	5.05896e+08	3.09203e+08	5.01292e+08	2.87146e+08	3.25602e+08	4.30326e+08	4.75963e+08	Acetyl [K80(100)]
Q9I700	bauA	aptA PA14_01620		Beta-alanine--pyruvate aminotransferase OS=Pseudomonas aeruginosa (strain ATCC 15692 / DSM 22644 / CIP 104116 / JCM 14847 / LMG 12228 / 1C / PRS 101 / PAO1) OX=208964 GN=bauA PE=1 SV=1	Pseudomonas aeruginosa (strain ATCC 15692 / DSM 22644 / CIP 104116 / JCM 14847 / LMG 12228 / 1C / PRS 101 / PAO1) OX=208964	8	9	3	-0.04	-0.16	28.43	7.99	15.06	3	3	3	2	3	3	3	3	3	760053	663861	1.12141e+06	682571	800324	758741	753874	1.01513e+06	855378
Q9HZ71	rpsA	rpsA PA14_23330		30S ribosomal protein S1 OS=Pseudomonas aeruginosa (strain ATCC 15692 / DSM 22644 / CIP 104116 / JCM 14847 / LMG 12228 / 1C / PRS 101 / PAO1) OX=208964 GN=rpsA PE=3 SV=1	Pseudomonas aeruginosa (strain ATCC 15692 / DSM 22644 / CIP 104116 / JCM 14847 / LMG 12228 / 1C / PRS 101 / PAO1) OX=208964	43	166	21	-0.1	-0.16	27.06	18.48	35.42	23	23	23	23	23	23	23	22	22	1.8206e+07	1.0875e+07	1.2899e+07	1.55095e+07	1.07462e+07	1.45001e+07	2.15561e+07	1.06314e+07	1.46297e+07
Q9HW26	pncB2	pncB2 pncB PA14_56900		Nicotinate phosphoribosyltransferase 2 OS=Pseudomonas aeruginosa (strain ATCC 15692 / DSM 22644 / CIP 104116 / JCM 14847 / LMG 12228 / 1C / PRS 101 / PAO1) OX=208964 GN=pncB2 PE=1 SV=1	Pseudomonas aeruginosa (strain ATCC 15692 / DSM 22644 / CIP 104116 / JCM 14847 / LMG 12228 / 1C / PRS 101 / PAO1) OX=208964	11	9	3	-0.31	-0.16	36.46	41.29	11.34	3	3	3	1	3	3	3	3	3	219913	460259	315486	161560	363904	394735	354981	419465	340208
Q9I341	mtnD	mtnD PA14_42730		Acireductone dioxygenase OS=Pseudomonas aeruginosa (strain ATCC 15692 / DSM 22644 / CIP 104116 / JCM 14847 / LMG 12228 / 1C / PRS 101 / PAO1) OX=208964 GN=mtnD PE=3 SV=1	Pseudomonas aeruginosa (strain ATCC 15692 / DSM 22644 / CIP 104116 / JCM 14847 / LMG 12228 / 1C / PRS 101 / PAO1) OX=208964;Pseudomonas aeruginosa (strain UCBPP-PA14) OX=208963	24	6	2	-0.43	-0.16	27.37	34.19	55.73	2	2	2	2	2	1	2	2	2	201139	136471	241080	292026	198624	148508	373331	103931	248426
Q9I0A0	infC	infC PA14_28660		Translation initiation factor IF-3 OS=Pseudomonas aeruginosa (strain ATCC 15692 / DSM 22644 / CIP 104116 / JCM 14847 / LMG 12228 / 1C / PRS 101 / PAO1) OX=208964 GN=infC PE=3 SV=1	Pseudomonas aeruginosa (strain ATCC 15692 / DSM 22644 / CIP 104116 / JCM 14847 / LMG 12228 / 1C / PRS 101 / PAO1) OX=208964	64	147	12	-0.76	-0.16	56.16	3.5	35.7	15	15	15	15	15	15	15	15	15	1.74317e+07	4.79683e+07	2.22721e+07	3.75671e+07	3.50464e+07	3.60838e+07	6.31414e+07	3.62789e+07	3.47592e+07
P32722	oprD	oprD PA14_51880	WT	Porin D OS=Pseudomonas aeruginosa (strain ATCC 15692 / DSM 22644 / CIP 104116 / JCM 14847 / LMG 12228 / 1C / PRS 101 / PAO1) OX=208964 GN=oprD PE=1 SV=1	Pseudomonas aeruginosa (strain ATCC 15692 / DSM 22644 / CIP 104116 / JCM 14847 / LMG 12228 / 1C / PRS 101 / PAO1) OX=208964	37	81	13	1.44	-0.17	72.36	24.82	24.87	13	12	13	12	12	12	10	13	13	2.58782e+07	4.75289e+06	1.33992e+07	4.81089e+06	4.97498e+06	3.05825e+06	4.40067e+06	4.4961e+06	6.68371e+06
P48372	gyrA	gyrA PA14_23260		DNA gyrase subunit A OS=Pseudomonas aeruginosa (strain ATCC 15692 / DSM 22644 / CIP 104116 / JCM 14847 / LMG 12228 / 1C / PRS 101 / PAO1) OX=208964 GN=gyrA PE=3 SV=1	Pseudomonas aeruginosa (strain ATCC 15692 / DSM 22644 / CIP 104116 / JCM 14847 / LMG 12228 / 1C / PRS 101 / PAO1) OX=208964	8	9	7	0.68	-0.17	23.82	25.37	23.38	5	5	6	3	4	4	5	4	4	973184	1.56583e+06	1.21467e+06	820084	1.31368e+06	1.34369e+06	1.49716e+06	1.40761e+06	939308
Q02GV8	gatA	#N/A		Glutamyl-tRNA(Gln) amidotransferase subunit A OS=Pseudomonas aeruginosa (strain UCBPP-PA14) OX=208963 GN=gatA PE=3 SV=1	Pseudomonas aeruginosa (strain LESB58) OX=557722;Pseudomonas aeruginosa (strain UCBPP-PA14) OX=208963	19	6	6	0.67	-0.17	35.86	13.55	10.89	6	6	6	6	5	5	5	6	5	1.43252e+06	690580	996495	620725	596381	477682	692287	558552	656435
Q9X6R0	speE1	speE PA14_42690		Polyamine aminopropyltransferase 1 OS=Pseudomonas aeruginosa (strain ATCC 15692 / DSM 22644 / CIP 104116 / JCM 14847 / LMG 12228 / 1C / PRS 101 / PAO1) OX=208964 GN=speE1 PE=3 SV=2	Pseudomonas aeruginosa (strain ATCC 15692 / DSM 22644 / CIP 104116 / JCM 14847 / LMG 12228 / 1C / PRS 101 / PAO1) OX=208964	16	8	4	0.5	-0.17	22.18	20.75	18.95	4	4	4	3	3	4	4	4	4	1.31157e+06	838538	1.05336e+06	618900	555822	819974	735890	618770	902543
Q9I3S3	gbuA	gbuA PA14_46070		Guanidinobutyrase OS=Pseudomonas aeruginosa (strain ATCC 15692 / DSM 22644 / CIP 104116 / JCM 14847 / LMG 12228 / 1C / PRS 101 / PAO1) OX=208964 GN=gbuA PE=1 SV=1	Pseudomonas aeruginosa (strain ATCC 15692 / DSM 22644 / CIP 104116 / JCM 14847 / LMG 12228 / 1C / PRS 101 / PAO1) OX=208964	14	3	3	0.13	-0.17	37.76	4.33	6.83	2	2	2	2	2	2	1	1	1	855930	466863	465389	403840	409616	437612	497901	440899	497051
Q51506	soxR	soxR PA14_35170		Redox-sensitive transcriptional activator SoxR OS=Pseudomonas aeruginosa (strain ATCC 15692 / DSM 22644 / CIP 104116 / JCM 14847 / LMG 12228 / 1C / PRS 101 / PAO1) OX=208964 GN=soxR PE=3 SV=1	Pseudomonas aeruginosa (strain ATCC 15692 / DSM 22644 / CIP 104116 / JCM 14847 / LMG 12228 / 1C / PRS 101 / PAO1) OX=208964	27	16	4	0.02	-0.17	15.76	20.96	8.06	4	4	4	3	3	3	4	4	4	714426	919472	974364	610982	937760	798363	765920	875880	890414
Q02T58	rpsM	#N/A		30S ribosomal protein S13 OS=Pseudomonas aeruginosa (strain UCBPP-PA14) OX=208963 GN=rpsM PE=3 SV=1	Pseudomonas aeruginosa (strain ATCC 15692 / DSM 22644 / CIP 104116 / JCM 14847 / LMG 12228 / 1C / PRS 101 / PAO1) OX=208964;Pseudomonas aeruginosa (strain LESB58) OX=557722;Pseudomonas aeruginosa (strain UCBPP-PA14) OX=208963	44	53	6	-0.03	-0.17	16.12	13.97	23.24	7	7	7	7	7	7	7	7	7	1.15279e+07	8.96706e+06	8.68089e+06	9.65325e+06	7.58451e+06	7.70466e+06	1.23638e+07	7.85025e+06	9.39733e+06
Q9HZY5	greB	greB PA14_27130		Transcription elongation factor GreB OS=Pseudomonas aeruginosa (strain ATCC 15692 / DSM 22644 / CIP 104116 / JCM 14847 / LMG 12228 / 1C / PRS 101 / PAO1) OX=208964 GN=greB PE=3 SV=1	Pseudomonas aeruginosa (strain ATCC 15692 / DSM 22644 / CIP 104116 / JCM 14847 / LMG 12228 / 1C / PRS 101 / PAO1) OX=208964	21	9	3	-0.05	-0.17	15.68	20.9	13.72	3	3	2	3	3	2	3	3	3	681338	930606	784695	772633	883803	576615	953472	729769	805054
Q02EW4	hslV	#N/A		ATP-dependent protease subunit HslV OS=Pseudomonas aeruginosa (strain UCBPP-PA14) OX=208963 GN=hslV PE=3 SV=1	Pseudomonas aeruginosa (strain ATCC 15692 / DSM 22644 / CIP 104116 / JCM 14847 / LMG 12228 / 1C / PRS 101 / PAO1) OX=208964;Pseudomonas aeruginosa (strain LESB58) OX=557722;Pseudomonas aeruginosa (strain UCBPP-PA14) OX=208963	31	39	4	-0.14	-0.17	12.51	16.98	23.2	5	5	5	5	5	5	5	5	5	4.28478e+06	5.32797e+06	4.35771e+06	4.8116e+06	4.01486e+06	5.65371e+06	6.76667e+06	4.51099e+06	4.7493e+06
Q51551	pyrC'	pyrC PA14_05250		Dihydroorotase-like protein OS=Pseudomonas aeruginosa (strain ATCC 15692 / DSM 22644 / CIP 104116 / JCM 14847 / LMG 12228 / 1C / PRS 101 / PAO1) OX=208964 GN=pyrC' PE=3 SV=2	Pseudomonas aeruginosa (strain ATCC 15692 / DSM 22644 / CIP 104116 / JCM 14847 / LMG 12228 / 1C / PRS 101 / PAO1) OX=208964	21	23	7	-0.14	-0.17	40.02	8.41	18.49	5	4	5	6	5	6	4	5	5	1.68121e+06	1.11646e+06	2.5278e+06	1.22129e+06	1.39483e+06	1.19953e+06	1.13757e+06	1.3871e+06	1.65223e+06
Q9HVJ9	rtcA	rtcA PA14_60670		RNA 3'-terminal phosphate cyclase OS=Pseudomonas aeruginosa (strain ATCC 15692 / DSM 22644 / CIP 104116 / JCM 14847 / LMG 12228 / 1C / PRS 101 / PAO1) OX=208964 GN=rtcA PE=3 SV=1	Pseudomonas aeruginosa (strain ATCC 15692 / DSM 22644 / CIP 104116 / JCM 14847 / LMG 12228 / 1C / PRS 101 / PAO1) OX=208964;Pseudomonas aeruginosa (strain UCBPP-PA14) OX=208963	43	77	12	-0.47	-0.17	12.62	9.05	16.4	12	12	12	12	12	12	12	12	12	1.13442e+07	1.4591e+07	1.27626e+07	1.5007e+07	1.26486e+07	1.32053e+07	2.20313e+07	1.63054e+07	1.73686e+07
Q02HQ1	ung	#N/A		Uracil-DNA glycosylase OS=Pseudomonas aeruginosa (strain UCBPP-PA14) OX=208963 GN=ung PE=3 SV=1	Pseudomonas aeruginosa (strain UCBPP-PA14) OX=208963	13	2	2	1.22	-0.18	74.11	72.03	30.36	1	1	1	1		1				198818	41557.2	87148.8	61649.7	18891.4	20453.4	37493.9	21474.6	39862.8
A6UZL1	rpsK	#N/A		30S ribosomal protein S11 OS=Pseudomonas aeruginosa (strain PA7) OX=381754 GN=rpsK PE=3 SV=1	Pseudomonas aeruginosa (strain ATCC 15692 / DSM 22644 / CIP 104116 / JCM 14847 / LMG 12228 / 1C / PRS 101 / PAO1) OX=208964;Pseudomonas aeruginosa (strain LESB58) OX=557722;Pseudomonas aeruginosa (strain UCBPP-PA14) OX=208963;Pseudomonas aeruginosa (strain PA7) OX=381754	75	73	8	0.17	-0.18	16.98	12.94	10.24	7	7	7	7	7	6	7	7	7	2.90552e+07	3.94347e+07	3.05657e+07	2.43922e+07	3.12264e+07	3.02959e+07	2.76333e+07	3.15263e+07	3.39329e+07
A6VCM5	smpB	#N/A		SsrA-binding protein OS=Pseudomonas aeruginosa (strain PA7) OX=381754 GN=smpB PE=3 SV=1	Pseudomonas aeruginosa (strain ATCC 15692 / DSM 22644 / CIP 104116 / JCM 14847 / LMG 12228 / 1C / PRS 101 / PAO1) OX=208964;Pseudomonas aeruginosa (strain LESB58) OX=557722;Pseudomonas aeruginosa (strain UCBPP-PA14) OX=208963;Pseudomonas aeruginosa (strain PA7) OX=381754	21	16	3	0.06	-0.18	6.88	12.44	46	3	3	3	3	3	3	3	3	3	619164	642111	561073	600626	467965	553626	1.05309e+06	517134	493646
Q9I742	clpV1	clpB PA14_01100		AAA+ ATPase ClpV1 OS=Pseudomonas aeruginosa (strain ATCC 15692 / DSM 22644 / CIP 104116 / JCM 14847 / LMG 12228 / 1C / PRS 101 / PAO1) OX=208964 GN=clpV1 PE=1 SV=1	Pseudomonas aeruginosa (strain ATCC 15692 / DSM 22644 / CIP 104116 / JCM 14847 / LMG 12228 / 1C / PRS 101 / PAO1) OX=208964	13	25	11	-0.04	-0.18	22.85	11.67	5.51	8	9	10	9	8	9	9	11	10	2.29036e+06	3.62363e+06	3.36286e+06	2.10427e+06	2.63797e+06	2.53499e+06	3.14419e+06	3.25948e+06	2.92263e+06
Q02FF4	ureA	#N/A		Urease subunit gamma OS=Pseudomonas aeruginosa (strain UCBPP-PA14) OX=208963 GN=ureA PE=3 SV=1	Pseudomonas aeruginosa (strain UCBPP-PA14) OX=208963;Pseudomonas aeruginosa (strain PA7) OX=381754	42	18	4	-0.12	-0.18	54.02	59.62	38.94	3	4	4	3	4	4	4	4	4	477942	1.49891e+06	1.7364e+06	336374	1.46781e+06	1.43213e+06	728798	1.53948e+06	1.67596e+06
O52759	rpsD	rpsD PA14_09100		30S ribosomal protein S4 OS=Pseudomonas aeruginosa (strain ATCC 15692 / DSM 22644 / CIP 104116 / JCM 14847 / LMG 12228 / 1C / PRS 101 / PAO1) OX=208964 GN=rpsD PE=3 SV=2	Pseudomonas aeruginosa (strain ATCC 15692 / DSM 22644 / CIP 104116 / JCM 14847 / LMG 12228 / 1C / PRS 101 / PAO1) OX=208964;Pseudomonas aeruginosa (strain LESB58) OX=557722;Pseudomonas aeruginosa (strain UCBPP-PA14) OX=208963	67	154	12	-0.14	-0.18	13.05	11.61	5.24	18	18	18	18	17	18	18	18	18	9.12895e+07	1.13042e+08	9.04129e+07	9.20515e+07	7.8879e+07	9.95497e+07	1.12271e+08	1.06024e+08	1.01147e+08
Q02SM4	nrdR	#N/A		Transcriptional repressor NrdR OS=Pseudomonas aeruginosa (strain UCBPP-PA14) OX=208963 GN=nrdR PE=3 SV=1	Pseudomonas aeruginosa (strain ATCC 15692 / DSM 22644 / CIP 104116 / JCM 14847 / LMG 12228 / 1C / PRS 101 / PAO1) OX=208964;Pseudomonas aeruginosa (strain LESB58) OX=557722;Pseudomonas aeruginosa (strain UCBPP-PA14) OX=208963	53	52	10	-0.28	-0.18	52.68	34.77	16.79	10	11	11	11	11	11	11	11	10	5.16769e+06	1.60181e+07	9.81388e+06	6.3511e+06	1.18741e+07	1.32391e+07	1.01129e+07	1.40966e+07	1.16648e+07
Q9HUI2	aruR	dmsR PA14_65880		Transcriptional regulatory protein AruR OS=Pseudomonas aeruginosa (strain ATCC 15692 / DSM 22644 / CIP 104116 / JCM 14847 / LMG 12228 / 1C / PRS 101 / PAO1) OX=208964 GN=aruR PE=3 SV=1	Pseudomonas aeruginosa (strain ATCC 15692 / DSM 22644 / CIP 104116 / JCM 14847 / LMG 12228 / 1C / PRS 101 / PAO1) OX=208964	9	4	2	-0.45	-0.18	17.9	11.12	15.92	1	2	2	2	2	2	2	2	1	425619	610343	512851	531402	637036	525433	740334	837877	606955
Q9I407	ansB	ansB PA14_46970		Glutaminase-asparaginase OS=Pseudomonas aeruginosa (strain ATCC 15692 / DSM 22644 / CIP 104116 / JCM 14847 / LMG 12228 / 1C / PRS 101 / PAO1) OX=208964 GN=ansB PE=1 SV=1	Pseudomonas aeruginosa (strain ATCC 15692 / DSM 22644 / CIP 104116 / JCM 14847 / LMG 12228 / 1C / PRS 101 / PAO1) OX=208964	26	21	7	0.62	-0.19	53.49	7.65	20.79	5	5	5	5	5	5	5	6	6	2.64442e+06	863201	1.53654e+06	973731	907667	835251	945330	768001	1.16637e+06
Q9HU42	hisH1	hisH1 hisH PA14_67920		Imidazole glycerol phosphate synthase subunit HisH 1 OS=Pseudomonas aeruginosa (strain ATCC 15692 / DSM 22644 / CIP 104116 / JCM 14847 / LMG 12228 / 1C / PRS 101 / PAO1) OX=208964 GN=hisH1 PE=3 SV=1	Pseudomonas aeruginosa (strain ATCC 15692 / DSM 22644 / CIP 104116 / JCM 14847 / LMG 12228 / 1C / PRS 101 / PAO1) OX=208964	22	16	5	-0.06	-0.19	14.73	11.12	6.91	5	5	5	5	5	5	5	5	5	1.43246e+06	1.76981e+06	1.34759e+06	1.67735e+06	1.34089e+06	1.52847e+06	1.71643e+06	1.54338e+06	1.51249e+06
G3XDA1	exoS	#N/A		Secreted exoenzyme S OS=Pseudomonas aeruginosa (strain ATCC 15692 / DSM 22644 / CIP 104116 / JCM 14847 / LMG 12228 / 1C / PRS 101 / PAO1) OX=208964 GN=exoS PE=1 SV=1	Pseudomonas aeruginosa (strain ATCC 15692 / DSM 22644 / CIP 104116 / JCM 14847 / LMG 12228 / 1C / PRS 101 / PAO1) OX=208964	4	10	2	-0.07	-0.19	23.46	22.56	3.74	2	2	2	2	2	2	2	2	2	3.95162e+06	6.21284e+06	6.08644e+06	4.33023e+06	6.4618e+06	4.61123e+06	5.25866e+06	4.92253e+06	5.25217e+06
O69077	lysC	lysC PA14_52580		Aspartokinase OS=Pseudomonas aeruginosa (strain ATCC 15692 / DSM 22644 / CIP 104116 / JCM 14847 / LMG 12228 / 1C / PRS 101 / PAO1) OX=208964 GN=lysC PE=1 SV=2	Pseudomonas aeruginosa (strain ATCC 15692 / DSM 22644 / CIP 104116 / JCM 14847 / LMG 12228 / 1C / PRS 101 / PAO1) OX=208964	22	38	9	-0.09	-0.19	26.1	20.33	11.91	9	8	9	8	7	8	9	9	9	2.20437e+06	1.39444e+06	2.35977e+06	2.00754e+06	1.32678e+06	1.69386e+06	2.42569e+06	1.90828e+06	2.20265e+06
Q9HWD5	rplC	rplC PA14_08850		50S ribosomal protein L3 OS=Pseudomonas aeruginosa (strain ATCC 15692 / DSM 22644 / CIP 104116 / JCM 14847 / LMG 12228 / 1C / PRS 101 / PAO1) OX=208964 GN=rplC PE=3 SV=1	Pseudomonas aeruginosa (strain ATCC 15692 / DSM 22644 / CIP 104116 / JCM 14847 / LMG 12228 / 1C / PRS 101 / PAO1) OX=208964;Pseudomonas aeruginosa (strain LESB58) OX=557722;Pseudomonas aeruginosa (strain UCBPP-PA14) OX=208963;Pseudomonas aeruginosa (strain PA7) OX=381754	63	105	12	-0.17	-0.19	13.1	12.55	17.03	14	14	14	14	13	14	14	14	14	1.39897e+08	1.14871e+08	1.10291e+08	1.37437e+08	1.0727e+08	1.18946e+08	1.73288e+08	1.26487e+08	1.3598e+08
P23926	anr	anr PA14_44490		Transcriptional activator protein anr OS=Pseudomonas aeruginosa (strain ATCC 15692 / DSM 22644 / CIP 104116 / JCM 14847 / LMG 12228 / 1C / PRS 101 / PAO1) OX=208964 GN=anr PE=4 SV=1	Pseudomonas aeruginosa (strain ATCC 15692 / DSM 22644 / CIP 104116 / JCM 14847 / LMG 12228 / 1C / PRS 101 / PAO1) OX=208964	9	6	2	-0.29	-0.19	14.87	53.78	27.58	2	2	2	2	1	2	2	2	2	184039	245944	205116	206684	73364.5	262818	243761	304139	171963
Q9ZI86	lnt	lnt PA14_12280		Apolipoprotein N-acyltransferase OS=Pseudomonas aeruginosa (strain ATCC 15692 / DSM 22644 / CIP 104116 / JCM 14847 / LMG 12228 / 1C / PRS 101 / PAO1) OX=208964 GN=lnt PE=1 SV=1	Pseudomonas aeruginosa (strain ATCC 15692 / DSM 22644 / CIP 104116 / JCM 14847 / LMG 12228 / 1C / PRS 101 / PAO1) OX=208964	13	18	5	-0.35	-0.19	23.91	35.34	37.77	5	5	5	5	5	5	5	5	5	897725	587595	628520	1.09789e+06	612096	629581	1.38734e+06	734594	777731
Q9I137	gcvP1	gcvP2 gcvP PA14_33000		Glycine dehydrogenase (decarboxylating) 1 OS=Pseudomonas aeruginosa (strain ATCC 15692 / DSM 22644 / CIP 104116 / JCM 14847 / LMG 12228 / 1C / PRS 101 / PAO1) OX=208964 GN=gcvP1 PE=3 SV=1	Pseudomonas aeruginosa (strain ATCC 15692 / DSM 22644 / CIP 104116 / JCM 14847 / LMG 12228 / 1C / PRS 101 / PAO1) OX=208964	37	110	27	0.43	-0.2	22.12	13.47	7.92	27	25	27	26	26	26	27	26	27	1.60204e+07	1.09968e+07	1.70856e+07	8.00823e+06	1.04879e+07	9.68838e+06	1.06489e+07	1.0459e+07	1.20625e+07
Q59653	pyrB	pyrB PA14_05260		Aspartate carbamoyltransferase OS=Pseudomonas aeruginosa (strain ATCC 15692 / DSM 22644 / CIP 104116 / JCM 14847 / LMG 12228 / 1C / PRS 101 / PAO1) OX=208964 GN=pyrB PE=3 SV=2	Pseudomonas aeruginosa (strain ATCC 15692 / DSM 22644 / CIP 104116 / JCM 14847 / LMG 12228 / 1C / PRS 101 / PAO1) OX=208964;Pseudomonas aeruginosa (strain LESB58) OX=557722;Pseudomonas aeruginosa (strain UCBPP-PA14) OX=208963	27	34	7	0.27	-0.2	0.74	14.68	9.06	7	7	7	7	7	7	7	7	7	1.59958e+06	1.57787e+06	1.59679e+06	993037	1.25738e+06	1.32363e+06	1.26571e+06	1.51707e+06	1.42382e+06
A6VD51	purA	#N/A		Adenylosuccinate synthetase OS=Pseudomonas aeruginosa (strain PA7) OX=381754 GN=purA PE=3 SV=1	Pseudomonas aeruginosa (strain PA7) OX=381754	48	90	14	0.14	-0.2	17.84	5.95	11.56	12	13	13	12	12	12	13	13	13	7.45549e+06	5.27756e+06	7.17059e+06	5.33288e+06	5.05891e+06	5.69539e+06	6.40111e+06	5.335e+06	6.67901e+06
Q9I541	rimO	rimO PA14_52420		Ribosomal protein S12 methylthiotransferase RimO OS=Pseudomonas aeruginosa (strain ATCC 15692 / DSM 22644 / CIP 104116 / JCM 14847 / LMG 12228 / 1C / PRS 101 / PAO1) OX=208964 GN=rimO PE=3 SV=1	Pseudomonas aeruginosa (strain ATCC 15692 / DSM 22644 / CIP 104116 / JCM 14847 / LMG 12228 / 1C / PRS 101 / PAO1) OX=208964	15	12	4	0.08	-0.2	29.22	33.75	31.23	3	4	3	3	3	3	3	4	4	673102	521827	368571	710399	424965	399336	777891	439541	505585
A6V0W0	ispG	#N/A		4-hydroxy-3-methylbut-2-en-1-yl diphosphate synthase (flavodoxin) OS=Pseudomonas aeruginosa (strain PA7) OX=381754 GN=ispG PE=3 SV=1	Pseudomonas aeruginosa (strain PA7) OX=381754	44	74	14	0.01	-0.2	8.24	12.38	4.03	15	15	15	14	15	15	14	14	14	5.46265e+06	6.17563e+06	5.30186e+06	4.07677e+06	5.02477e+06	5.15407e+06	5.47215e+06	5.64037e+06	5.20572e+06
Q02S21	rhlB	#N/A		ATP-dependent RNA helicase RhlB OS=Pseudomonas aeruginosa (strain UCBPP-PA14) OX=208963 GN=rhlB PE=3 SV=1	Pseudomonas aeruginosa (strain ATCC 15692 / DSM 22644 / CIP 104116 / JCM 14847 / LMG 12228 / 1C / PRS 101 / PAO1) OX=208964;Pseudomonas aeruginosa (strain LESB58) OX=557722;Pseudomonas aeruginosa (strain UCBPP-PA14) OX=208963	54	103	16	-0.04	-0.2	2.38	7.95	9.25	18	17	17	18	16	18	16	16	16	1.22911e+07	1.28693e+07	1.24503e+07	1.10403e+07	1.14234e+07	9.78992e+06	1.38459e+07	1.31359e+07	1.56861e+07
Q9HXT8	cheB3	wspF cheB PA14_16480		Protein-glutamate methylesterase/protein-glutamine glutaminase 3 OS=Pseudomonas aeruginosa (strain ATCC 15692 / DSM 22644 / CIP 104116 / JCM 14847 / LMG 12228 / 1C / PRS 101 / PAO1) OX=208964 GN=cheB3 PE=3 SV=1	Pseudomonas aeruginosa (strain ATCC 15692 / DSM 22644 / CIP 104116 / JCM 14847 / LMG 12228 / 1C / PRS 101 / PAO1) OX=208964	26	10	6	-0.23	-0.2	16.6	16.28	15.06	5	5	5	3	5	5	5	5	5	560544	782139	661726	651692	610787	824183	945126	755384	718967
Q51567	sucD	sucD PA14_43940		Succinate--CoA ligase [ADP-forming] subunit alpha OS=Pseudomonas aeruginosa (strain ATCC 15692 / DSM 22644 / CIP 104116 / JCM 14847 / LMG 12228 / 1C / PRS 101 / PAO1) OX=208964 GN=sucD PE=1 SV=2	Pseudomonas aeruginosa (strain ATCC 15692 / DSM 22644 / CIP 104116 / JCM 14847 / LMG 12228 / 1C / PRS 101 / PAO1) OX=208964	37	57	9	0.57	-0.21	33.22	4.23	10.85	8	8	8	8	8	8	8	9	9	8.52615e+06	4.28028e+06	6.3648e+06	3.62509e+06	3.89318e+06	3.61706e+06	4.61432e+06	4.27042e+06	5.27805e+06
Q02IZ4	napA	#N/A		Periplasmic nitrate reductase OS=Pseudomonas aeruginosa (strain UCBPP-PA14) OX=208963 GN=napA PE=3 SV=1	Pseudomonas aeruginosa (strain UCBPP-PA14) OX=208963	31	69	21	0.55	-0.21	12.27	3.04	13.17	20	21	20	18	16	19	16	19	18	5.15854e+06	4.11957e+06	5.11862e+06	2.93256e+06	2.90601e+06	3.0742e+06	2.8141e+06	3.64354e+06	3.45766e+06
P80358	aruG	aruG PA14_52690		Arginine N-succinyltransferase subunit beta OS=Pseudomonas aeruginosa (strain ATCC 15692 / DSM 22644 / CIP 104116 / JCM 14847 / LMG 12228 / 1C / PRS 101 / PAO1) OX=208964 GN=aruG PE=1 SV=2	Pseudomonas aeruginosa (strain ATCC 15692 / DSM 22644 / CIP 104116 / JCM 14847 / LMG 12228 / 1C / PRS 101 / PAO1) OX=208964	73	162	20	0.02	-0.21	14.89	26.82	20.72	24	22	24	22	22	22	20	23	23	2.00013e+07	2.04465e+07	2.5914e+07	1.30247e+07	2.27164e+07	1.95712e+07	1.74515e+07	2.34923e+07	2.66352e+07
Q9Z9H0	glnD	glnD PA14_17040		Bifunctional uridylyltransferase/uridylyl-removing enzyme OS=Pseudomonas aeruginosa (strain ATCC 15692 / DSM 22644 / CIP 104116 / JCM 14847 / LMG 12228 / 1C / PRS 101 / PAO1) OX=208964 GN=glnD PE=3 SV=2	Pseudomonas aeruginosa (strain ATCC 15692 / DSM 22644 / CIP 104116 / JCM 14847 / LMG 12228 / 1C / PRS 101 / PAO1) OX=208964	18	61	15	-0.22	-0.21	19.69	28.19	8.42	13	13	13	12	13	13	13	13	13	2.35351e+06	3.49725e+06	3.20726e+06	1.9721e+06	3.34957e+06	3.44329e+06	3.59685e+06	3.94192e+06	3.33311e+06
Q9HUP4	pncB1	pncB1 pncB PA14_64960		Nicotinate phosphoribosyltransferase 1 OS=Pseudomonas aeruginosa (strain ATCC 15692 / DSM 22644 / CIP 104116 / JCM 14847 / LMG 12228 / 1C / PRS 101 / PAO1) OX=208964 GN=pncB1 PE=3 SV=1	Pseudomonas aeruginosa (strain ATCC 15692 / DSM 22644 / CIP 104116 / JCM 14847 / LMG 12228 / 1C / PRS 101 / PAO1) OX=208964	22	34	6	-0.4	-0.21	38.84	32.78	17.71	6	7	7	6	7	7	7	8	8	1.83946e+06	4.27562e+06	3.48775e+06	2.05617e+06	3.81579e+06	4.02551e+06	3.19264e+06	4.51575e+06	3.65869e+06
Q02EH2	pckA	#N/A		Phosphoenolpyruvate carboxykinase (ATP) OS=Pseudomonas aeruginosa (strain UCBPP-PA14) OX=208963 GN=pckA PE=3 SV=1	Pseudomonas aeruginosa (strain UCBPP-PA14) OX=208963	25	31	11	0.91	-0.22	60.01	16.75	18.56	11	10	11	7	7	8	10	10	10	5.11153e+06	1.42283e+06	2.78886e+06	1.71008e+06	1.47514e+06	1.21859e+06	1.58996e+06	1.33961e+06	1.9392e+06
Q02TT1	glcB	#N/A		Malate synthase G OS=Pseudomonas aeruginosa (strain UCBPP-PA14) OX=208963 GN=glcB PE=3 SV=1	Pseudomonas aeruginosa (strain LESB58) OX=557722;Pseudomonas aeruginosa (strain UCBPP-PA14) OX=208963	7	5	5	0.71	-0.22	23.78	59.38	4.44	4	3	4	2	2	3	3	3	3	614003	376303	523476	95656.2	424401	361102	418181	400575	437724
Q02K73	sucC	#N/A		Succinate--CoA ligase [ADP-forming] subunit beta OS=Pseudomonas aeruginosa (strain UCBPP-PA14) OX=208963 GN=sucC PE=3 SV=1	Pseudomonas aeruginosa (strain UCBPP-PA14) OX=208963	58	155	18	0.53	-0.22	33.5	17.45	19.76	21	21	20	19	20	19	21	20	20	3.01878e+07	1.52455e+07	2.1689e+07	1.1543e+07	1.62419e+07	1.31952e+07	1.20681e+07	1.41019e+07	1.77807e+07
P37798	accC	accC PA14_64110		Biotin carboxylase OS=Pseudomonas aeruginosa (strain ATCC 15692 / DSM 22644 / CIP 104116 / JCM 14847 / LMG 12228 / 1C / PRS 101 / PAO1) OX=208964 GN=accC PE=1 SV=1	Pseudomonas aeruginosa (strain ATCC 15692 / DSM 22644 / CIP 104116 / JCM 14847 / LMG 12228 / 1C / PRS 101 / PAO1) OX=208964	51	137	19	0.31	-0.22	16.68	9.91	6.93	19	19	19	18	18	18	18	19	19	2.02786e+07	1.46921e+07	1.64392e+07	1.05935e+07	1.28862e+07	1.22184e+07	1.26705e+07	1.3638e+07	1.45595e+07
A6VEE1	rph	#N/A		Ribonuclease PH OS=Pseudomonas aeruginosa (strain PA7) OX=381754 GN=rph PE=3 SV=1	Pseudomonas aeruginosa (strain PA7) OX=381754	11	12	3	0.26	-0.22	20.62	29.1	19.57	3	3	3	3	3	3	3	3	3	5.18026e+06	5.18424e+06	3.52844e+06	3.03177e+06	4.89264e+06	3.0623e+06	3.99132e+06	4.9913e+06	3.39325e+06
P42812	lolB	lolB PA14_61740		Outer-membrane lipoprotein LolB OS=Pseudomonas aeruginosa (strain ATCC 15692 / DSM 22644 / CIP 104116 / JCM 14847 / LMG 12228 / 1C / PRS 101 / PAO1) OX=208964 GN=lolB PE=3 SV=2	Pseudomonas aeruginosa (strain ATCC 15692 / DSM 22644 / CIP 104116 / JCM 14847 / LMG 12228 / 1C / PRS 101 / PAO1) OX=208964;Pseudomonas aeruginosa (strain LESB58) OX=557722;Pseudomonas aeruginosa (strain UCBPP-PA14) OX=208963	37	32	7	-0.19	-0.22	8.42	9.27	7.95	7	6	7	7	5	7	7	7	7	3.18849e+06	3.4654e+06	3.77346e+06	3.34341e+06	3.54849e+06	4.00158e+06	4.15293e+06	3.85423e+06	3.54108e+06
Q02UU0	ahpC	#N/A		Alkyl hydroperoxide reductase C OS=Pseudomonas aeruginosa (strain UCBPP-PA14) OX=208963 GN=ahpC PE=1 SV=1	Pseudomonas aeruginosa (strain UCBPP-PA14) OX=208963	72	128	12	2.15	-0.23	75.15	92.61	71.88	12	12	12	12	12	12	12	12	12	2.23504e+08	2.5331e+07	2.70216e+08	2.16978e+07	6.9311e+07	1.03421e+07	1.6241e+07	2.67702e+07	6.56804e+07
P31961	edd	edd PA14_22910		Phosphogluconate dehydratase OS=Pseudomonas aeruginosa (strain ATCC 15692 / DSM 22644 / CIP 104116 / JCM 14847 / LMG 12228 / 1C / PRS 101 / PAO1) OX=208964 GN=edd PE=3 SV=3	Pseudomonas aeruginosa (strain ATCC 15692 / DSM 22644 / CIP 104116 / JCM 14847 / LMG 12228 / 1C / PRS 101 / PAO1) OX=208964	22	19	8	0.58	-0.23	28.71	14.37	22.14	8	8	8	8	7	8	6	7	7	1.9912e+06	1.09352e+06	1.69095e+06	702143	933181	875737	720987	1.08286e+06	1.10123e+06
A0A0H2ZGR9	rpoN	#N/A		RNA polymerase sigma-54 factor OS=Pseudomonas aeruginosa (strain UCBPP-PA14) OX=208963 GN=rpoN PE=3 SV=1	Pseudomonas aeruginosa (strain ATCC 15692 / DSM 22644 / CIP 104116 / JCM 14847 / LMG 12228 / 1C / PRS 101 / PAO1) OX=208964;Pseudomonas aeruginosa (strain UCBPP-PA14) OX=208963	22	40	9	0.15	-0.23	6.46	12.45	7	9	9	9	8	8	9	9	9	9	1.87887e+06	2.13837e+06	2.02253e+06	1.43714e+06	1.5082e+06	1.80877e+06	1.68544e+06	1.89338e+06	1.67654e+06
Q9HZM9	rluC	rluC PA14_25580		Ribosomal large subunit pseudouridine synthase C OS=Pseudomonas aeruginosa (strain ATCC 15692 / DSM 22644 / CIP 104116 / JCM 14847 / LMG 12228 / 1C / PRS 101 / PAO1) OX=208964 GN=rluC PE=3 SV=1	Pseudomonas aeruginosa (strain ATCC 15692 / DSM 22644 / CIP 104116 / JCM 14847 / LMG 12228 / 1C / PRS 101 / PAO1) OX=208964	36	61	12	-0.23	-0.23	14.18	13.03	30.75	10	10	10	12	10	12	11	11	11	5.89837e+06	7.32047e+06	5.67372e+06	7.40942e+06	5.86988e+06	6.05876e+06	1.03264e+07	6.51847e+06	6.04724e+06
Q02F79	hisZ	#N/A		ATP phosphoribosyltransferase regulatory subunit OS=Pseudomonas aeruginosa (strain UCBPP-PA14) OX=208963 GN=hisZ PE=3 SV=1	Pseudomonas aeruginosa (strain ATCC 15692 / DSM 22644 / CIP 104116 / JCM 14847 / LMG 12228 / 1C / PRS 101 / PAO1) OX=208964;Pseudomonas aeruginosa (strain LESB58) OX=557722;Pseudomonas aeruginosa (strain UCBPP-PA14) OX=208963	72	521	22	-0.28	-0.23	7.79	6.94	21.63	30	30	30	30	30	30	30	30	29	1.17541e+09	1.06734e+09	1.24735e+09	1.36193e+09	1.20504e+09	1.21617e+09	1.81658e+09	1.16919e+09	1.50449e+09
Q02T64	rplR	#N/A		50S ribosomal protein L18 OS=Pseudomonas aeruginosa (strain UCBPP-PA14) OX=208963 GN=rplR PE=3 SV=1	Pseudomonas aeruginosa (strain ATCC 15692 / DSM 22644 / CIP 104116 / JCM 14847 / LMG 12228 / 1C / PRS 101 / PAO1) OX=208964;Pseudomonas aeruginosa (strain LESB58) OX=557722;Pseudomonas aeruginosa (strain UCBPP-PA14) OX=208963;Pseudomonas aeruginosa (strain PA7) OX=381754	57	79	9	-0.42	-0.23	1.62	15.23	19.14	9	9	9	9	9	9	9	9	9	5.93801e+07	6.09873e+07	5.92364e+07	6.33056e+07	5.57139e+07	7.52787e+07	8.7575e+07	6.04536e+07	8.44017e+07
B7V2U0	plsB	#N/A		Glycerol-3-phosphate acyltransferase OS=Pseudomonas aeruginosa (strain LESB58) OX=557722 GN=plsB PE=3 SV=1	Pseudomonas aeruginosa (strain ATCC 15692 / DSM 22644 / CIP 104116 / JCM 14847 / LMG 12228 / 1C / PRS 101 / PAO1) OX=208964;Pseudomonas aeruginosa (strain LESB58) OX=557722	47	216	30	-0.52	-0.23	22.39	7.63	19.56	27	28	29	29	28	29	28	29	28	1.34983e+07	2.05157e+07	1.51454e+07	1.88749e+07	1.70095e+07	1.97859e+07	2.9878e+07	2.27118e+07	2.07993e+07
Q02G03	rplY	#N/A		50S ribosomal protein L25 OS=Pseudomonas aeruginosa (strain UCBPP-PA14) OX=208963 GN=rplY PE=1 SV=1	Pseudomonas aeruginosa (strain UCBPP-PA14) OX=208963	78	138	12	-0.61	-0.23	4.86	19.7	29.45	14	14	14	14	14	14	14	14	14	2.98447e+07	3.04083e+07	2.77077e+07	4.42856e+07	2.96448e+07	3.90068e+07	5.75177e+07	3.13346e+07	4.45263e+07
Q9I351	folE2	folE2 folE PA14_42850	WT	GTP cyclohydrolase 1 2 OS=Pseudomonas aeruginosa (strain ATCC 15692 / DSM 22644 / CIP 104116 / JCM 14847 / LMG 12228 / 1C / PRS 101 / PAO1) OX=208964 GN=folE2 PE=3 SV=1	Pseudomonas aeruginosa (strain ATCC 15692 / DSM 22644 / CIP 104116 / JCM 14847 / LMG 12228 / 1C / PRS 101 / PAO1) OX=208964	27	19	5	1.51	-0.24	41.27	27.65	35.65	5	4	5	3	4	4	4	3	4	3.22867e+06	1.30426e+06	2.60563e+06	692518	1.05907e+06	658380	826064	749751	1.39604e+06
Q02NB5	icd	#N/A		Isocitrate dehydrogenase [NADP] OS=Pseudomonas aeruginosa (strain UCBPP-PA14) OX=208963 GN=icd PE=1 SV=1	Pseudomonas aeruginosa (strain UCBPP-PA14) OX=208963	59	155	22	0.43	-0.24	19.67	8.12	6.46	26	26	24	22	21	21	20	23	24	2.81913e+07	2.01085e+07	2.06457e+07	1.29668e+07	1.50018e+07	1.49545e+07	1.70403e+07	1.53916e+07	1.51595e+07
Q02TH6	PA14_07660	#N/A		UPF0229 protein PA14_07660 OS=Pseudomonas aeruginosa (strain UCBPP-PA14) OX=208963 GN=PA14_07660 PE=3 SV=1	Pseudomonas aeruginosa (strain ATCC 15692 / DSM 22644 / CIP 104116 / JCM 14847 / LMG 12228 / 1C / PRS 101 / PAO1) OX=208964;Pseudomonas aeruginosa (strain LESB58) OX=557722;Pseudomonas aeruginosa (strain UCBPP-PA14) OX=208963	57	283	27	0.11	-0.24	11.58	29.61	6.46	30	30	29	28	28	29	29	29	29	1.13011e+08	1.2396e+08	1.41971e+08	6.64052e+07	1.23467e+08	1.02653e+08	1.14006e+08	1.29568e+08	1.2023e+08
B7V657	rpsN	#N/A		30S ribosomal protein S14 OS=Pseudomonas aeruginosa (strain LESB58) OX=557722 GN=rpsN PE=3 SV=1	Pseudomonas aeruginosa (strain ATCC 15692 / DSM 22644 / CIP 104116 / JCM 14847 / LMG 12228 / 1C / PRS 101 / PAO1) OX=208964;Pseudomonas aeruginosa (strain LESB58) OX=557722;Pseudomonas aeruginosa (strain UCBPP-PA14) OX=208963;Pseudomonas aeruginosa (strain PA7) OX=381754	51	37	6	0.09	-0.24	24.09	9.31	8.25	6	6	6	6	6	6	6	6	6	1.11687e+08	7.55256e+07	7.49364e+07	7.18548e+07	6.75686e+07	5.96734e+07	8.61285e+07	7.38965e+07	8.48971e+07
Q02ET8	dtd	#N/A		D-aminoacyl-tRNA deacylase OS=Pseudomonas aeruginosa (strain UCBPP-PA14) OX=208963 GN=dtd PE=3 SV=1	Pseudomonas aeruginosa (strain UCBPP-PA14) OX=208963	34	30	3	0.01	-0.24	37.24	30.83	4.11	3	3	3	3	3	3	3	3	3	2.77515e+06	6.01736e+06	4.27906e+06	3.3068e+06	5.27773e+06	3.10259e+06	4.54186e+06	4.20418e+06	4.27247e+06
Q51390	glpK2	glpK PA14_17960		Glycerol kinase 2 OS=Pseudomonas aeruginosa (strain ATCC 15692 / DSM 22644 / CIP 104116 / JCM 14847 / LMG 12228 / 1C / PRS 101 / PAO1) OX=208964 GN=glpK2 PE=3 SV=2	Pseudomonas aeruginosa (strain ATCC 15692 / DSM 22644 / CIP 104116 / JCM 14847 / LMG 12228 / 1C / PRS 101 / PAO1) OX=208964	29	78	14	-0.14	-0.24	20.37	15.93	11.48	14	13	12	13	14	13	12	13	13	5.81342e+06	3.8363e+06	5.11914e+06	5.05871e+06	5.19973e+06	3.8383e+06	6.12548e+06	4.94632e+06	5.19175e+06
Q02T62	rpmD	#N/A		50S ribosomal protein L30 OS=Pseudomonas aeruginosa (strain UCBPP-PA14) OX=208963 GN=rpmD PE=3 SV=1	Pseudomonas aeruginosa (strain ATCC 15692 / DSM 22644 / CIP 104116 / JCM 14847 / LMG 12228 / 1C / PRS 101 / PAO1) OX=208964;Pseudomonas aeruginosa (strain LESB58) OX=557722;Pseudomonas aeruginosa (strain UCBPP-PA14) OX=208963;Pseudomonas aeruginosa (strain PA7) OX=381754	36	28	3	-0.27	-0.24	17.64	15.33	15.5	3	3	3	3	3	3	3	3	3	1.38796e+07	1.82717e+07	1.34156e+07	1.24268e+07	1.69222e+07	1.46509e+07	2.18571e+07	1.64786e+07	1.73858e+07
B7UXY9	purM	#N/A		Phosphoribosylformylglycinamidine cyclo-ligase OS=Pseudomonas aeruginosa (strain LESB58) OX=557722 GN=purM PE=3 SV=1	Pseudomonas aeruginosa (strain LESB58) OX=557722;Pseudomonas aeruginosa (strain UCBPP-PA14) OX=208963	57	105	14	-0.56	-0.24	55.58	39.1	20.49	14	15	15	14	15	15	15	15	15	8.25577e+06	2.3358e+07	3.11005e+07	1.59886e+07	2.69344e+07	3.67444e+07	3.18277e+07	2.30613e+07	3.48694e+07
A6VD47	rpsR	#N/A		30S ribosomal protein S18 OS=Pseudomonas aeruginosa (strain PA7) OX=381754 GN=rpsR PE=3 SV=1	Pseudomonas aeruginosa (strain ATCC 15692 / DSM 22644 / CIP 104116 / JCM 14847 / LMG 12228 / 1C / PRS 101 / PAO1) OX=208964;Pseudomonas aeruginosa (strain LESB58) OX=557722;Pseudomonas aeruginosa (strain UCBPP-PA14) OX=208963;Pseudomonas aeruginosa (strain PA7) OX=381754	62	99	9	0.06	-0.25	18.85	26.55	4.12	11	11	10	10	9	10	10	9	10	2.95827e+08	2.01524e+08	2.59147e+08	2.82574e+08	1.91266e+08	1.76289e+08	2.55601e+08	2.44643e+08	2.65694e+08
Q02JU1	cheZ	#N/A		Protein phosphatase CheZ OS=Pseudomonas aeruginosa (strain UCBPP-PA14) OX=208963 GN=cheZ PE=3 SV=1	Pseudomonas aeruginosa (strain UCBPP-PA14) OX=208963	17	12	4	-0.11	-0.25	62.65	55.09	18.11	3	4	4	2	4	4	4	4	4	155778	723686	790463	203336	695438	760895	542854	762645	753133
Q02MM2	cas6f	#N/A		CRISPR-associated endonuclease Cas6/Csy4 OS=Pseudomonas aeruginosa (strain UCBPP-PA14) OX=208963 GN=cas6f PE=1 SV=2	Pseudomonas aeruginosa (strain UCBPP-PA14) OX=208963	35	19	5	-0.15	-0.25	8.25	46.64	3.24	4	5	5	5	5	5	5	5	5	655148	740838	769722	335678	714004	953179	766290	807470	761540
Q9HV58	rpsO	rpsO PA14_62720		30S ribosomal protein S15 OS=Pseudomonas aeruginosa (strain ATCC 15692 / DSM 22644 / CIP 104116 / JCM 14847 / LMG 12228 / 1C / PRS 101 / PAO1) OX=208964 GN=rpsO PE=3 SV=1	Pseudomonas aeruginosa (strain ATCC 15692 / DSM 22644 / CIP 104116 / JCM 14847 / LMG 12228 / 1C / PRS 101 / PAO1) OX=208964;Pseudomonas aeruginosa (strain LESB58) OX=557722;Pseudomonas aeruginosa (strain UCBPP-PA14) OX=208963;Pseudomonas aeruginosa (strain PA7) OX=381754	55	54	5	-0.27	-0.25	10.11	11.33	14.94	5	5	5	5	5	5	5	5	5	8.39076e+06	7.97329e+06	6.87479e+06	8.81247e+06	7.05698e+06	7.68679e+06	1.10654e+07	8.36042e+06	8.99151e+06
Q02DW8	clsA	#N/A		Cardiolipin synthase A OS=Pseudomonas aeruginosa (strain UCBPP-PA14) OX=208963 GN=clsA PE=3 SV=1	Pseudomonas aeruginosa (strain ATCC 15692 / DSM 22644 / CIP 104116 / JCM 14847 / LMG 12228 / 1C / PRS 101 / PAO1) OX=208964;Pseudomonas aeruginosa (strain LESB58) OX=557722;Pseudomonas aeruginosa (strain UCBPP-PA14) OX=208963	13	33	6	-0.47	-0.25	23.69	2.59	16.45	6	6	6	6	6	6	6	6	6	1.03841e+06	1.45418e+06	1.69095e+06	1.70817e+06	1.62941e+06	1.63881e+06	2.36902e+06	1.75344e+06	1.86363e+06
Q9HU65	glnA	glnA PA14_67600	WT	Glutamine synthetase OS=Pseudomonas aeruginosa (strain ATCC 15692 / DSM 22644 / CIP 104116 / JCM 14847 / LMG 12228 / 1C / PRS 101 / PAO1) OX=208964 GN=glnA PE=1 SV=1	Pseudomonas aeruginosa (strain ATCC 15692 / DSM 22644 / CIP 104116 / JCM 14847 / LMG 12228 / 1C / PRS 101 / PAO1) OX=208964	48	139	22	1.36	-0.26	55.14	21.02	9.1	24	21	24	19	19	20	22	21	22	4.7017e+07	1.30188e+07	3.28998e+07	8.60327e+06	1.30152e+07	1.02272e+07	1.20798e+07	1.1987e+07	1.40329e+07
Q9I6V7	cheR2	cheR PA14_02200		Chemotaxis protein methyltransferase 2 OS=Pseudomonas aeruginosa (strain ATCC 15692 / DSM 22644 / CIP 104116 / JCM 14847 / LMG 12228 / 1C / PRS 101 / PAO1) OX=208964 GN=cheR2 PE=3 SV=1	Pseudomonas aeruginosa (strain ATCC 15692 / DSM 22644 / CIP 104116 / JCM 14847 / LMG 12228 / 1C / PRS 101 / PAO1) OX=208964	8	4	2	-0.03	-0.26	24.89	43.17	6.26	2	2	2	2	1	2	2	2	2	169072	244335	282579	196760	120794	297145	275382	243706	266984
Q9LCT6	ddlB	ddlB ddl PA14_57320		D-alanine--D-alanine ligase B OS=Pseudomonas aeruginosa (strain ATCC 15692 / DSM 22644 / CIP 104116 / JCM 14847 / LMG 12228 / 1C / PRS 101 / PAO1) OX=208964 GN=ddlB PE=3 SV=1	Pseudomonas aeruginosa (strain ATCC 15692 / DSM 22644 / CIP 104116 / JCM 14847 / LMG 12228 / 1C / PRS 101 / PAO1) OX=208964	37	88	10	-0.1	-0.26	11.87	10.59	24.29	11	11	11	11	11	11	11	11	11	8.33187e+06	9.46147e+06	1.05775e+07	8.90163e+06	9.14711e+06	7.47872e+06	1.22439e+07	7.43207e+06	1.07631e+07
B7UUZ9	msrB	#N/A		Peptide methionine sulfoxide reductase MsrB OS=Pseudomonas aeruginosa (strain LESB58) OX=557722 GN=msrB PE=3 SV=1	Pseudomonas aeruginosa (strain ATCC 15692 / DSM 22644 / CIP 104116 / JCM 14847 / LMG 12228 / 1C / PRS 101 / PAO1) OX=208964;Pseudomonas aeruginosa (strain LESB58) OX=557722;Pseudomonas aeruginosa (strain UCBPP-PA14) OX=208963	38	27	4	-0.15	-0.26	30.73	26.75	6.87	4	4	4	4	4	4	4	4	4	1.04627e+06	1.95559e+06	1.44736e+06	928321	1.61214e+06	1.42759e+06	1.52634e+06	1.74155e+06	1.58545e+06
Q9I0Q1	uvrC	uvrC PA14_30660		UvrABC system protein C OS=Pseudomonas aeruginosa (strain ATCC 15692 / DSM 22644 / CIP 104116 / JCM 14847 / LMG 12228 / 1C / PRS 101 / PAO1) OX=208964 GN=uvrC PE=3 SV=1	Pseudomonas aeruginosa (strain ATCC 15692 / DSM 22644 / CIP 104116 / JCM 14847 / LMG 12228 / 1C / PRS 101 / PAO1) OX=208964	33	59	15	-0.5	-0.26	45.55	35.45	8.58	10	12	12	11	13	14	13	14	12	1.937e+06	5.37872e+06	4.21175e+06	2.71583e+06	4.83111e+06	5.79977e+06	5.04721e+06	5.94204e+06	5.2756e+06
Q9HTF1	ltaE	ltaA PA14_71440		Low specificity L-threonine aldolase OS=Pseudomonas aeruginosa (strain ATCC 15692 / DSM 22644 / CIP 104116 / JCM 14847 / LMG 12228 / 1C / PRS 101 / PAO1) OX=208964 GN=ltaE PE=3 SV=1	Pseudomonas aeruginosa (strain ATCC 15692 / DSM 22644 / CIP 104116 / JCM 14847 / LMG 12228 / 1C / PRS 101 / PAO1) OX=208964	45	231	15	-0.09	-0.27	33.96	38.94	21.77	19	19	19	19	19	19	19	19	19	1.04132e+08	2.12778e+08	1.91283e+08	8.32056e+07	1.90879e+08	1.76797e+08	1.44887e+08	2.20457e+08	1.68133e+08
Q9I7A8	def	def PA14_00200		Peptide deformylase OS=Pseudomonas aeruginosa (strain ATCC 15692 / DSM 22644 / CIP 104116 / JCM 14847 / LMG 12228 / 1C / PRS 101 / PAO1) OX=208964 GN=def PE=1 SV=1	Pseudomonas aeruginosa (strain ATCC 15692 / DSM 22644 / CIP 104116 / JCM 14847 / LMG 12228 / 1C / PRS 101 / PAO1) OX=208964	12	9	2	-0.15	-0.27	12.13	4.54	26.26	2	2	2	1	2	2	2	2	2	160587	170454	201846	154135	165619	167910	167207	178872	265169
Q9HWX4	ribB	ribB PA14_11420		3,4-dihydroxy-2-butanone 4-phosphate synthase OS=Pseudomonas aeruginosa (strain ATCC 15692 / DSM 22644 / CIP 104116 / JCM 14847 / LMG 12228 / 1C / PRS 101 / PAO1) OX=208964 GN=ribB PE=3 SV=1	Pseudomonas aeruginosa (strain ATCC 15692 / DSM 22644 / CIP 104116 / JCM 14847 / LMG 12228 / 1C / PRS 101 / PAO1) OX=208964	53	121	14	-0.16	-0.27	19.45	5.17	4.77	17	18	18	17	16	17	17	18	18	9.91257e+06	1.46617e+07	1.20884e+07	1.09532e+07	1.20437e+07	1.19428e+07	1.44267e+07	1.40968e+07	1.31501e+07
Q02EZ9	msrA	#N/A		Peptide methionine sulfoxide reductase MsrA OS=Pseudomonas aeruginosa (strain UCBPP-PA14) OX=208963 GN=msrA PE=3 SV=1	Pseudomonas aeruginosa (strain UCBPP-PA14) OX=208963	33	31	6	-0.26	-0.27	28.72	5.84	33.69	6	6	6	6	6	6	6	6	6	832106	1.51413e+06	1.30754e+06	1.22008e+06	1.24947e+06	1.11657e+06	2.11983e+06	1.13543e+06	1.35183e+06
B7V1T5	PLES_52581	#N/A		Oxaloacetate decarboxylase OS=Pseudomonas aeruginosa (strain LESB58) OX=557722 GN=PLES_52581 PE=3 SV=1	Pseudomonas aeruginosa (strain ATCC 15692 / DSM 22644 / CIP 104116 / JCM 14847 / LMG 12228 / 1C / PRS 101 / PAO1) OX=208964;Pseudomonas aeruginosa (strain LESB58) OX=557722;Pseudomonas aeruginosa (strain UCBPP-PA14) OX=208963	25	10	6	-0.29	-0.27	38.71	19.24	13.91	5	5	4	5	4	5	6	5	6	1.0555e+06	1.89127e+06	977985	1.06683e+06	1.09814e+06	1.48716e+06	1.56918e+06	1.28527e+06	1.69767e+06
Q02T73	rplP	#N/A		50S ribosomal protein L16 OS=Pseudomonas aeruginosa (strain UCBPP-PA14) OX=208963 GN=rplP PE=3 SV=1	Pseudomonas aeruginosa (strain ATCC 15692 / DSM 22644 / CIP 104116 / JCM 14847 / LMG 12228 / 1C / PRS 101 / PAO1) OX=208964;Pseudomonas aeruginosa (strain LESB58) OX=557722;Pseudomonas aeruginosa (strain UCBPP-PA14) OX=208963	47	61	6	-0.42	-0.27	14.74	15.98	16.56	6	6	6	6	6	6	6	6	6	1.10351e+07	1.25577e+07	9.32541e+06	1.41009e+07	1.02091e+07	1.22448e+07	1.65633e+07	1.54116e+07	1.19122e+07
Q51485	oprB	oprB PA14_23030		Porin B OS=Pseudomonas aeruginosa (strain ATCC 15692 / DSM 22644 / CIP 104116 / JCM 14847 / LMG 12228 / 1C / PRS 101 / PAO1) OX=208964 GN=oprB PE=1 SV=1	Pseudomonas aeruginosa (strain ATCC 15692 / DSM 22644 / CIP 104116 / JCM 14847 / LMG 12228 / 1C / PRS 101 / PAO1) OX=208964	13	7	5	0.92	-0.28	51.05	23.22	14.96	5	3	4	1	1		1	2	2	555065	172387	406243	207119	132878	154047	221712	176178	237042
P24474	nirS	nirS PA14_06750		Nitrite reductase OS=Pseudomonas aeruginosa (strain ATCC 15692 / DSM 22644 / CIP 104116 / JCM 14847 / LMG 12228 / 1C / PRS 101 / PAO1) OX=208964 GN=nirS PE=1 SV=1	Pseudomonas aeruginosa (strain ATCC 15692 / DSM 22644 / CIP 104116 / JCM 14847 / LMG 12228 / 1C / PRS 101 / PAO1) OX=208964	32	49	16	0.62	-0.28	55.02	6.03	5.99	13	9	13	10	8	11	8	13	13	5.99169e+06	1.95449e+06	3.27699e+06	1.92265e+06	1.93401e+06	1.73409e+06	2.52505e+06	2.26202e+06	2.50163e+06
Q02KT6	cysS	#N/A		Cysteine--tRNA ligase OS=Pseudomonas aeruginosa (strain UCBPP-PA14) OX=208963 GN=cysS PE=3 SV=1	Pseudomonas aeruginosa (strain UCBPP-PA14) OX=208963	7	4	3	0.53	-0.28	38.4	16.49	30.84	3	3	3	2	3	3	3	3	3	462005	205521	334363	235319	175418	182909	311656	190266	187568
Q9ZAA1	exaC	#N/A		Acetaldehyde dehydrogenase OS=Pseudomonas aeruginosa OX=287 GN=exaC PE=1 SV=1	Pseudomonas aeruginosa OX=287	39	91	13	0.22	-0.28	14.78	2.64	3.3	13	13	13	11	13	13	12	12	12	6.12418e+06	4.5422e+06	5.41829e+06	3.53957e+06	3.73098e+06	3.62476e+06	4.56088e+06	4.32021e+06	4.30106e+06
Q9HTW3	zapA	PA14_69030		Cell division protein ZapA OS=Pseudomonas aeruginosa (strain ATCC 15692 / DSM 22644 / CIP 104116 / JCM 14847 / LMG 12228 / 1C / PRS 101 / PAO1) OX=208964 GN=zapA PE=1 SV=1	Pseudomonas aeruginosa (strain ATCC 15692 / DSM 22644 / CIP 104116 / JCM 14847 / LMG 12228 / 1C / PRS 101 / PAO1) OX=208964	18	8	2	-0.02	-0.28	13.31	16.36	7.82	2	2	2	2	2	2	2	2	2	5.6678e+06	4.38031e+06	5.44091e+06	4.6428e+06	4.87069e+06	3.53955e+06	5.30901e+06	4.55527e+06	4.81703e+06
P23189	gor	gor PA14_38330		Glutathione reductase OS=Pseudomonas aeruginosa (strain ATCC 15692 / DSM 22644 / CIP 104116 / JCM 14847 / LMG 12228 / 1C / PRS 101 / PAO1) OX=208964 GN=gor PE=3 SV=1	Pseudomonas aeruginosa (strain ATCC 15692 / DSM 22644 / CIP 104116 / JCM 14847 / LMG 12228 / 1C / PRS 101 / PAO1) OX=208964	5	2	2	1.17	-0.29	50.3	29.89	46.63	2	1	2				1		1	305719	95048.3	254560	51567.3	95625.2	73934.9	66989.3	80134.9	153773
P34750	pilQ	pilQ PA14_66620		Fimbrial assembly protein PilQ OS=Pseudomonas aeruginosa (strain ATCC 15692 / DSM 22644 / CIP 104116 / JCM 14847 / LMG 12228 / 1C / PRS 101 / PAO1) OX=208964 GN=pilQ PE=3 SV=2	Pseudomonas aeruginosa (strain ATCC 15692 / DSM 22644 / CIP 104116 / JCM 14847 / LMG 12228 / 1C / PRS 101 / PAO1) OX=208964	3	3	3	1.12	-0.29	55.4	11.66	33.1	3	1	2							413571	121354	256957	94432	82548.8	104400	126749	148506	73673.6
Q9HVI7	glyA2	glyA PA14_60890		Serine hydroxymethyltransferase 3 OS=Pseudomonas aeruginosa (strain ATCC 15692 / DSM 22644 / CIP 104116 / JCM 14847 / LMG 12228 / 1C / PRS 101 / PAO1) OX=208964 GN=glyA2 PE=3 SV=1	Pseudomonas aeruginosa (strain ATCC 15692 / DSM 22644 / CIP 104116 / JCM 14847 / LMG 12228 / 1C / PRS 101 / PAO1) OX=208964	22	41	7	0.56	-0.29	20.69	34.8	7.49	9	8	9	8	8	8	7	8	8	6.4601e+06	9.67298e+06	9.2818e+06	4.66619e+06	9.69558e+06	8.84529e+06	8.68957e+06	9.99969e+06	8.96875e+06
Q02KR1	ppsA	#N/A		Phosphoenolpyruvate synthase OS=Pseudomonas aeruginosa (strain UCBPP-PA14) OX=208963 GN=ppsA PE=1 SV=1	Pseudomonas aeruginosa (strain UCBPP-PA14) OX=208963	38	76	22	0.53	-0.29	34.67	9.05	12.55	20	20	20	19	16	19	19	21	21	9.28993e+06	4.4979e+06	6.94857e+06	3.91584e+06	3.26597e+06	3.65273e+06	3.90514e+06	4.56377e+06	5.02858e+06
Q9HZ67	pheA	pheA PA14_23280		Bifunctional chorismate mutase/prephenate dehydratase OS=Pseudomonas aeruginosa (strain ATCC 15692 / DSM 22644 / CIP 104116 / JCM 14847 / LMG 12228 / 1C / PRS 101 / PAO1) OX=208964 GN=pheA PE=3 SV=1	Pseudomonas aeruginosa (strain ATCC 15692 / DSM 22644 / CIP 104116 / JCM 14847 / LMG 12228 / 1C / PRS 101 / PAO1) OX=208964	20	20	6	0.13	-0.29	28.22	42.46	30.38	5	5	5	4	4	5	4	5	5	903669	1.50771e+06	1.01216e+06	445690	963330	1.13979e+06	734615	1.31648e+06	904230
Q9I0M0	bpt	bpt PA14_30260		Aspartate/glutamate leucyltransferase OS=Pseudomonas aeruginosa (strain ATCC 15692 / DSM 22644 / CIP 104116 / JCM 14847 / LMG 12228 / 1C / PRS 101 / PAO1) OX=208964 GN=bpt PE=3 SV=1	Pseudomonas aeruginosa (strain ATCC 15692 / DSM 22644 / CIP 104116 / JCM 14847 / LMG 12228 / 1C / PRS 101 / PAO1) OX=208964;Pseudomonas aeruginosa (strain LESB58) OX=557722;Pseudomonas aeruginosa (strain UCBPP-PA14) OX=208963	23	19	5	-0.22	-0.29	26.28	15.94	12.13	4	5	5	5	5	5	5	5	5	1.20308e+06	2.07454e+06	1.75877e+06	1.33454e+06	1.79103e+06	1.78107e+06	2.3549e+06	2.0825e+06	1.84727e+06
Q02F86	rplI	#N/A		50S ribosomal protein L9 OS=Pseudomonas aeruginosa (strain UCBPP-PA14) OX=208963 GN=rplI PE=3 SV=1	Pseudomonas aeruginosa (strain ATCC 15692 / DSM 22644 / CIP 104116 / JCM 14847 / LMG 12228 / 1C / PRS 101 / PAO1) OX=208964;Pseudomonas aeruginosa (strain LESB58) OX=557722;Pseudomonas aeruginosa (strain UCBPP-PA14) OX=208963;Pseudomonas aeruginosa (strain PA7) OX=381754	61	78	8	-0.59	-0.29	14.85	25.91	34.63	9	9	9	9	9	9	9	9	9	2.0647e+07	1.65812e+07	2.231e+07	2.81928e+07	1.72354e+07	2.02025e+07	3.56688e+07	1.70578e+07	3.05295e+07
Q9HZA7	accD	accD PA14_23860		Acetyl-coenzyme A carboxylase carboxyl transferase subunit beta OS=Pseudomonas aeruginosa (strain ATCC 15692 / DSM 22644 / CIP 104116 / JCM 14847 / LMG 12228 / 1C / PRS 101 / PAO1) OX=208964 GN=accD PE=1 SV=1	Pseudomonas aeruginosa (strain ATCC 15692 / DSM 22644 / CIP 104116 / JCM 14847 / LMG 12228 / 1C / PRS 101 / PAO1) OX=208964;Pseudomonas aeruginosa (strain UCBPP-PA14) OX=208963	29	30	8	0.68	-0.3	62.49	66.38	102.9	7	7	7	5	6	6	4	7	6	2.17745e+07	7.09942e+06	9.21326e+06	1.0382e+06	5.18792e+06	6.29108e+06	1.09489e+06	7.20503e+06	2.02916e+07
Q9I5Y1	fba	fda PA14_07230		Fructose-bisphosphate aldolase OS=Pseudomonas aeruginosa (strain ATCC 15692 / DSM 22644 / CIP 104116 / JCM 14847 / LMG 12228 / 1C / PRS 101 / PAO1) OX=208964 GN=fba PE=3 SV=1	Pseudomonas aeruginosa (strain ATCC 15692 / DSM 22644 / CIP 104116 / JCM 14847 / LMG 12228 / 1C / PRS 101 / PAO1) OX=208964	22	32	7	0.49	-0.3	21.13	16.64	12.35	7	7	7	6	7	7	6	7	7	2.46721e+06	1.60519e+06	2.21002e+06	978895	1.37094e+06	1.18567e+06	1.22902e+06	1.48492e+06	1.56667e+06
Q9HZ55	rluB	yciL PA14_23110		Ribosomal large subunit pseudouridine synthase B OS=Pseudomonas aeruginosa (strain ATCC 15692 / DSM 22644 / CIP 104116 / JCM 14847 / LMG 12228 / 1C / PRS 101 / PAO1) OX=208964 GN=rluB PE=3 SV=1	Pseudomonas aeruginosa (strain ATCC 15692 / DSM 22644 / CIP 104116 / JCM 14847 / LMG 12228 / 1C / PRS 101 / PAO1) OX=208964	55	173	17	0.41	-0.3	33.42	21.7	27.64	21	22	22	19	20	20	19	21	21	2.47853e+07	2.54153e+07	4.30907e+07	1.38251e+07	1.95926e+07	2.14301e+07	2.69854e+07	1.61322e+07	2.78916e+07
P72151	fliC	fliC PA14_50290		B-type flagellin OS=Pseudomonas aeruginosa (strain ATCC 15692 / DSM 22644 / CIP 104116 / JCM 14847 / LMG 12228 / 1C / PRS 101 / PAO1) OX=208964 GN=fliC PE=1 SV=2	Pseudomonas aeruginosa (strain ATCC 15692 / DSM 22644 / CIP 104116 / JCM 14847 / LMG 12228 / 1C / PRS 101 / PAO1) OX=208964	29	50	11	0.4	-0.3	19.75	26.34	28.21	11	12	12	11	12	10	11	12	11	4.63429e+06	3.28693e+06	3.40619e+06	2.32189e+06	2.95464e+06	1.72532e+06	3.81477e+06	2.50873e+06	2.32264e+06
A6VF38	atpB	#N/A		ATP synthase subunit a OS=Pseudomonas aeruginosa (strain PA7) OX=381754 GN=atpB PE=3 SV=1	Pseudomonas aeruginosa (strain ATCC 15692 / DSM 22644 / CIP 104116 / JCM 14847 / LMG 12228 / 1C / PRS 101 / PAO1) OX=208964;Pseudomonas aeruginosa (strain LESB58) OX=557722;Pseudomonas aeruginosa (strain UCBPP-PA14) OX=208963;Pseudomonas aeruginosa (strain PA7) OX=381754	9	9	2	0.04	-0.3	32.35	9.99	3.26	2	2	2	2	1	2	2	2	2	847513	459333	560416	383618	454951	461799	550838	521552	553252
Q9HTX7	gcvP2	gcvP1 gcvP PA14_68850		Glycine dehydrogenase (decarboxylating) 2 OS=Pseudomonas aeruginosa (strain ATCC 15692 / DSM 22644 / CIP 104116 / JCM 14847 / LMG 12228 / 1C / PRS 101 / PAO1) OX=208964 GN=gcvP2 PE=3 SV=1	Pseudomonas aeruginosa (strain ATCC 15692 / DSM 22644 / CIP 104116 / JCM 14847 / LMG 12228 / 1C / PRS 101 / PAO1) OX=208964	19	75	13	-0.06	-0.3	27.36	30.79	9.35	11	14	14	11	12	12	12	14	13	3.2139e+06	5.40795e+06	5.47016e+06	2.8436e+06	4.66628e+06	5.4271e+06	4.92806e+06	5.87289e+06	5.13561e+06
Q9I6Z1	ppk2	PA14_01730		Polyphosphate:ADP/GDP phosphotransferase OS=Pseudomonas aeruginosa (strain ATCC 15692 / DSM 22644 / CIP 104116 / JCM 14847 / LMG 12228 / 1C / PRS 101 / PAO1) OX=208964 GN=ppk2 PE=1 SV=2	Pseudomonas aeruginosa (strain ATCC 15692 / DSM 22644 / CIP 104116 / JCM 14847 / LMG 12228 / 1C / PRS 101 / PAO1) OX=208964	58	225	19	-0.1	-0.3	15.64	27.15	39.82	24	23	23	24	24	24	24	23	23	9.98735e+07	7.28131e+07	8.99269e+07	9.76614e+07	5.64311e+07	7.43536e+07	1.46846e+08	7.17907e+07	8.43108e+07
Q9HV30	PA4778	cueR PA14_63170		Uncharacterized HTH-type transcriptional regulator PA4778 OS=Pseudomonas aeruginosa (strain ATCC 15692 / DSM 22644 / CIP 104116 / JCM 14847 / LMG 12228 / 1C / PRS 101 / PAO1) OX=208964 GN=PA4778 PE=3 SV=1	Pseudomonas aeruginosa (strain ATCC 15692 / DSM 22644 / CIP 104116 / JCM 14847 / LMG 12228 / 1C / PRS 101 / PAO1) OX=208964	74	150	18	-0.27	-0.3	51.95	46.64	38.7	18	19	19	17	19	19	18	19	19	3.18343e+07	1.06655e+08	8.11824e+07	3.23314e+07	8.92229e+07	8.86546e+07	5.19272e+07	1.16487e+08	1.12936e+08
Q9I2A0	liuE	gnyL PA14_38490		3-hydroxy-3-isohexenylglutaryl-CoA/hydroxy-methylglutaryl-CoA lyase OS=Pseudomonas aeruginosa (strain ATCC 15692 / DSM 22644 / CIP 104116 / JCM 14847 / LMG 12228 / 1C / PRS 101 / PAO1) OX=208964 GN=liuE PE=1 SV=1	Pseudomonas aeruginosa (strain ATCC 15692 / DSM 22644 / CIP 104116 / JCM 14847 / LMG 12228 / 1C / PRS 101 / PAO1) OX=208964	58	140	15	-0.29	-0.3	40.08	34.33	18.34	16	18	18	15	18	18	16	17	17	2.95212e+07	6.38843e+07	7.00584e+07	3.23658e+07	6.66693e+07	6.01132e+07	5.49833e+07	7.96804e+07	7.18894e+07
Q02NN8	rplT	#N/A		50S ribosomal protein L20 OS=Pseudomonas aeruginosa (strain UCBPP-PA14) OX=208963 GN=rplT PE=3 SV=1	Pseudomonas aeruginosa (strain ATCC 15692 / DSM 22644 / CIP 104116 / JCM 14847 / LMG 12228 / 1C / PRS 101 / PAO1) OX=208964;Pseudomonas aeruginosa (strain LESB58) OX=557722;Pseudomonas aeruginosa (strain UCBPP-PA14) OX=208963;Pseudomonas aeruginosa (strain PA7) OX=381754	31	36	6	-0.41	-0.3	11.79	9.99	26.26	6	6	6	6	6	6	6	6	6	1.65807e+07	1.72357e+07	1.37219e+07	1.83783e+07	1.59252e+07	1.52389e+07	2.65066e+07	2.17785e+07	1.5398e+07
Q51373	gacA	gacA PA14_30650		Response regulator GacA OS=Pseudomonas aeruginosa (strain ATCC 15692 / DSM 22644 / CIP 104116 / JCM 14847 / LMG 12228 / 1C / PRS 101 / PAO1) OX=208964 GN=gacA PE=3 SV=2	Pseudomonas aeruginosa (strain ATCC 15692 / DSM 22644 / CIP 104116 / JCM 14847 / LMG 12228 / 1C / PRS 101 / PAO1) OX=208964	30	33	5	-0.25	-0.31	67.82	84.73	48.32	5	5	5	5	5	5	5	5	5	2.84922e+06	7.68354e+06	2.41073e+06	2.21157e+06	3.35854e+06	1.06654e+07	9.63548e+06	5.24807e+06	3.85238e+06
Q03456	fur	fur PA14_63020		Ferric uptake regulation protein OS=Pseudomonas aeruginosa (strain ATCC 15692 / DSM 22644 / CIP 104116 / JCM 14847 / LMG 12228 / 1C / PRS 101 / PAO1) OX=208964 GN=fur PE=1 SV=1	Pseudomonas aeruginosa (strain ATCC 15692 / DSM 22644 / CIP 104116 / JCM 14847 / LMG 12228 / 1C / PRS 101 / PAO1) OX=208964	59	151	8	-0.33	-0.31	18.55	3.07	12.32	11	11	11	11	10	11	11	11	11	4.66898e+07	6.73741e+07	6.33672e+07	5.69511e+07	5.81635e+07	6.04861e+07	7.16167e+07	6.15065e+07	7.88425e+07
P50600	tolA	tolA PA14_51730		Tol-Pal system protein TolA OS=Pseudomonas aeruginosa (strain ATCC 15692 / DSM 22644 / CIP 104116 / JCM 14847 / LMG 12228 / 1C / PRS 101 / PAO1) OX=208964 GN=tolA PE=1 SV=2	Pseudomonas aeruginosa (strain ATCC 15692 / DSM 22644 / CIP 104116 / JCM 14847 / LMG 12228 / 1C / PRS 101 / PAO1) OX=208964	18	64	7	-0.77	-0.31	24.09	7.9	26.97	9	9	9	9	9	9	9	9	9	1.06477e+07	1.73138e+07	1.36206e+07	1.93132e+07	1.65217e+07	1.75998e+07	3.02022e+07	1.91597e+07	1.97488e+07
P42512	fptA	fptA PA14_09340		Fe(3+)-pyochelin receptor OS=Pseudomonas aeruginosa (strain ATCC 15692 / DSM 22644 / CIP 104116 / JCM 14847 / LMG 12228 / 1C / PRS 101 / PAO1) OX=208964 GN=fptA PE=1 SV=1	Pseudomonas aeruginosa (strain ATCC 15692 / DSM 22644 / CIP 104116 / JCM 14847 / LMG 12228 / 1C / PRS 101 / PAO1) OX=208964	18	24	9	0.89	-0.32	38.82	10.23	11.61	9	7	8	5	5	6	5	7	7	1.55533e+06	686643	1.48268e+06	698014	598517	578720	773014	704504	885665
Q9HWC4	nusG	nusG PA14_08710		Transcription termination/antitermination protein NusG OS=Pseudomonas aeruginosa (strain ATCC 15692 / DSM 22644 / CIP 104116 / JCM 14847 / LMG 12228 / 1C / PRS 101 / PAO1) OX=208964 GN=nusG PE=3 SV=1	Pseudomonas aeruginosa (strain ATCC 15692 / DSM 22644 / CIP 104116 / JCM 14847 / LMG 12228 / 1C / PRS 101 / PAO1) OX=208964	17	6	2	-0.21	-0.32	9.55	10.94	10.3	2	2	2	2	2	2	2	2	2	534056	441355	483024	506733	411584	493274	528971	633419	536244
Q59649	trpF	trpF PA14_23850		N-(5'-phosphoribosyl)anthranilate isomerase OS=Pseudomonas aeruginosa (strain ATCC 15692 / DSM 22644 / CIP 104116 / JCM 14847 / LMG 12228 / 1C / PRS 101 / PAO1) OX=208964 GN=trpF PE=3 SV=1	Pseudomonas aeruginosa (strain ATCC 15692 / DSM 22644 / CIP 104116 / JCM 14847 / LMG 12228 / 1C / PRS 101 / PAO1) OX=208964	38	64	6	-0.4	-0.32	9.71	13.9	20.15	7	7	7	7	7	7	7	7	7	1.56103e+07	1.41457e+07	1.7184e+07	1.55838e+07	1.91328e+07	1.48337e+07	2.70472e+07	1.80743e+07	2.19153e+07
Q9I0F3	vgrG1c	PA14_29390		Type VI secretion system spike protein VgrG1c OS=Pseudomonas aeruginosa (strain ATCC 15692 / DSM 22644 / CIP 104116 / JCM 14847 / LMG 12228 / 1C / PRS 101 / PAO1) OX=208964 GN=vgrG1c PE=1 SV=1	Pseudomonas aeruginosa (strain ATCC 15692 / DSM 22644 / CIP 104116 / JCM 14847 / LMG 12228 / 1C / PRS 101 / PAO1) OX=208964	40	98	21	-0.49	-0.32	45.6	11.91	12.58	15	18	18	19	18	19	20	20	18	2.17235e+06	5.9733e+06	5.53461e+06	5.15722e+06	5.16095e+06	6.30191e+06	7.54725e+06	7.69511e+06	6.07799e+06
Q02PT4	leuC	#N/A		3-isopropylmalate dehydratase large subunit OS=Pseudomonas aeruginosa (strain UCBPP-PA14) OX=208963 GN=leuC PE=3 SV=1	Pseudomonas aeruginosa (strain ATCC 15692 / DSM 22644 / CIP 104116 / JCM 14847 / LMG 12228 / 1C / PRS 101 / PAO1) OX=208964;Pseudomonas aeruginosa (strain LESB58) OX=557722;Pseudomonas aeruginosa (strain UCBPP-PA14) OX=208963	5	6	2	0.17	-0.33	7.31	9.11	28.74	2	2	2	1	1	1	1	2	2	198991	202072	176304	107728	105359	90691.7	99546.3	142980	180527
Q02TR6	bioB	#N/A		Biotin synthase OS=Pseudomonas aeruginosa (strain UCBPP-PA14) OX=208963 GN=bioB PE=3 SV=1	Pseudomonas aeruginosa (strain UCBPP-PA14) OX=208963	15	16	5	0.12	-0.33	18.94	4.55	34.56	4	5	5	4	5	5	4	5	5	543889	626381	786895	510490	512542	552865	975065	540175	577409
Q02T85	rpsL	#N/A		30S ribosomal protein S12 OS=Pseudomonas aeruginosa (strain UCBPP-PA14) OX=208963 GN=rpsL PE=3 SV=1	Pseudomonas aeruginosa (strain ATCC 15692 / DSM 22644 / CIP 104116 / JCM 14847 / LMG 12228 / 1C / PRS 101 / PAO1) OX=208964;Pseudomonas aeruginosa (strain LESB58) OX=557722;Pseudomonas aeruginosa (strain UCBPP-PA14) OX=208963;Pseudomonas aeruginosa (strain PA7) OX=381754	52	56	6	-0.03	-0.33	16.58	4	3.82	6	6	6	6	6	6	6	6	6	4.58178e+07	3.72751e+07	3.3222e+07	3.31048e+07	3.06728e+07	3.12748e+07	3.75419e+07	4.0523e+07	3.91119e+07
Q51416	amiB	amiB PA14_20570		ATP-dependent protease ATP-binding subunit-like protein AmiB OS=Pseudomonas aeruginosa (strain ATCC 15692 / DSM 22644 / CIP 104116 / JCM 14847 / LMG 12228 / 1C / PRS 101 / PAO1) OX=208964 GN=amiB PE=3 SV=2	Pseudomonas aeruginosa (strain ATCC 15692 / DSM 22644 / CIP 104116 / JCM 14847 / LMG 12228 / 1C / PRS 101 / PAO1) OX=208964	51	142	17	-0.41	-0.33	26.1	10.58	7.29	18	19	19	19	18	19	19	19	19	2.03854e+07	2.96849e+07	3.50126e+07	3.51915e+07	2.91303e+07	2.98192e+07	4.20015e+07	3.82426e+07	3.6444e+07
P50598	tolQ	tolQ PA14_51750		Tol-Pal system protein TolQ OS=Pseudomonas aeruginosa (strain ATCC 15692 / DSM 22644 / CIP 104116 / JCM 14847 / LMG 12228 / 1C / PRS 101 / PAO1) OX=208964 GN=tolQ PE=3 SV=1	Pseudomonas aeruginosa (strain ATCC 15692 / DSM 22644 / CIP 104116 / JCM 14847 / LMG 12228 / 1C / PRS 101 / PAO1) OX=208964	35	158	9	-0.82	-0.33	39.62	9.98	28.13	13	14	14	12	14	14	14	14	14	5.15245e+07	1.17397e+08	8.09312e+07	1.18885e+08	1.00627e+08	1.21411e+08	1.9464e+08	1.27476e+08	1.19191e+08
Q9HXZ5	eno	eno PA14_17320		Enolase OS=Pseudomonas aeruginosa (strain ATCC 15692 / DSM 22644 / CIP 104116 / JCM 14847 / LMG 12228 / 1C / PRS 101 / PAO1) OX=208964 GN=eno PE=3 SV=1	Pseudomonas aeruginosa (strain ATCC 15692 / DSM 22644 / CIP 104116 / JCM 14847 / LMG 12228 / 1C / PRS 101 / PAO1) OX=208964;Pseudomonas aeruginosa (strain LESB58) OX=557722;Pseudomonas aeruginosa (strain UCBPP-PA14) OX=208963;Pseudomonas aeruginosa (strain PA7) OX=381754	23	19	7	0.46	-0.34	39.51	8.63	7.08	6	6	6	5	4	5	5	6	6	1.48658e+06	674436	964321	569373	616747	518686	738114	686397	790968
Q9HWD2	fusA	fusA1 fusA PA14_08820		Elongation factor G 1 OS=Pseudomonas aeruginosa (strain ATCC 15692 / DSM 22644 / CIP 104116 / JCM 14847 / LMG 12228 / 1C / PRS 101 / PAO1) OX=208964 GN=fusA PE=1 SV=1	Pseudomonas aeruginosa (strain ATCC 15692 / DSM 22644 / CIP 104116 / JCM 14847 / LMG 12228 / 1C / PRS 101 / PAO1) OX=208964	73	497	46	0.06	-0.34	18.3	6.23	18.48	57	56	56	53	53	53	56	54	57	1.55739e+08	1.11539e+08	1.19364e+08	1.07266e+08	1.14474e+08	1.01071e+08	1.4665e+08	1.03011e+08	1.1541e+08
Q51508	pchA	pchA PA14_09210		Salicylate biosynthesis isochorismate synthase OS=Pseudomonas aeruginosa (strain ATCC 15692 / DSM 22644 / CIP 104116 / JCM 14847 / LMG 12228 / 1C / PRS 101 / PAO1) OX=208964 GN=pchA PE=1 SV=1	Pseudomonas aeruginosa (strain ATCC 15692 / DSM 22644 / CIP 104116 / JCM 14847 / LMG 12228 / 1C / PRS 101 / PAO1) OX=208964	17	44	7	-0.02	-0.34	29.73	24.73	5.74	7	7	7	7	7	7	7	7	7	3.9416e+06	4.64513e+06	6.87702e+06	3.02758e+06	4.92642e+06	3.71197e+06	4.86029e+06	5.17272e+06	4.61378e+06
Q02U62	ilvD	#N/A		Dihydroxy-acid dehydratase OS=Pseudomonas aeruginosa (strain UCBPP-PA14) OX=208963 GN=ilvD PE=3 SV=1	Pseudomonas aeruginosa (strain ATCC 15692 / DSM 22644 / CIP 104116 / JCM 14847 / LMG 12228 / 1C / PRS 101 / PAO1) OX=208964;Pseudomonas aeruginosa (strain LESB58) OX=557722;Pseudomonas aeruginosa (strain UCBPP-PA14) OX=208963	16	21	8	-0.06	-0.34	43.59	47.15	16.49	7	7	8	8	7	8	7	7	7	5.94131e+06	1.25129e+07	6.546e+06	9.0507e+06	1.12161e+07	2.12905e+07	1.44045e+07	1.2952e+07	1.0319e+07
A6VED0	argB	#N/A		Acetylglutamate kinase OS=Pseudomonas aeruginosa (strain PA7) OX=381754 GN=argB PE=3 SV=1	Pseudomonas aeruginosa (strain PA7) OX=381754	40	32	8	-0.19	-0.34	30.15	28.51	9.14	8	8	8	8	8	8	8	8	8	967833	1.7159e+06	1.76674e+06	1.13122e+06	1.96206e+06	1.38576e+06	1.85676e+06	1.54692e+06	1.68785e+06
Q9HZX3	tgpA	PA14_26930		Protein-glutamine gamma-glutamyltransferase OS=Pseudomonas aeruginosa (strain ATCC 15692 / DSM 22644 / CIP 104116 / JCM 14847 / LMG 12228 / 1C / PRS 101 / PAO1) OX=208964 GN=tgpA PE=1 SV=1	Pseudomonas aeruginosa (strain ATCC 15692 / DSM 22644 / CIP 104116 / JCM 14847 / LMG 12228 / 1C / PRS 101 / PAO1) OX=208964	20	32	10	-0.26	-0.34	27.32	5.99	10.69	9	10	9	8	10	10	9	10	9	760229	1.34082e+06	1.15465e+06	1.06933e+06	1.05942e+06	1.1785e+06	1.60835e+06	1.41039e+06	1.30487e+06
B7V658	rpsH	#N/A		30S ribosomal protein S8 OS=Pseudomonas aeruginosa (strain LESB58) OX=557722 GN=rpsH PE=3 SV=1	Pseudomonas aeruginosa (strain ATCC 15692 / DSM 22644 / CIP 104116 / JCM 14847 / LMG 12228 / 1C / PRS 101 / PAO1) OX=208964;Pseudomonas aeruginosa (strain LESB58) OX=557722;Pseudomonas aeruginosa (strain UCBPP-PA14) OX=208963;Pseudomonas aeruginosa (strain PA7) OX=381754	35	44	5	-0.39	-0.34	12.16	19.6	23.51	5	5	5	5	4	5	5	5	5	7.58269e+06	8.0574e+06	6.33263e+06	8.38953e+06	5.68512e+06	7.8578e+06	1.19253e+07	7.75066e+06	8.56549e+06
Q02EW6	argS	#N/A		Arginine--tRNA ligase OS=Pseudomonas aeruginosa (strain UCBPP-PA14) OX=208963 GN=argS PE=3 SV=1	Pseudomonas aeruginosa (strain UCBPP-PA14) OX=208963	9	8	5	1.25	-0.35	66.93	23.18	14.44	4	1	4				1	1	2	932602	148617	854061	120342	164202	106305	159116	175708	210562
Q9I0K4	PA2634	aceA PA14_30050		Isocitrate lyase OS=Pseudomonas aeruginosa (strain ATCC 15692 / DSM 22644 / CIP 104116 / JCM 14847 / LMG 12228 / 1C / PRS 101 / PAO1) OX=208964 GN=PA2634 PE=1 SV=1	Pseudomonas aeruginosa (strain ATCC 15692 / DSM 22644 / CIP 104116 / JCM 14847 / LMG 12228 / 1C / PRS 101 / PAO1) OX=208964	21	45	11	0.97	-0.35	32.76	25.44	25.87	10	10	10	8	9	6	8	9	9	3.37447e+06	1.69402e+06	2.64866e+06	978776	1.18047e+06	698107	952185	1.10008e+06	1.54836e+06	Acetyl [K431(100)]
Q59641	ppiA	ppiA PA14_22450		Peptidyl-prolyl cis-trans isomerase A OS=Pseudomonas aeruginosa (strain ATCC 15692 / DSM 22644 / CIP 104116 / JCM 14847 / LMG 12228 / 1C / PRS 101 / PAO1) OX=208964 GN=ppiA PE=3 SV=2	Pseudomonas aeruginosa (strain ATCC 15692 / DSM 22644 / CIP 104116 / JCM 14847 / LMG 12228 / 1C / PRS 101 / PAO1) OX=208964	32	16	4	-0.23	-0.35	6.5	8.73	22.95	4	4	4	4	3	4	4	4	4	627504	657285	712723	633839	538296	622776	882082	551453	780271
Q02RW0	rlmN	#N/A		Dual-specificity RNA methyltransferase RlmN OS=Pseudomonas aeruginosa (strain UCBPP-PA14) OX=208963 GN=rlmN PE=3 SV=1	Pseudomonas aeruginosa (strain ATCC 15692 / DSM 22644 / CIP 104116 / JCM 14847 / LMG 12228 / 1C / PRS 101 / PAO1) OX=208964;Pseudomonas aeruginosa (strain UCBPP-PA14) OX=208963	38	63	12	-0.24	-0.35	14.76	3.05	13.31	11	11	10	11	11	9	12	12	12	3.5258e+06	4.74669e+06	4.13631e+06	3.89181e+06	4.11125e+06	3.91274e+06	5.9149e+06	4.59042e+06	4.94622e+06
B7UWK0	dcd	#N/A		dCTP deaminase OS=Pseudomonas aeruginosa (strain LESB58) OX=557722 GN=dcd PE=3 SV=1	Pseudomonas aeruginosa (strain ATCC 15692 / DSM 22644 / CIP 104116 / JCM 14847 / LMG 12228 / 1C / PRS 101 / PAO1) OX=208964;Pseudomonas aeruginosa (strain LESB58) OX=557722;Pseudomonas aeruginosa (strain UCBPP-PA14) OX=208963;Pseudomonas aeruginosa (strain PA7) OX=381754	25	34	4	-0.25	-0.35	41.69	30.53	3.22	5	5	5	5	5	5	5	5	5	3.26841e+06	7.93509e+06	5.58856e+06	3.12125e+06	5.41928e+06	5.83927e+06	6.44024e+06	6.63101e+06	6.21738e+06
P50599	tolR	tolR PA14_51740		Tol-Pal system protein TolR OS=Pseudomonas aeruginosa (strain ATCC 15692 / DSM 22644 / CIP 104116 / JCM 14847 / LMG 12228 / 1C / PRS 101 / PAO1) OX=208964 GN=tolR PE=3 SV=1	Pseudomonas aeruginosa (strain ATCC 15692 / DSM 22644 / CIP 104116 / JCM 14847 / LMG 12228 / 1C / PRS 101 / PAO1) OX=208964	66	108	7	-0.83	-0.35	54.06	9.13	9.66	11	12	12	11	12	12	12	12	12	9.98887e+06	3.13806e+07	1.84223e+07	2.2269e+07	2.65911e+07	2.56048e+07	3.62489e+07	3.05573e+07	3.10589e+07
Q9HWD4	rpsJ	rpsJ PA14_08840		30S ribosomal protein S10 OS=Pseudomonas aeruginosa (strain ATCC 15692 / DSM 22644 / CIP 104116 / JCM 14847 / LMG 12228 / 1C / PRS 101 / PAO1) OX=208964 GN=rpsJ PE=3 SV=1	Pseudomonas aeruginosa (strain ATCC 15692 / DSM 22644 / CIP 104116 / JCM 14847 / LMG 12228 / 1C / PRS 101 / PAO1) OX=208964;Pseudomonas aeruginosa (strain LESB58) OX=557722;Pseudomonas aeruginosa (strain UCBPP-PA14) OX=208963;Pseudomonas aeruginosa (strain PA7) OX=381754	53	41	6	-0.18	-0.36	2.67	17.68	16.36	6	6	6	6	6	6	6	6	6	9.8366e+06	1.03285e+07	9.89992e+06	7.80081e+06	1.07248e+07	8.23639e+06	1.35418e+07	9.85622e+06	1.10648e+07
Q9I1V0	glgA	glgA PA14_36570		Glycogen synthase OS=Pseudomonas aeruginosa (strain ATCC 15692 / DSM 22644 / CIP 104116 / JCM 14847 / LMG 12228 / 1C / PRS 101 / PAO1) OX=208964 GN=glgA PE=3 SV=1	Pseudomonas aeruginosa (strain ATCC 15692 / DSM 22644 / CIP 104116 / JCM 14847 / LMG 12228 / 1C / PRS 101 / PAO1) OX=208964	28	70	12	0.07	-0.37	30.34	18.29	17.22	11	13	13	11	11	11	10	11	11	4.18154e+06	7.09639e+06	7.83923e+06	4.04929e+06	5.79405e+06	5.5089e+06	6.11349e+06	8.09106e+06	6.04437e+06
Q02K99	gpsA	#N/A		Glycerol-3-phosphate dehydrogenase [NAD(P)+] OS=Pseudomonas aeruginosa (strain UCBPP-PA14) OX=208963 GN=gpsA PE=3 SV=1	Pseudomonas aeruginosa (strain ATCC 15692 / DSM 22644 / CIP 104116 / JCM 14847 / LMG 12228 / 1C / PRS 101 / PAO1) OX=208964;Pseudomonas aeruginosa (strain UCBPP-PA14) OX=208963	11	13	4	0	-0.37	11.38	9.54	3.68	3	3	3	3	3	3	3	3	3	442165	357407	434134	324549	353183	291589	429423	420061	399475
A6V0W1	hisS	#N/A		Histidine--tRNA ligase OS=Pseudomonas aeruginosa (strain PA7) OX=381754 GN=hisS PE=3 SV=1	Pseudomonas aeruginosa (strain PA7) OX=381754	6	3	2	0.61	-0.38	30.1	14.99	8.71	2	2	2	2	2	2	2	2	2	204704	118083	134934	94963.9	99843	74489.2	113630	113352	97188.9
Q9HXK5	leuA	leuA PA14_15030		2-isopropylmalate synthase OS=Pseudomonas aeruginosa (strain ATCC 15692 / DSM 22644 / CIP 104116 / JCM 14847 / LMG 12228 / 1C / PRS 101 / PAO1) OX=208964 GN=leuA PE=3 SV=2	Pseudomonas aeruginosa (strain ATCC 15692 / DSM 22644 / CIP 104116 / JCM 14847 / LMG 12228 / 1C / PRS 101 / PAO1) OX=208964	14	19	7	0.06	-0.38	9.31	22.21	38.38	5	5	4	4	4	4	4	6	6	788162	935993	814867	431918	670104	635046	449351	980586	990555
Q9HVC8	prmC	prmC PA14_61680		Release factor glutamine methyltransferase OS=Pseudomonas aeruginosa (strain ATCC 15692 / DSM 22644 / CIP 104116 / JCM 14847 / LMG 12228 / 1C / PRS 101 / PAO1) OX=208964 GN=prmC PE=3 SV=1	Pseudomonas aeruginosa (strain ATCC 15692 / DSM 22644 / CIP 104116 / JCM 14847 / LMG 12228 / 1C / PRS 101 / PAO1) OX=208964	11	14	3	0.21	-0.4	37.28	47.24	11.11	3	3	3	2	2	2	3	3	3	383783	828865	581959	269221	689048	403427	454689	541391	564173
P14165	gltA	gltA PA14_44070		Citrate synthase OS=Pseudomonas aeruginosa (strain ATCC 15692 / DSM 22644 / CIP 104116 / JCM 14847 / LMG 12228 / 1C / PRS 101 / PAO1) OX=208964 GN=gltA PE=1 SV=2	Pseudomonas aeruginosa (strain ATCC 15692 / DSM 22644 / CIP 104116 / JCM 14847 / LMG 12228 / 1C / PRS 101 / PAO1) OX=208964	36	85	15	0.12	-0.4	29.65	26.87	18.02	16	15	16	15	15	15	16	16	15	1.12598e+07	6.66545e+06	7.28855e+06	4.65107e+06	4.84159e+06	7.35502e+06	8.578e+06	5.94702e+06	7.51081e+06
A6V628	glgB	#N/A		1,4-alpha-glucan branching enzyme GlgB OS=Pseudomonas aeruginosa (strain PA7) OX=381754 GN=glgB PE=3 SV=1	Pseudomonas aeruginosa (strain PA7) OX=381754	43	222	2	-0.1	-0.4	52.33	38.86	11.52	1	1	1	1	1	1	1	1	1	758852	2.51901e+06	2.47211e+06	920249	2.07202e+06	2.01154e+06	2.17895e+06	2.70034e+06	2.65724e+06
Q9HWE3	rpmC	rpmC PA14_08930		50S ribosomal protein L29 OS=Pseudomonas aeruginosa (strain ATCC 15692 / DSM 22644 / CIP 104116 / JCM 14847 / LMG 12228 / 1C / PRS 101 / PAO1) OX=208964 GN=rpmC PE=1 SV=1	Pseudomonas aeruginosa (strain ATCC 15692 / DSM 22644 / CIP 104116 / JCM 14847 / LMG 12228 / 1C / PRS 101 / PAO1) OX=208964;Pseudomonas aeruginosa (strain LESB58) OX=557722;Pseudomonas aeruginosa (strain UCBPP-PA14) OX=208963;Pseudomonas aeruginosa (strain PA7) OX=381754	75	42	6	-0.28	-0.4	18.02	6.27	7.65	5	4	5	4	4	4	4	4	4	3.89975e+06	3.8605e+06	5.23173e+06	4.05779e+06	4.27884e+06	3.7736e+06	5.95135e+06	5.12092e+06	5.71534e+06
A6V3C8	rpmF	#N/A		50S ribosomal protein L32 OS=Pseudomonas aeruginosa (strain PA7) OX=381754 GN=rpmF PE=3 SV=1	Pseudomonas aeruginosa (strain ATCC 15692 / DSM 22644 / CIP 104116 / JCM 14847 / LMG 12228 / 1C / PRS 101 / PAO1) OX=208964;Pseudomonas aeruginosa (strain LESB58) OX=557722;Pseudomonas aeruginosa (strain UCBPP-PA14) OX=208963;Pseudomonas aeruginosa (strain PA7) OX=381754	55	58	5	-0.39	-0.4	6.23	9.44	23.89	4	4	4	5	5	5	4	4	4	2.29421e+07	2.31254e+07	2.06394e+07	2.13144e+07	2.23635e+07	1.85693e+07	3.57576e+07	2.27478e+07	2.61791e+07
Q9I1W4	glgE	glgE PA14_36740		Alpha-1,4-glucan:maltose-1-phosphate maltosyltransferase OS=Pseudomonas aeruginosa (strain ATCC 15692 / DSM 22644 / CIP 104116 / JCM 14847 / LMG 12228 / 1C / PRS 101 / PAO1) OX=208964 GN=glgE PE=3 SV=1	Pseudomonas aeruginosa (strain ATCC 15692 / DSM 22644 / CIP 104116 / JCM 14847 / LMG 12228 / 1C / PRS 101 / PAO1) OX=208964	52	245	29	-0.32	-0.41	20.86	14.3	17.18	28	30	29	27	29	28	27	28	28	2.67255e+07	4.03725e+07	3.19316e+07	2.62529e+07	3.16282e+07	3.50379e+07	5.3788e+07	4.12527e+07	3.97266e+07
Q9HXV3	ppc	ppc PA14_16690		Phosphoenolpyruvate carboxylase OS=Pseudomonas aeruginosa (strain ATCC 15692 / DSM 22644 / CIP 104116 / JCM 14847 / LMG 12228 / 1C / PRS 101 / PAO1) OX=208964 GN=ppc PE=3 SV=1	Pseudomonas aeruginosa (strain ATCC 15692 / DSM 22644 / CIP 104116 / JCM 14847 / LMG 12228 / 1C / PRS 101 / PAO1) OX=208964	29	86	22	-0.06	-0.42	17.97	4.25	4.07	21	21	21	20	20	21	21	22	22	6.90845e+06	4.93055e+06	6.8226e+06	4.27593e+06	4.65074e+06	4.41951e+06	6.08989e+06	5.66287e+06	6.07298e+06
B7V2X1	amiE	#N/A		Aliphatic amidase OS=Pseudomonas aeruginosa (strain LESB58) OX=557722 GN=amiE PE=3 SV=1	Pseudomonas aeruginosa (strain LESB58) OX=557722;Pseudomonas aeruginosa (strain UCBPP-PA14) OX=208963	35	100	11	-0.38	-0.42	18.77	16.48	19.12	10	11	11	10	11	11	10	11	11	8.77288e+06	8.68975e+06	1.19141e+07	1.04675e+07	8.38464e+06	7.66205e+06	1.51523e+07	1.04921e+07	1.18844e+07
Q9HV78	trmA	trmA PA14_62450		tRNA/tmRNA (uracil-C(5))-methyltransferase OS=Pseudomonas aeruginosa (strain ATCC 15692 / DSM 22644 / CIP 104116 / JCM 14847 / LMG 12228 / 1C / PRS 101 / PAO1) OX=208964 GN=trmA PE=3 SV=1	Pseudomonas aeruginosa (strain ATCC 15692 / DSM 22644 / CIP 104116 / JCM 14847 / LMG 12228 / 1C / PRS 101 / PAO1) OX=208964	26	23	6	-0.39	-0.43	4.67	18.44	19.95	6	5	5	3	3	3	6	5	6	622714	682444	643620	698269	493228	687998	1.03957e+06	722179	780132
P43903	qor	qor PA14_00250		Quinone oxidoreductase OS=Pseudomonas aeruginosa (strain ATCC 15692 / DSM 22644 / CIP 104116 / JCM 14847 / LMG 12228 / 1C / PRS 101 / PAO1) OX=208964 GN=qor PE=3 SV=2	Pseudomonas aeruginosa (strain ATCC 15692 / DSM 22644 / CIP 104116 / JCM 14847 / LMG 12228 / 1C / PRS 101 / PAO1) OX=208964	9	2	2	0.79	-0.44	36.98	19.06	21.72	2	2	2				2	2	2	296714	141542	198491	84864.4	109747	76653.3	159942	112825	110908
Q9I138	glyA2	glyA2 glyA PA14_33010		Serine hydroxymethyltransferase 2 OS=Pseudomonas aeruginosa (strain ATCC 15692 / DSM 22644 / CIP 104116 / JCM 14847 / LMG 12228 / 1C / PRS 101 / PAO1) OX=208964 GN=glyA2 PE=3 SV=1	Pseudomonas aeruginosa (strain ATCC 15692 / DSM 22644 / CIP 104116 / JCM 14847 / LMG 12228 / 1C / PRS 101 / PAO1) OX=208964	13	25	4	0.21	-0.44	53.8	57.83	103.5	3	3	3	3	3	3	3	4	4	1.82957e+06	1.89612e+06	539339	1.60894e+06	1.63051e+06	403481	3.00675e+06	634051	471989
Q9HTQ2	dadX	dadX PA14_69990		Alanine racemase, catabolic OS=Pseudomonas aeruginosa (strain ATCC 15692 / DSM 22644 / CIP 104116 / JCM 14847 / LMG 12228 / 1C / PRS 101 / PAO1) OX=208964 GN=dadX PE=1 SV=1	Pseudomonas aeruginosa (strain ATCC 15692 / DSM 22644 / CIP 104116 / JCM 14847 / LMG 12228 / 1C / PRS 101 / PAO1) OX=208964	29	44	8	-0.1	-0.44	49.07	48.88	20.44	9	10	9	8	8	9	8	9	9	2.18538e+06	6.05748e+06	3.69091e+06	1.69693e+06	3.35159e+06	4.95693e+06	3.94146e+06	5.63063e+06	4.10448e+06
O50175	astB	astB PA14_52660		N-succinylarginine dihydrolase OS=Pseudomonas aeruginosa (strain ATCC 15692 / DSM 22644 / CIP 104116 / JCM 14847 / LMG 12228 / 1C / PRS 101 / PAO1) OX=208964 GN=astB PE=3 SV=1	Pseudomonas aeruginosa (strain ATCC 15692 / DSM 22644 / CIP 104116 / JCM 14847 / LMG 12228 / 1C / PRS 101 / PAO1) OX=208964;Pseudomonas aeruginosa (strain LESB58) OX=557722	25	44	10	-0.13	-0.44	11.38	31.71	9.55	10	10	10	9	8	10	10	10	10	2.87304e+06	3.33985e+06	3.60983e+06	1.85546e+06	2.67868e+06	3.56795e+06	3.48243e+06	3.1486e+06	3.81378e+06
Q9I0F4	tse5	rhs PA14_29400		Toxin protein Tse5 OS=Pseudomonas aeruginosa (strain ATCC 15692 / DSM 22644 / CIP 104116 / JCM 14847 / LMG 12228 / 1C / PRS 101 / PAO1) OX=208964 GN=tse5 PE=4 SV=1	Pseudomonas aeruginosa (strain ATCC 15692 / DSM 22644 / CIP 104116 / JCM 14847 / LMG 12228 / 1C / PRS 101 / PAO1) OX=208964	28	147	33	-0.86	-0.44	68.22	17.02	12.38	19	31	31	31	29	31	33	33	32	1.65176e+06	9.6003e+06	6.31273e+06	8.26303e+06	7.79323e+06	1.06179e+07	1.38142e+07	1.18829e+07	1.08416e+07
Q59643	hemB	hemB PA14_69240		Delta-aminolevulinic acid dehydratase OS=Pseudomonas aeruginosa (strain ATCC 15692 / DSM 22644 / CIP 104116 / JCM 14847 / LMG 12228 / 1C / PRS 101 / PAO1) OX=208964 GN=hemB PE=1 SV=1	Pseudomonas aeruginosa (strain ATCC 15692 / DSM 22644 / CIP 104116 / JCM 14847 / LMG 12228 / 1C / PRS 101 / PAO1) OX=208964	29	45	8	0.58	-0.45	43.51	14.96	21.74	8	7	8	6	7	7	8	8	8	7.80904e+06	3.07013e+06	5.45734e+06	2.77801e+06	3.2088e+06	2.37475e+06	3.06471e+06	3.38871e+06	4.58342e+06
Q9HZU0	cobL	cobL PA14_26480		Precorrin-6Y C(5,15)-methyltransferase [decarboxylating] OS=Pseudomonas aeruginosa (strain ATCC 15692 / DSM 22644 / CIP 104116 / JCM 14847 / LMG 12228 / 1C / PRS 101 / PAO1) OX=208964 GN=cobL PE=3 SV=1	Pseudomonas aeruginosa (strain ATCC 15692 / DSM 22644 / CIP 104116 / JCM 14847 / LMG 12228 / 1C / PRS 101 / PAO1) OX=208964	17	14	6	-0.62	-0.45	26.51	22.31	9.31	5	5	6	6	6	6	6	6	6	474245	611569	807159	684644	655723	966173	1.0322e+06	873678	1.03091e+06
P57109	maiA	maiA PA14_38550		Maleylacetoacetate isomerase OS=Pseudomonas aeruginosa (strain ATCC 15692 / DSM 22644 / CIP 104116 / JCM 14847 / LMG 12228 / 1C / PRS 101 / PAO1) OX=208964 GN=maiA PE=3 SV=1	Pseudomonas aeruginosa (strain ATCC 15692 / DSM 22644 / CIP 104116 / JCM 14847 / LMG 12228 / 1C / PRS 101 / PAO1) OX=208964	8	6	2	0.89	-0.46	37.93	14.44	30.38	2	2	2	2	1	2	2	2	2	419111	197598	436286	164784	124275	156831	136336	209551	257719
Q9I1W2	glgB	glgB PA14_36710		1,4-alpha-glucan branching enzyme GlgB OS=Pseudomonas aeruginosa (strain ATCC 15692 / DSM 22644 / CIP 104116 / JCM 14847 / LMG 12228 / 1C / PRS 101 / PAO1) OX=208964 GN=glgB PE=3 SV=1	Pseudomonas aeruginosa (strain ATCC 15692 / DSM 22644 / CIP 104116 / JCM 14847 / LMG 12228 / 1C / PRS 101 / PAO1) OX=208964	59	336	12	-0.23	-0.46	55.44	42.81	25.18	32	38	38	34	36	36	38	37	35	4.16628e+07	1.55451e+08	1.14998e+08	4.30228e+07	1.04834e+08	1.07237e+08	1.13757e+08	1.73042e+08	1.15407e+08
Q59636	ndk	ndk PA14_14820		Nucleoside diphosphate kinase OS=Pseudomonas aeruginosa (strain ATCC 15692 / DSM 22644 / CIP 104116 / JCM 14847 / LMG 12228 / 1C / PRS 101 / PAO1) OX=208964 GN=ndk PE=1 SV=2	Pseudomonas aeruginosa (strain ATCC 15692 / DSM 22644 / CIP 104116 / JCM 14847 / LMG 12228 / 1C / PRS 101 / PAO1) OX=208964;Pseudomonas aeruginosa (strain LESB58) OX=557722;Pseudomonas aeruginosa (strain UCBPP-PA14) OX=208963;Pseudomonas aeruginosa (strain PA7) OX=381754	66	36	7	0.6	-0.48	24.63	19.91	26.73	6	6	6	6	5	6	6	6	6	3.47744e+06	2.11097e+06	3.19179e+06	1.14879e+06	1.69898e+06	1.34832e+06	1.44743e+06	1.83408e+06	2.4615e+06
Q02LF6	hmgA	#N/A		Homogentisate 1,2-dioxygenase OS=Pseudomonas aeruginosa (strain UCBPP-PA14) OX=208963 GN=hmgA PE=3 SV=1	Pseudomonas aeruginosa (strain UCBPP-PA14) OX=208963	43	51	11	0.11	-0.48	14.09	9.94	6.12	10	10	9	7	7	7	9	9	9	6.83734e+06	5.27836e+06	6.79406e+06	3.93286e+06	4.68041e+06	4.71398e+06	5.96283e+06	5.53976e+06	6.26116e+06
Q9HUM9	rpsF	rpsF PA14_65180		30S ribosomal protein S6 OS=Pseudomonas aeruginosa (strain ATCC 15692 / DSM 22644 / CIP 104116 / JCM 14847 / LMG 12228 / 1C / PRS 101 / PAO1) OX=208964 GN=rpsF PE=3 SV=1	Pseudomonas aeruginosa (strain ATCC 15692 / DSM 22644 / CIP 104116 / JCM 14847 / LMG 12228 / 1C / PRS 101 / PAO1) OX=208964;Pseudomonas aeruginosa (strain LESB58) OX=557722;Pseudomonas aeruginosa (strain UCBPP-PA14) OX=208963;Pseudomonas aeruginosa (strain PA7) OX=381754	89	131	14	-0.34	-0.48	12.26	25.65	20.43	19	18	19	19	15	18	18	19	18	1.95994e+07	2.38379e+07	2.4866e+07	2.63047e+07	1.8342e+07	1.64617e+07	2.37611e+07	3.58473e+07	2.9253e+07
Q9HTN9	rpmG	rpmG PA14_70180		50S ribosomal protein L33 OS=Pseudomonas aeruginosa (strain ATCC 15692 / DSM 22644 / CIP 104116 / JCM 14847 / LMG 12228 / 1C / PRS 101 / PAO1) OX=208964 GN=rpmG PE=1 SV=1	Pseudomonas aeruginosa (strain ATCC 15692 / DSM 22644 / CIP 104116 / JCM 14847 / LMG 12228 / 1C / PRS 101 / PAO1) OX=208964	55	43	4	-0.56	-0.48	12.33	12.42	19.76	4	4	4	4	4	4	4	4	4	1.52476e+07	1.89104e+07	1.55154e+07	1.52594e+07	1.69345e+07	1.95091e+07	2.83256e+07	1.91497e+07	2.66117e+07
P13794	oprF	oprF PA14_41570	WT	Outer membrane porin F OS=Pseudomonas aeruginosa (strain ATCC 15692 / DSM 22644 / CIP 104116 / JCM 14847 / LMG 12228 / 1C / PRS 101 / PAO1) OX=208964 GN=oprF PE=1 SV=1	Pseudomonas aeruginosa (strain ATCC 15692 / DSM 22644 / CIP 104116 / JCM 14847 / LMG 12228 / 1C / PRS 101 / PAO1) OX=208964	44	81	14	1.1	-0.49	47.98	29.54	31.87	16	14	16	12	12	11	10	14	14	1.98968e+07	6.65898e+06	1.58971e+07	4.45182e+06	6.28468e+06	3.52519e+06	4.96431e+06	5.5625e+06	8.77806e+06
Q00934	pilR	pilR PA14_60260		Response regulator protein PilR OS=Pseudomonas aeruginosa (strain ATCC 15692 / DSM 22644 / CIP 104116 / JCM 14847 / LMG 12228 / 1C / PRS 101 / PAO1) OX=208964 GN=pilR PE=1 SV=2	Pseudomonas aeruginosa (strain ATCC 15692 / DSM 22644 / CIP 104116 / JCM 14847 / LMG 12228 / 1C / PRS 101 / PAO1) OX=208964	13	6	4	0.59	-0.49	16.32	8.7	21.95	4	3	4	2	1	1	2	2	2	348187	267551	368990	200691	170249	196271	316484	404824	262240
Q9I4L0	cobB1	cobB PA14_49820		NAD-dependent protein deacylase 1 OS=Pseudomonas aeruginosa (strain ATCC 15692 / DSM 22644 / CIP 104116 / JCM 14847 / LMG 12228 / 1C / PRS 101 / PAO1) OX=208964 GN=cobB1 PE=3 SV=1	Pseudomonas aeruginosa (strain ATCC 15692 / DSM 22644 / CIP 104116 / JCM 14847 / LMG 12228 / 1C / PRS 101 / PAO1) OX=208964	57	107	10	-0.64	-0.49	12.6	38.25	42.85	8	8	8	8	8	8	9	9	8	1.58992e+07	1.35841e+07	1.75093e+07	2.62678e+07	1.31351e+07	1.5498e+07	3.56325e+07	1.54917e+07	2.13783e+07
Q9HZG0	rlmL	PA14_24665		Ribosomal RNA large subunit methyltransferase K/L OS=Pseudomonas aeruginosa (strain ATCC 15692 / DSM 22644 / CIP 104116 / JCM 14847 / LMG 12228 / 1C / PRS 101 / PAO1) OX=208964 GN=rlmL PE=3 SV=1	Pseudomonas aeruginosa (strain ATCC 15692 / DSM 22644 / CIP 104116 / JCM 14847 / LMG 12228 / 1C / PRS 101 / PAO1) OX=208964	3	3	2	0.29	-0.5	10.45	7.67	6.11	2	2	2	2	1	1	2	2	2	189266	153424	171949	94847.5	95996.5	108656	137648	138608	153249
B7UZH3	PLES_47741	#N/A		UPF0234 protein PLES_47741 OS=Pseudomonas aeruginosa (strain LESB58) OX=557722 GN=PLES_47741 PE=3 SV=1	Pseudomonas aeruginosa (strain ATCC 15692 / DSM 22644 / CIP 104116 / JCM 14847 / LMG 12228 / 1C / PRS 101 / PAO1) OX=208964;Pseudomonas aeruginosa (strain LESB58) OX=557722	16	7	2	-0.28	-0.55	7.88	16.87	39.19	2	2	1	2	2	2	2	2	1	542196	519243	464233	532172	443864	380286	884288	457559	485472
Q9I2T1	gloB	PA14_41080		Hydroxyacylglutathione hydrolase OS=Pseudomonas aeruginosa (strain ATCC 15692 / DSM 22644 / CIP 104116 / JCM 14847 / LMG 12228 / 1C / PRS 101 / PAO1) OX=208964 GN=gloB PE=3 SV=1	Pseudomonas aeruginosa (strain ATCC 15692 / DSM 22644 / CIP 104116 / JCM 14847 / LMG 12228 / 1C / PRS 101 / PAO1) OX=208964	16	12	4	0.04	-0.56	54.77	22.27	22.72	3	4	4	3	3	3	3	4	4	520203	663909	1.39943e+06	471838	711386	521052	773785	650883	1.01404e+06
Q9I321	exsD	exsD PA14_42380		Transcriptional antiactivator ExsD OS=Pseudomonas aeruginosa (strain ATCC 15692 / DSM 22644 / CIP 104116 / JCM 14847 / LMG 12228 / 1C / PRS 101 / PAO1) OX=208964 GN=exsD PE=1 SV=1	Pseudomonas aeruginosa (strain ATCC 15692 / DSM 22644 / CIP 104116 / JCM 14847 / LMG 12228 / 1C / PRS 101 / PAO1) OX=208964	35	47	10	-0.65	-0.56	47.93	12.78	11.06	8	9	9	9	9	9	8	9	9	1.39854e+06	2.28603e+06	3.75122e+06	2.43325e+06	2.60316e+06	3.10017e+06	3.43347e+06	3.64773e+06	4.23917e+06
Q9HT16	atpF	atpF PA14_73290		ATP synthase subunit b OS=Pseudomonas aeruginosa (strain ATCC 15692 / DSM 22644 / CIP 104116 / JCM 14847 / LMG 12228 / 1C / PRS 101 / PAO1) OX=208964 GN=atpF PE=3 SV=1	Pseudomonas aeruginosa (strain ATCC 15692 / DSM 22644 / CIP 104116 / JCM 14847 / LMG 12228 / 1C / PRS 101 / PAO1) OX=208964;Pseudomonas aeruginosa (strain UCBPP-PA14) OX=208963	37	18	5	0.3	-0.57	33.66	20.02	6.52	5	4	5	2	3	3	3	4	4	1.9045e+06	1.06983e+06	2.18095e+06	610377	830464	914821	1.16461e+06	1.30769e+06	1.30611e+06
Q02RY8	pepA	#N/A		Probable cytosol aminopeptidase OS=Pseudomonas aeruginosa (strain UCBPP-PA14) OX=208963 GN=pepA PE=3 SV=1	Pseudomonas aeruginosa (strain UCBPP-PA14) OX=208963	16	18	7	0.27	-0.58	19.26	12.04	16.97	7	7	7	6	7	7	7	7	7	1.96748e+06	1.35009e+06	1.87766e+06	1.06335e+06	1.3552e+06	1.22415e+06	2.03584e+06	1.71345e+06	2.40947e+06
P45684	rpoS	rpoS PA14_17480		RNA polymerase sigma factor RpoS OS=Pseudomonas aeruginosa (strain ATCC 15692 / DSM 22644 / CIP 104116 / JCM 14847 / LMG 12228 / 1C / PRS 101 / PAO1) OX=208964 GN=rpoS PE=3 SV=1	Pseudomonas aeruginosa (strain ATCC 15692 / DSM 22644 / CIP 104116 / JCM 14847 / LMG 12228 / 1C / PRS 101 / PAO1) OX=208964	37	48	8	-0.39	-0.58	44.27	17.54	10.96	5	7	7	7	7	7	8	8	8	1.60654e+06	4.31928e+06	3.53109e+06	2.46387e+06	3.11463e+06	3.51786e+06	4.05004e+06	4.92747e+06	4.15269e+06
B7VAL8	ihfB	#N/A		Integration host factor subunit beta OS=Pseudomonas aeruginosa (strain LESB58) OX=557722 GN=ihfB PE=3 SV=1	Pseudomonas aeruginosa (strain ATCC 15692 / DSM 22644 / CIP 104116 / JCM 14847 / LMG 12228 / 1C / PRS 101 / PAO1) OX=208964;Pseudomonas aeruginosa (strain LESB58) OX=557722;Pseudomonas aeruginosa (strain UCBPP-PA14) OX=208963;Pseudomonas aeruginosa (strain PA7) OX=381754	52	60	5	-0.26	-0.6	42.97	43.51	24.39	6	6	6	6	6	6	6	6	6	1.08861e+07	2.65662e+07	1.75013e+07	8.37871e+06	2.08203e+07	1.38114e+07	1.49729e+07	2.46233e+07	2.22462e+07
B7V207	hfq	#N/A		RNA-binding protein Hfq OS=Pseudomonas aeruginosa (strain LESB58) OX=557722 GN=hfq PE=3 SV=1	Pseudomonas aeruginosa (strain ATCC 15692 / DSM 22644 / CIP 104116 / JCM 14847 / LMG 12228 / 1C / PRS 101 / PAO1) OX=208964;Pseudomonas aeruginosa (strain LESB58) OX=557722;Pseudomonas aeruginosa (strain UCBPP-PA14) OX=208963;Pseudomonas aeruginosa (strain PA7) OX=381754	76	23	6	-0.48	-0.6	14.16	16.82	35.28	5	5	5	5	4	5	6	5	6	1.81067e+06	1.68275e+06	2.19867e+06	1.72329e+06	1.40382e+06	1.97449e+06	3.24131e+06	1.53534e+06	2.49661e+06
Q9I2A8	atoB	atoB PA14_38630		Acetyl-CoA acetyltransferase OS=Pseudomonas aeruginosa (strain ATCC 15692 / DSM 22644 / CIP 104116 / JCM 14847 / LMG 12228 / 1C / PRS 101 / PAO1) OX=208964 GN=atoB PE=3 SV=1	Pseudomonas aeruginosa (strain ATCC 15692 / DSM 22644 / CIP 104116 / JCM 14847 / LMG 12228 / 1C / PRS 101 / PAO1) OX=208964	46	47	12	0.5	-0.63	29.86	13.41	13.72	12	11	12	12	10	11	12	12	12	4.77913e+06	2.57184e+06	4.28437e+06	2.24823e+06	1.88133e+06	1.73996e+06	3.44032e+06	2.60937e+06	3.12617e+06
Q9HXX3	csd	csdA PA14_16930		Probable cysteine desulfurase OS=Pseudomonas aeruginosa (strain ATCC 15692 / DSM 22644 / CIP 104116 / JCM 14847 / LMG 12228 / 1C / PRS 101 / PAO1) OX=208964 GN=csd PE=3 SV=1	Pseudomonas aeruginosa (strain ATCC 15692 / DSM 22644 / CIP 104116 / JCM 14847 / LMG 12228 / 1C / PRS 101 / PAO1) OX=208964	4	2	2	0.3	-0.63	30.41	29.5	49.75	2	2	2	2	2	1	1	2	2	232519	125972	222837	97813.6	138439	77838.5	63949.3	191565	195200
Q9HZQ3	cobN	cobN PA14_25970		Aerobic cobaltochelatase subunit CobN OS=Pseudomonas aeruginosa (strain ATCC 15692 / DSM 22644 / CIP 104116 / JCM 14847 / LMG 12228 / 1C / PRS 101 / PAO1) OX=208964 GN=cobN PE=3 SV=1	Pseudomonas aeruginosa (strain ATCC 15692 / DSM 22644 / CIP 104116 / JCM 14847 / LMG 12228 / 1C / PRS 101 / PAO1) OX=208964	3	10	3	-0.4	-0.63	31.91	21.22	14.64	3	3	3	3	2	3	3	3	3	1.27102e+06	650424	1.00553e+06	1.08527e+06	741631	793140	916632	985359	1.20689e+06
Q02RV3	der	#N/A		GTPase Der OS=Pseudomonas aeruginosa (strain UCBPP-PA14) OX=208963 GN=der PE=3 SV=1	Pseudomonas aeruginosa (strain UCBPP-PA14) OX=208963	29	72	12	-0.5	-0.63	17.93	16.94	7.09	12	12	12	11	12	12	12	11	12	3.56588e+06	4.97917e+06	3.87781e+06	3.04664e+06	4.28252e+06	3.62438e+06	6.02134e+06	5.30493e+06	6.00791e+06
Q9HXE4	dauB	PA14_14020		NAD(P)H-dependent anabolic L-arginine dehydrogenase DauB OS=Pseudomonas aeruginosa (strain ATCC 15692 / DSM 22644 / CIP 104116 / JCM 14847 / LMG 12228 / 1C / PRS 101 / PAO1) OX=208964 GN=dauB PE=1 SV=1	Pseudomonas aeruginosa (strain ATCC 15692 / DSM 22644 / CIP 104116 / JCM 14847 / LMG 12228 / 1C / PRS 101 / PAO1) OX=208964	14	7	3	0.26	-0.65	38.95	29.01	14.29	3	3	3	2	2	2	2	3	3	521325	792289	1.16146e+06	621857	721896	394010	848461	674614	892040
Q02UC5	aguA	#N/A		Agmatine deiminase OS=Pseudomonas aeruginosa (strain UCBPP-PA14) OX=208963 GN=aguA PE=3 SV=1	Pseudomonas aeruginosa (strain UCBPP-PA14) OX=208963	5	2	2	-0.04	-0.65	31.26	10.79	36.94	2	2	1	1	1	1	2	2	2	3.90224e+06	4.25423e+06	6.75169e+06	5.54934e+06	4.55844e+06	4.71279e+06	8.81939e+06	4.08819e+06	6.31292e+06
P26993	exsA	exsA PA14_42390		HTH-type transcriptional regulator ExsA OS=Pseudomonas aeruginosa (strain ATCC 15692 / DSM 22644 / CIP 104116 / JCM 14847 / LMG 12228 / 1C / PRS 101 / PAO1) OX=208964 GN=exsA PE=1 SV=2	Pseudomonas aeruginosa (strain ATCC 15692 / DSM 22644 / CIP 104116 / JCM 14847 / LMG 12228 / 1C / PRS 101 / PAO1) OX=208964	10	6	3	-0.72	-0.65	27.97	12.1	7.14	2	2	2	2	2	2	3	3	3	192766	266001	342081	284895	243706	225514	380314	429642	433313
Q9HWC8	rplL	rplL PA14_08750		50S ribosomal protein L7/L12 OS=Pseudomonas aeruginosa (strain ATCC 15692 / DSM 22644 / CIP 104116 / JCM 14847 / LMG 12228 / 1C / PRS 101 / PAO1) OX=208964 GN=rplL PE=3 SV=1	Pseudomonas aeruginosa (strain ATCC 15692 / DSM 22644 / CIP 104116 / JCM 14847 / LMG 12228 / 1C / PRS 101 / PAO1) OX=208964;Pseudomonas aeruginosa (strain LESB58) OX=557722;Pseudomonas aeruginosa (strain UCBPP-PA14) OX=208963;Pseudomonas aeruginosa (strain PA7) OX=381754	24	31	3	-0.58	-0.66	1.34	14.2	6.72	3	3	3	3	3	3	3	3	3	7.39432e+06	7.59337e+06	7.4756e+06	7.95143e+06	6.33067e+06	6.21704e+06	1.04429e+07	1.18012e+07	1.0627e+07
A6V2Y8	nadK	#N/A		NAD kinase OS=Pseudomonas aeruginosa (strain PA7) OX=381754 GN=nadK PE=3 SV=1	Pseudomonas aeruginosa (strain ATCC 15692 / DSM 22644 / CIP 104116 / JCM 14847 / LMG 12228 / 1C / PRS 101 / PAO1) OX=208964;Pseudomonas aeruginosa (strain LESB58) OX=557722;Pseudomonas aeruginosa (strain UCBPP-PA14) OX=208963;Pseudomonas aeruginosa (strain PA7) OX=381754	20	8	5	-0.11	-0.67	13.53	19.9	21.54	4	4	4	4	4	4	3	5	5	648761	852498	764696	634288	422834	559752	574964	888525	810678
Q9HX91	PA3922	PA14_13140		Uncharacterized protein PA3922 OS=Pseudomonas aeruginosa (strain ATCC 15692 / DSM 22644 / CIP 104116 / JCM 14847 / LMG 12228 / 1C / PRS 101 / PAO1) OX=208964 GN=PA3922 PE=1 SV=1	Pseudomonas aeruginosa (strain ATCC 15692 / DSM 22644 / CIP 104116 / JCM 14847 / LMG 12228 / 1C / PRS 101 / PAO1) OX=208964	6	2	2	-0.23	-0.69	45.81	49.94	34.83	2	2	2	1	1	1	1	2	2	2.9426e+06	7.08231e+06	4.03045e+06	2.8066e+06	6.74029e+06	8.83219e+06	5.74278e+06	1.20763e+07	9.8987e+06
P0C2B2	dsbA	dsbA PA14_72450		Thiol:disulfide interchange protein DsbA OS=Pseudomonas aeruginosa (strain ATCC 15692 / DSM 22644 / CIP 104116 / JCM 14847 / LMG 12228 / 1C / PRS 101 / PAO1) OX=208964 GN=dsbA PE=1 SV=1	Pseudomonas aeruginosa (strain ATCC 15692 / DSM 22644 / CIP 104116 / JCM 14847 / LMG 12228 / 1C / PRS 101 / PAO1) OX=208964;Pseudomonas aeruginosa (strain UCBPP-PA14) OX=208963	29	33	5	-0.4	-0.7	16.06	1.36	22.71	5	5	5	5	5	5	5	5	5	1.55329e+06	1.14666e+06	1.521e+06	1.18628e+06	1.21714e+06	1.1925e+06	2.22904e+06	1.40648e+06	2.02797e+06
B7V7F8	tsf	#N/A		Elongation factor Ts OS=Pseudomonas aeruginosa (strain LESB58) OX=557722 GN=tsf PE=3 SV=1	Pseudomonas aeruginosa (strain LESB58) OX=557722	30	21	8	0.57	-0.71	32.96	16.26	10.71	8	8	8	4	2	4	6	6	7	1.9136e+06	959715	1.47211e+06	648535	466493	567908	1.07732e+06	890511	1.0805e+06
B7V1G4	rlmE	#N/A		Ribosomal RNA large subunit methyltransferase E OS=Pseudomonas aeruginosa (strain LESB58) OX=557722 GN=rlmE PE=3 SV=1	Pseudomonas aeruginosa (strain ATCC 15692 / DSM 22644 / CIP 104116 / JCM 14847 / LMG 12228 / 1C / PRS 101 / PAO1) OX=208964;Pseudomonas aeruginosa (strain LESB58) OX=557722;Pseudomonas aeruginosa (strain UCBPP-PA14) OX=208963	17	5	2	-0.51	-0.72	4.13	23.39	11.1	2	2	2	2	1	2	2	3	3	265715	288609	277375	298732	195156	307453	409411	328614	386075
P95453	PA4753	yhbY PA14_62880		Probable RNA-binding protein PA4753 OS=Pseudomonas aeruginosa (strain ATCC 15692 / DSM 22644 / CIP 104116 / JCM 14847 / LMG 12228 / 1C / PRS 101 / PAO1) OX=208964 GN=PA4753 PE=4 SV=1	Pseudomonas aeruginosa (strain ATCC 15692 / DSM 22644 / CIP 104116 / JCM 14847 / LMG 12228 / 1C / PRS 101 / PAO1) OX=208964	21	19	3	-0.1	-0.73	26.21	4.95	42.05	3	3	3	3	3	3	3	3	3	1.7285e+06	1.01535e+06	1.34197e+06	972672	989974	900936	1.79552e+06	720288	1.65647e+06
P28809	mmsR	mmsR PA14_18110		MmsAB operon regulatory protein OS=Pseudomonas aeruginosa (strain ATCC 15692 / DSM 22644 / CIP 104116 / JCM 14847 / LMG 12228 / 1C / PRS 101 / PAO1) OX=208964 GN=mmsR PE=4 SV=2	Pseudomonas aeruginosa (strain ATCC 15692 / DSM 22644 / CIP 104116 / JCM 14847 / LMG 12228 / 1C / PRS 101 / PAO1) OX=208964	8	4	2	-0.13	-0.73	70.21	28.53	25.38		2	2	1		1	1	2	2	26806.3	202675	193466	96502.7	83389.2	141684	141999	226612	159449
O68282	zwf	zwf PA14_23070		Glucose-6-phosphate 1-dehydrogenase OS=Pseudomonas aeruginosa (strain ATCC 15692 / DSM 22644 / CIP 104116 / JCM 14847 / LMG 12228 / 1C / PRS 101 / PAO1) OX=208964 GN=zwf PE=1 SV=1	Pseudomonas aeruginosa (strain ATCC 15692 / DSM 22644 / CIP 104116 / JCM 14847 / LMG 12228 / 1C / PRS 101 / PAO1) OX=208964	4	2	2	0.46	-0.74	35.94	36.56	54.07	2	2	2	1	1	1	2	2	2	350053	219303	178535	211048	148731	99373.8	341380	128893	162929
P11221	oprI	#N/A		Major outer membrane lipoprotein OS=Pseudomonas aeruginosa (strain ATCC 15692 / DSM 22644 / CIP 104116 / JCM 14847 / LMG 12228 / 1C / PRS 101 / PAO1) OX=208964 GN=oprI PE=3 SV=1	Pseudomonas aeruginosa (strain ATCC 15692 / DSM 22644 / CIP 104116 / JCM 14847 / LMG 12228 / 1C / PRS 101 / PAO1) OX=208964	25	4	2	-0.13	-0.74	36.12	8.48	32.47	2	2	2	2	2	2	2	2	2	1.70339e+06	785401	1.45498e+06	926917	801539	804411	1.81134e+06	915544	1.42425e+06
Q02LX5	PA14_36370	#N/A		Putative glutamate--cysteine ligase 2 OS=Pseudomonas aeruginosa (strain UCBPP-PA14) OX=208963 GN=PA14_36370 PE=3 SV=1	Pseudomonas aeruginosa (strain UCBPP-PA14) OX=208963	10	6	4	-0.31	-0.77	7.14	15.96	9.61	2	3	3	2	3	3	4	4	4	773908	672039	741512	348427	391476	475604	776869	832778	687012
Q9HZP6	etfB	etfB PA14_25860		Electron transfer flavoprotein subunit beta OS=Pseudomonas aeruginosa (strain ATCC 15692 / DSM 22644 / CIP 104116 / JCM 14847 / LMG 12228 / 1C / PRS 101 / PAO1) OX=208964 GN=etfB PE=3 SV=1	Pseudomonas aeruginosa (strain ATCC 15692 / DSM 22644 / CIP 104116 / JCM 14847 / LMG 12228 / 1C / PRS 101 / PAO1) OX=208964	16	8	3	-0.01	-0.79	45.08	33.19	15.22	3	3	3	2	2	2	3	3	3	723454	300382	423999	398087	256205	214740	526523	407557	409466
P15276	algP	algP PA14_69370		Transcriptional regulatory protein AlgP OS=Pseudomonas aeruginosa (strain ATCC 15692 / DSM 22644 / CIP 104116 / JCM 14847 / LMG 12228 / 1C / PRS 101 / PAO1) OX=208964 GN=algP PE=4 SV=2	Pseudomonas aeruginosa (strain ATCC 15692 / DSM 22644 / CIP 104116 / JCM 14847 / LMG 12228 / 1C / PRS 101 / PAO1) OX=208964	13	55	6	-0.3	-0.81	20.8	3.87	19.49	6	6	6	6	6	6	6	6	6	1.84188e+07	2.04124e+07	2.71476e+07	1.55862e+07	1.59592e+07	1.47885e+07	3.24424e+07	2.1888e+07	2.69228e+07
A6V4G7	infA	#N/A		Translation initiation factor IF-1 OS=Pseudomonas aeruginosa (strain PA7) OX=381754 GN=infA PE=3 SV=1	Pseudomonas aeruginosa (strain ATCC 15692 / DSM 22644 / CIP 104116 / JCM 14847 / LMG 12228 / 1C / PRS 101 / PAO1) OX=208964;Pseudomonas aeruginosa (strain UCBPP-PA14) OX=208963;Pseudomonas aeruginosa (strain PA7) OX=381754;Pseudomonas mendocina (strain ymp) OX=399739	36	16	2	-0.32	-0.87	36.36	68.04	28.86	2	2	2	1	2	2	2	2	2	817405	1.48871e+06	839812	280396	1.20023e+06	585359	1.50711e+06	832298	1.37184e+06
Q9HWA7	pprA	PA14_55780		Two-component sensor PprA OS=Pseudomonas aeruginosa (strain ATCC 15692 / DSM 22644 / CIP 104116 / JCM 14847 / LMG 12228 / 1C / PRS 101 / PAO1) OX=208964 GN=pprA PE=1 SV=1	Pseudomonas aeruginosa (strain ATCC 15692 / DSM 22644 / CIP 104116 / JCM 14847 / LMG 12228 / 1C / PRS 101 / PAO1) OX=208964	40	159	28	-0.81	-1.01	51.26	37.88	30.65	21	30	30	23	27	28	31	31	31	4.67736e+06	1.51195e+07	1.45236e+07	5.61547e+06	1.22465e+07	1.20744e+07	2.6846e+07	1.83003e+07	1.49407e+07
P42257	pilJ	pilJ PA14_05360		Protein PilJ OS=Pseudomonas aeruginosa (strain ATCC 15692 / DSM 22644 / CIP 104116 / JCM 14847 / LMG 12228 / 1C / PRS 101 / PAO1) OX=208964 GN=pilJ PE=4 SV=1	Pseudomonas aeruginosa (strain ATCC 15692 / DSM 22644 / CIP 104116 / JCM 14847 / LMG 12228 / 1C / PRS 101 / PAO1) OX=208964	4	2	2	0.57	-1.05	31.82	10.74	61.59	2	2	2					2	2	220873	420418	303895	77256.3	71729.8	88409.8	76077.4	249676	350605
B7UZK2	PLES_48031	#N/A		UPF0102 protein PLES_48031 OS=Pseudomonas aeruginosa (strain LESB58) OX=557722 GN=PLES_48031 PE=3 SV=1	Pseudomonas aeruginosa (strain ATCC 15692 / DSM 22644 / CIP 104116 / JCM 14847 / LMG 12228 / 1C / PRS 101 / PAO1) OX=208964;Pseudomonas aeruginosa (strain LESB58) OX=557722;Pseudomonas aeruginosa (strain UCBPP-PA14) OX=208963	16	6	2	-1.32	-1.21	20.05	22.14	5.82	1	1	1	1	1	1	2	2	2	476463	655338	712804	417704	632320	633380	818974	846098	916079
A0A0H2ZH12	cntM	#N/A		Pseudopaline synthase OS=Pseudomonas aeruginosa (strain UCBPP-PA14) OX=208963 GN=cntM PE=1 SV=1	Pseudomonas aeruginosa (strain UCBPP-PA14) OX=208963	7	2	2	0.02	-1.26	94.77	17.61	35.37		1	1				1	1	1	8559.17	194099	91550.6	47216.3	53709.6	37556.1	159457	89879.5	90317.7
