# Supplementary material for: Protein Interaction Networks of Catalytically Active and Catalytically Inactive PqsE in Pseudomonas aeruginosa
Source: mBio. 2022 Sep 8;13(5):e01559-22. doi: 10.1128/mbio.01559-22 (PMC9600345; doi:10.1128/mbio.01559-22)
Supplement: TABLE S4 [file mbio.01559-22-s0007.xlsx]

## Sheet: Table S4 - whole proteome data
Accession	Gene	Description	Coverage [%]	# Peptides	# PSMs	# Unique Peptides	Abundance Ratio (log2): (wildtype, D73A) / (∆rhlR, D73A)	Abundance Ratio (log2): (wildtype, GFP) / (∆rhlR, GFP)	Abundance Ratio (log2): (wiltype, WT) / (∆rhlR, WT)	Abundance Ratio Adj. P-Value: (wildtype, D73A) / (∆rhlR, D73A)	Abundance Ratio Adj. P-Value: (wildtype, GFP) / (∆rhlR, GFP)	Abundance Ratio Adj. P-Value: (wildtype, WT) / (∆rhlR, WT)	Abundances Count: F1: Sample, ∆rhlR, D73A	Abundances Count: F2: Sample, ∆rhlR, D73A	Abundances Count: F4: Sample, ∆rhlR, GFP	Abundances Count: F6: Sample, ∆rhlR, GFP	Abundances Count: F7: Sample, ∆rhlR, WT	Abundances Count: F9: Sample, ∆rhlR, WT	Abundances Count: F10: Sample, wildtype, D73A	Abundances Count: F11: Sample, wildtype, D73A	Abundances Count: F13: Sample, wildtype, GFP	Abundances Count: F14: Sample, wildtype, GFP	Abundances Count: F16: Sample, wildtype, WT	Abundances Count: F17: Sample, wildtype, WT	Abundances (Grouped): ∆rhlR, D73A	Abundances (Grouped): ∆rhlR, GFP	Abundances (Grouped): ∆rhlR, WT	Abundances (Grouped): wildtype, D73A	Abundances (Grouped): wildtype, GFP	Abundances (Grouped): wildtype, WT	Abundances (Grouped) CV [%]: ∆rhlR, D73A	Abundances (Grouped) CV [%]: ∆rhlR, GFP	Abundances (Grouped) CV [%]: ∆rhlR, WT	Abundances (Grouped) CV [%]: wildtype, D73A	Abundances (Grouped) CV [%]: wildtype, GFP	Abundances (Grouped) CV [%]: wildtype, WT	Abundance Ratio: (wildtype, D73A) / (∆rhlR, D73A)	Abundance Ratio: (wildtype, GFP) / (∆rhlR, GFP)	Abundance Ratio: (wildtype, WT) / (∆rhlR, WT)	Abundance Ratio P-Value: (wildtype, D73A) / (∆rhlR, D73A)	Abundance Ratio P-Value: (wildtype, GFP) / (∆rhlR, GFP)	Abundance Ratio P-Value: (wildtype, WT) / (∆rhlR, WT)	Abundances (Normalized): F1: Sample, ∆rhlR, D73A	Abundances (Normalized): F2: Sample, ∆rhlR, D73A	Abundances (Normalized): F4: Sample, ∆rhlR, GFP	Abundances (Normalized): F6: Sample, ∆rhlR, GFP	Abundances (Normalized): F7: Sample, ∆rhlR, WT	Abundances (Normalized): F9: Sample, ∆rhlR, WT	Abundances (Normalized): F10: Sample, wildtype, D73A
O69753	phzB1	Phenazine biosynthesis protein PhzB1	61	12	329	3	6.64	1.07	4.96	5.71795e-16	0.168877	8.72243e-12		1	1	1	1	1	3	3	2	3	1	3	267916	161824	392400	7.28653e+07	3.89073e+07	4.15301e+07	7.8	10.15	5.48	42.86	73.78	56.37	100	2.103	31.053	1e-17	0.0161376	1.33227e-13	253518	283132	150602	173883	407898	377490	5.32884e+07
P09786	phnB	Anthranilate synthase component 2, pyocyanine specific	58	7	58	7	-3.26	-3.39	-4.39	3.56535e-08	5.18372e-16	3.26775e-09	8	8	8	8	7	8	4	3	5	4	4	2	4.07527e+07	4.57986e+07	3.97127e+07	4.14308e+06	1.18394e+07	3.06776e+06	2.81	9.46	22.2	22.34	55.16	2.92	0.104	0.096	0.048	8.15394e-10	1e-17	6.01876e-11	4.15707e+07	3.99508e+07	4.89731e+07	4.283e+07	4.65224e+07	3.38997e+07	3.53286e+06
P09785	phnA	Anthranilate synthase component 1, pyocyanine specific	60	32	257	32	-2.78	-2.29	-3.07	6.46123e-06	8.33739e-06	0.000183914	31	33	34	35	33	33	24	27	25	27	24	25	4.78942e+08	4.9912e+08	4.23124e+08	7.3085e+07	1.15139e+08	6.1061e+07	17.21	2.69	38.64	13.89	9.41	10.42	0.145	0.204	0.119	1.59358e-07	2.28166e-07	4.87464e-06	5.41232e+08	4.2382e+08	4.89708e+08	5.08712e+08	5.60042e+08	3.19679e+08	6.62286e+07
Q02L18	lasA	Protease LasA	60	19	104	19	2.88	2.77	3.52	3.93804e-06	6.64622e-10	7.10953e-06	11	11	13	12	13	11	18	17	17	18	18	18	1.08675e+07	8.10904e+06	1.04376e+07	9.21565e+07	7.66669e+07	1.41916e+08	25.68	21.11	1.47	43.24	10.59	34.55	7.368	6.812	11.435	9.18287e-08	1.49085e-11	1.50111e-07	1.30582e+07	9.04435e+06	9.42511e+06	6.97674e+06	1.03296e+07	1.05466e+07	1.26389e+08
Q9I0S1	tam	Trans-aconitate 2-methyltransferase	13	3	21	3	6.64	6.64	1.9	5.71795e-16	5.18372e-16	0.116328						1	3	3	3	3	3	3			65367.6	3.29155e+06	1.85588e+06	3.35097e+06	0	0	11.71	20.21	1.53	43.64	100	100	3.739	1e-17	1e-17	0.00559169					60162.7	71022.8	3.80084e+06
Q9I1S2	hcnB	Hydrogen cyanide synthase subunit HcnB	60	22	120	22	3.64	2.52	3.77	7.08674e-10	1.19043e-07	8.65916e-07	14	17	16	18	15	7	21	21	20	21	21	22	1.71623e+07	2.36389e+07	1.34472e+07	2.44087e+08	1.92346e+08	2.57772e+08	35.31	33.15	15.22	24.82	19.24	12.36	12.455	5.719	13.684	1.39828e-11	2.93737e-09	1.7116e-08	1.32983e+07	2.21489e+07	1.86161e+07	3.0017e+07	1.49814e+07	1.20701e+07	2.04419e+08
O54439	acpP	Acyl carrier protein 1	42	4	66	4	-1.25	-1.1	-2.31	0.212942	0.166585	0.0166057	5	5	5	5	5	5	4	4	5	5	5	5	2.29271e+08	1.46155e+08	1.8737e+08	1.09916e+08	9.32109e+07	8.3531e+07	22.44	13.61	13.46	13.25	8.25	0.82	0.421	0.466	0.202	0.0174668	0.0154338	0.000581872	2.69055e+08	1.95369e+08	1.60972e+08	1.32702e+08	1.70314e+08	2.06134e+08	1.00055e+08
Q9I0H4	hmp	Flavohemoprotein	25	5	19	5	-1.35	-1.95	-1.4	0.153054	0.00079754	0.466547	5	5	5	5	5	5	5	5	2	4	2	4	3.61915e+06	4.4893e+06	2.85711e+06	1.17406e+06	865125	1.04211e+06	36.94	0.38	3.62	15.5	3.27	1.3	0.391	0.259	0.379	0.0100206	3.11288e-05	0.040538	2.76987e+06	4.72882e+06	4.50146e+06	4.47718e+06	2.93129e+06	2.78482e+06	1.31063e+06
Q51481	nirQ	Denitrification regulatory protein NirQ	52	12	55	12	-3.57	-3.71	-3.02	8.82275e-10	5.18372e-16	0.000251319	12	12	12	12	12	12	6	6	4	5	4	5	3.13726e+07	3.17017e+07	2.30171e+07	2.23297e+06	1.94049e+06	1.59861e+06	20.02	8.69	32.44	12.86	35.88	4.88	0.084	0.077	0.123	1.78038e-11	1e-17	6.77409e-06	3.61777e+07	2.72056e+07	2.98093e+07	3.37142e+07	2.90726e+07	1.82229e+07	2.44622e+06
Q9I4X1	pqsC	2-heptyl-4(1H)-quinolone synthase subunit PqsC	85	26	801	26	-1.2	-1.57	-1.54	0.263172	0.00888639	0.334317	29	33	31	33	30	30	24	26	25	26	22	29	1.84775e+09	2.2474e+09	1.74763e+09	7.14012e+08	9.51407e+08	6.15781e+08	2.95	14.9	40.65	4.5	13.76	7.34	0.435	0.338	0.343	0.0223047	0.000473244	0.021627	1.80964e+09	1.88667e+09	2.49811e+09	2.02185e+09	2.34911e+09	1.30016e+09	6.91625e+08
Q9I4X3	pqsA	Anthranilate--CoA ligase	57	23	224	23	-2.25	-2.33	-2.52	0.000746522	5.54511e-06	0.00550451	24	24	25	24	24	24	20	22	21	22	19	20	2.68905e+08	3.49598e+08	2.22904e+08	4.99979e+07	7.46256e+07	4.46431e+07	5.81	1.46	47.11	13.36	12.17	10.73	0.21	0.199	0.174	2.14248e-05	1.46775e-07	0.000170625	2.58082e+08	2.80182e+08	3.46011e+08	3.53222e+08	3.15147e+08	1.5766e+08	4.54765e+07
A4XPF8	metK	S-adenosylmethionine synthase	27	12	154	3	2.47	2.7	3.95	0.000172337	4.60596e-07	1.19104e-07	1	1	1	1	1	1	2	2	1	1	2	2	1.27586e+06	1.54222e+06	926975	7.28858e+06	9.99883e+06	1.52749e+07	1.54	19.75	73.44	4.35	29.82	19.74	5.541	6.483	15.408	4.79142e-06	1.17784e-08	2.30074e-09	1.26199e+06	1.28987e+06	1.77495e+06	1.34e+06	1.64804e+06	521398	7.51656e+06
Q9HYR9	clpP2	ATP-dependent Clp protease proteolytic subunit 2	87	17	243	17	2.02	2.4	1.59	0.00553998	5.64712e-07	0.289888	18	18	17	17	18	18	19	19	18	19	18	19	1.42155e+08	1.0074e+08	1.62957e+08	5.53002e+08	5.92163e+08	5.41277e+08	31.77	13.17	20.49	3.57	0.69	4.05	4.067	5.274	3.003	0.000183838	1.46942e-08	0.0175808	1.78655e+08	1.13111e+08	1.10605e+08	9.17558e+07	1.40835e+08	1.88554e+08	5.6715e+08
Q9HTD7	aspA	Aspartate ammonia-lyase	89	32	385	32	-1.66	-1.53	-2.74	0.0419746	0.0114216	0.00152765	36	35	37	36	34	37	34	32	26	29	26	30	7.3242e+08	5.71439e+08	8.2628e+08	4.07612e+08	4.38558e+08	4.05925e+08	35.58	1.89	18.9	1.61	5.52	2.96	0.317	0.345	0.15	0.00169404	0.000630261	4.52943e-05	9.47152e+08	5.66371e+08	5.79133e+08	5.63847e+08	7.22325e+08	9.45196e+08	4.03003e+08
P24474	nirS	Nitrite reductase	76	42	403	42	-2.83	-2.93	-2.67	4.02353e-06	1.44285e-09	0.00232126	44	46	46	47	46	45	41	34	35	36	34	34	6.51114e+08	6.52404e+08	5.25379e+08	1.38676e+08	1.30998e+08	1.30415e+08	20.31	0.23	58.34	14.6	9.15	9.49	0.141	0.132	0.157	9.56264e-08	3.30127e-11	6.98673e-05	5.6345e+08	7.52417e+08	6.53464e+08	6.51347e+08	8.1468e+08	3.38812e+08	1.5381e+08
B7V2X1	amiE	Aliphatic amidase	66	26	224	26	-1.45	-1.96	-1.9	0.104637	0.000288754	0.103064	28	27	28	27	27	26	24	22	20	21	20	19	2.17032e+08	2.89759e+08	2.17126e+08	8.72456e+07	8.13566e+07	7.00431e+07	25	2.14	54.59	30.02	12.73	29.9	0.366	0.256	0.267	0.00592458	1.0234e-05	0.00463002	2.59479e+08	1.81529e+08	2.85405e+08	2.9418e+08	3.26228e+08	1.44512e+08	1.0823e+08
Q02RJ6	lasB	Elastase	76	35	278	35	2.49	3.01	3.15	0.000148278	7.22503e-11	9.91217e-05	20	23	22	22	22	27	33	32	31	31	30	31	8.12413e+07	5.69929e+07	7.42822e+07	3.02637e+08	3.13592e+08	4.83735e+08	55.32	2.62	35.69	36.47	2.19	29.28	5.612	8.046	8.882	4.05603e-06	1.52345e-12	2.49363e-06	1.2281e+08	5.37428e+07	5.80581e+07	5.59471e+07	5.73957e+07	9.6137e+07	3.93993e+08
G3XD12	hcnC	Hydrogen cyanide synthase subunit HcnC	65	18	107	18	3.52	2.56	3.67	3.06296e-09	2.41878e-08	1.98615e-06	10	14	14	14	11	9	18	18	15	16	16	17	1.11838e+07	1.17957e+07	8.22214e+06	1.22982e+08	8.91746e+07	9.48686e+07	2.08	35.89	11.55	17.45	8.35	7.21	11.457	5.898	12.77	6.45557e-11	5.75126e-10	4.01513e-08	1.13495e+07	1.10204e+07	9.10007e+06	1.529e+07	8.92337e+06	7.57601e+06	1.0864e+08
P14532	ccpA	Cytochrome c551 peroxidase	53	19	187	19	-1.26	-1.12	-1.23	0.21221	0.153726	0.580979	19	18	19	19	19	19	16	17	17	18	17	18	2.53109e+08	1.59506e+08	2.10861e+08	9.91619e+07	1.20029e+08	1.06334e+08	7.32	3.14	23.05	27.69	21.27	6.61	0.419	0.46	0.427	0.0168436	0.0138622	0.0683812	2.66568e+08	2.4033e+08	1.63092e+08	1.55998e+08	1.7888e+08	2.48559e+08	1.20919e+08
Q9I426	cyoB	Cytochrome bo(3) ubiquinol oxidase subunit 1	8	3	11	3	1.12	1.21	1.67	0.407853	0.270502	0.284313	1	2	2	2	2		3	2	3	2	3	2	613575	576494	539805	1.87953e+06	1.7171e+06	2.30793e+06	7.2	11.62	7.65	11.21	5.58	20.49	2.171	2.316	3.172	0.0406024	0.030703	0.017115	583110	645632	530925	625975	511343	569851	2.03492e+06
Q02DZ3	pstS	Phosphate-binding protein PstS	73	15	106	15	-1.52	-1.19	-1.65	0.0744708	0.0284333	0.246853	13	14	14	15	14	14	12	13	9	10	9	10	5.31567e+07	3.76763e+07	5.13484e+07	1.74277e+07	1.7354e+07	1.60204e+07	24.55	15.2	42.1	16.15	14.37	14.75	0.348	0.437	0.319	0.00389103	0.0018879	0.0140837	6.33472e+07	4.46055e+07	4.19702e+07	3.38216e+07	3.77747e+07	6.97995e+07	1.55396e+07
Q9I203	pxpA2	5-oxoprolinase subunit A 2	32	6	22	6	-2.31	-1.14	-2.38	0.00045833	0.0757259	0.0123424	5	5	5	5	5	5	3	5	4	3	4	3	2.06317e+07	1.31281e+07	2.08051e+07	1.14867e+07	1.13401e+07	9.51364e+06	17.08	16.46	28.92	15.68	21.81	46.64	0.202	0.455	0.193	1.29483e-05	0.00584336	0.000404758	2.32942e+07	1.82736e+07	1.47559e+07	1.16798e+07	1.69085e+07	2.55998e+07	1.2839e+07
Q51480	nirF	Protein NirF	51	17	63	17	-1.54	-1.54	-1.4	0.0715609	0.00548268	0.454829	15	16	15	15	16	16	13	11	14	13	14	12	5.77062e+07	5.29536e+07	5.38307e+07	2.46267e+07	2.61201e+07	2.10826e+07	5.78	16.45	21.95	2.37	6.39	16.31	0.343	0.345	0.379	0.00339702	0.000275487	0.0373853	5.53952e+07	6.01136e+07	4.7113e+07	5.95183e+07	6.29474e+07	4.60344e+07	2.42178e+07
P31961	edd	Phosphogluconate dehydratase	66	35	388	35	-1.03	-1.46	-2.01	0.455672	0.0190979	0.067827	40	39	41	41	39	41	35	36	28	34	29	35	4.27061e+08	3.70178e+08	4.42365e+08	2.0264e+08	1.67818e+08	1.49543e+08	21.43	13.62	29.85	1.51	1.35	4.13	0.489	0.364	0.248	0.0484279	0.00119094	0.00274233	4.97513e+08	3.66586e+08	3.36077e+08	4.07739e+08	3.57034e+08	5.4809e+08	2.00486e+08
Q9I2J9	phzA2	Phenazine biosynthesis protein PhzA2	53	8	40	3	4.5	3.99	3.29	5.71795e-16	5.18372e-16	3.78331e-05	2	2	2	1	3	2	8	8	7	8	8	8	763290	634209	867885	4.97992e+07	3.57587e+07	4.79692e+07	10.68	17.19	51.04	0.42	6.41	9.67	22.659	15.886	9.815	1e-17	1e-17	8.49799e-07	823312	707644	716590	561298	594767	1.26642e+06	4.99456e+07
Q9I700	bauA	Beta-alanine--pyruvate aminotransferase	66	20	248	20	2.25	1.89	1.94	0.00108395	0.000203808	0.0898169	21	22	20	20	19	22	23	23	22	23	22	23	5.4866e+07	4.26846e+07	5.91367e+07	2.29148e+08	1.89416e+08	2.28125e+08	10.22	17.1	32.95	4.99	16.55	11.58	4.749	3.713	3.824	3.20811e-05	6.94903e-06	0.00379355	5.89838e+07	5.10357e+07	4.81995e+07	3.78007e+07	4.66424e+07	7.49779e+07	2.37384e+08
Q9HWG9	phzS	5-methylphenazine-1-carboxylate 1-monooxygenase	71	28	475	28	6.64	6.64	6.64	5.71795e-16	5.18372e-16	7.18065e-16	19	14	15	18	16	20	35	35	34	34	33	35	7.80983e+07	5.72113e+07	1.335e+07	3.02361e+09	2.42736e+09	2.82331e+09	20.87	1.1	25.09	8.02	11.8	14.71	100	100	100	1e-17	1e-17	1e-17	9.0615e+07	6.73106e+07	5.67683e+07	5.76577e+07	1.59722e+07	1.11583e+07	2.85673e+09
Q9S508	phzB2	Phenazine biosynthesis protein PhzB2	85	15	546	6	6.64	6.64	6.64	5.71795e-16	5.18372e-16	7.18065e-16	9	16	9	11	9	10	19	19	19	19	18	19	1.18921e+07	7.82236e+06	6.5735e+06	1.759e+09	1.34057e+09	1.81463e+09	10.32	3.36	13.13	0.34	16.47	4.45	100	100	100	1e-17	1e-17	1e-17	1.27942e+07	1.10536e+07	7.63856e+06	8.0106e+06	7.21493e+06	5.9891e+06	1.75482e+09
B7V2S6	coaD	Phosphopantetheine adenylyltransferase	74	10	83	10	-1.04	-1.14	-1.7	0.453858	0.0927574	0.208696	12	11	10	12	12	12	12	12	11	12	8	9	8.46268e+07	6.04408e+07	8.45318e+07	4.9582e+07	4.20823e+07	3.31099e+07	40.7	17.85	21.27	19.08	4.48	2.94	0.487	0.453	0.308	0.0474766	0.00765368	0.0115611	1.13798e+08	6.29335e+07	5.32378e+07	6.86184e+07	7.26456e+07	9.83629e+07	4.32878e+07
Q9I4X2	pqsB	2-heptyl-4(1H)-quinolone synthase subunit PqsB	93	26	932	26	-2.01	-2.01	-2.04	0.0043855	0.000177904	0.0618989	24	30	30	31	29	30	25	25	23	25	22	24	2.56924e+09	2.64809e+09	2.7229e+09	7.26282e+08	1.04768e+09	7.21582e+08	21.01	11.75	3.57	5.73	16.09	3.59	0.248	0.247	0.244	0.000141595	5.9062e-06	0.00244704	2.98398e+09	2.21214e+09	2.87807e+09	2.43648e+09	2.65501e+09	2.79253e+09	6.97451e+08
P00282	azu	Azurin	62	10	588	2	-1.31	-1.57	-1.56	0.172038	0.00880453	0.320106	6	6	6	6	6	6	6	6	6	6	6	6	1.2527e+08	1.07162e+08	8.3052e+07	6.04724e+07	4.56709e+07	3.34837e+07	51.3	67.56	45.01	14.64	6.09	17.55	0.403	0.337	0.338	0.0125861	0.000462149	0.0199886	8.56603e+07	1.83196e+08	1.80249e+08	6.37099e+07	1.15494e+08	5.97228e+07	6.70953e+07
Q02QG7	fabH	3-oxoacyl-[acyl-carrier-protein] synthase 3	60	11	61	11	4.22	4.57	4.48	2.29464e-13	5.18372e-16	1.22289e-09	4	4	4	3	4	4	10	10	11	11	9	10	2.32423e+06	1.08221e+06	1.56626e+06	5.13108e+07	4.92825e+07	5.33792e+07	4.05	31.22	7.67	12.63	12.98	11.84	18.662	23.812	22.361	4.21885e-15	1e-17	2.14253e-11	2.39178e+06	2.25858e+06	1.35458e+06	864603	1.65364e+06	1.48349e+06	4.6917e+07
G3XD67	hcnA	Hydrogen cyanide synthase subunit HcnA	38	2	12	2	1.11	1.23	1.42	0.418735	0.0425148	0.434868	1	2	2	2	2	2	4	4	3	3	4	3	1.29641e+08	1.26576e+08	1.02432e+08	1.4234e+08	1.239e+08	1.2456e+08	11.69	48.73	24.97	0.28	26.09	12.05	2.158	2.352	2.668	0.0422491	0.00293732	0.0339911	1.19329e+08	1.40844e+08	8.83763e+07	1.81286e+08	1.2244e+08	8.56938e+07	1.42625e+08
Q9HZY8	tesA	Esterase TesA	56	6	33	6	-1.31	-1.36	-1.43	0.172038	0.0183859	0.428878	5	5	6	6	6	6	5	6	4	5	4	3	1.55879e+07	9.63507e+06	1.2508e+07	6.55307e+06	5.41381e+06	3.95102e+06	11.09	15.63	47.77	9.42	6.6	0.44	0.403	0.39	0.37	0.0127218	0.00113004	0.0329461	1.68624e+07	1.44098e+07	1.07656e+07	8.62325e+06	8.80037e+06	1.77777e+07	6.13001e+06
Q9I702	bauC	Putative 3-oxopropanoate dehydrogenase	69	33	436	33	1.22	1.61	1.59	0.284165	0.00269911	0.284313	33	31	34	31	31	34	35	35	35	37	36	36	2.41427e+08	1.56571e+08	2.10016e+08	5.28004e+08	6.0596e+08	7.18227e+08	22.47	0.86	32.59	5.1	8.57	8.43	2.33	3.047	3.019	0.0252308	0.000124723	0.0170273	2.83378e+08	2.05687e+08	1.57524e+08	1.55625e+08	1.66088e+08	2.65564e+08	5.47404e+08
Q9I5W4	impA	Immunomodulating metalloprotease	36	25	134	25	1.88	2.39	2.95	0.0144083	2.88477e-07	0.000363956	16	22	13	17	17	17	24	22	22	22	22	23	2.16387e+07	1.31735e+07	1.54022e+07	6.56844e+07	5.86363e+07	9.68122e+07	18.67	13.1	15.35	43.35	14	31.18	3.678	5.254	7.747	0.000523349	7.24752e-09	1.01371e-05	1.89478e+07	2.47118e+07	1.20049e+07	1.44559e+07	1.71759e+07	1.38118e+07	9.01585e+07
O69754	phzF1	Trans-2,3-dihydro-3-hydroxyanthranilate isomerase	90	16	273	16	4.56	5.79	6.64	5.71795e-16	5.18372e-16	7.18065e-16	5	6	5	6	6	4	19	19	17	19	17	19	7.04027e+07	5.52978e+07	8.19431e+07	7.17525e+08	5.52045e+08	7.50127e+08	28.73	12.47	3.36	3.66	9.42	7.49	23.669	55.291	100	1e-17	1e-17	1e-17	8.65086e+07	5.72953e+07	5.0618e+07	6.04103e+07	8.00189e+07	8.39136e+07	6.99199e+08
Q9HWH2	phzM	Phenazine-1-carboxylate N-methyltransferase	67	20	143	20	5.46	5.3	5.27	5.71795e-16	5.18372e-16	2.62582e-13	10	12	12	12	11	13	22	21	22	22	22	21	9.87246e+06	8.66306e+06	1.39611e+07	3.53858e+08	3.05171e+08	3.12891e+08	36.87	0.67	11.49	7.61	3.3	5.67	43.911	39.391	38.487	1e-17	1e-17	3.77476e-15	1.28921e+07	7.56008e+06	8.62213e+06	8.70419e+06	1.5145e+07	1.28697e+07	3.35312e+08
Q9I703	bauD	Probable GABA permease	9	5	13	5	1.59	1.78	1.92	0.0715609	0.00211224	0.0944626	4	5	5	5	5	4	5	5	5	5	5	5	4.94526e+06	4.62967e+06	4.30846e+06	1.60542e+07	1.56922e+07	1.72541e+07	23.55	27.18	33.29	16.37	9.97	24.88	3.01	3.445	3.773	0.00340744	9.47618e-05	0.00415873	4.18018e+06	5.85035e+06	3.81088e+06	5.62438e+06	5.47668e+06	3.38944e+06	1.80344e+07
Q9HXD2	anvM	Anaerobic and virulence modulator AnvM	63	5	36	5	-1.45	-1.71	-1.31	0.104637	0.00204565	0.561167	5	5	5	5	5	5	3	3	3	4	3	3	7.39661e+06	7.15391e+06	7.63009e+06	2.06199e+06	2.85865e+06	2.84532e+06	67.23	3.8	33.93	16.17	34.81	9.61	0.366	0.307	0.402	0.00591686	8.9939e-05	0.062679	1.24041e+07	4.41063e+06	6.96405e+06	7.34896e+06	5.97396e+06	9.74534e+06	2.313e+06
P54292	rhlR	Regulatory protein RhlR	73	15	156	15	4.28	4.64	5.01	9.90319e-14	5.18372e-16	5.13743e-12	5	3	5	6	3	2	20	20	20	20	20	20	5.08406e+06	7.25831e+06	3.63116e+06	1.9392e+08	1.35694e+08	1.952e+08	41.21	7.65	62.14	11.94	16.34	18.8	19.399	24.978	32.136	1.77636e-15	1e-17	7.61613e-14	3.76594e+06	6.86353e+06	7.66223e+06	6.87568e+06	5.81841e+06	2.26613e+06	2.11049e+08
Q02TY0	ahcY	Adenosylhomocysteinase	93	49	924	27	1.37	1.18	1.53	0.171204	0.0588648	0.338766	54	58	55	55	55	57	55	58	53	60	52	60	7.29747e+08	6.19787e+08	6.68799e+08	1.95266e+09	1.71949e+09	1.95696e+09	24.01	10.38	16.88	3.26	4.64	4.72	2.582	2.268	2.883	0.0118998	0.00432379	0.0222191	8.66205e+08	6.14786e+08	6.67081e+08	5.75846e+08	7.54024e+08	5.93206e+08	1.90812e+09
Q9HYQ8	hldD	ADP-L-glycero-D-manno-heptose-6-epimerase	70	20	159	20	-1.52	-1.19	-1.45	0.0744708	0.0847913	0.419706	19	20	20	19	20	19	17	17	17	17	16	18	9.16748e+07	8.16317e+07	8.75605e+07	3.33138e+07	4.04561e+07	4.68624e+07	25.62	1.98	6.99	30.69	13.06	18.75	0.349	0.44	0.366	0.00394061	0.00677113	0.0310065	1.10101e+08	7.63325e+07	8.04971e+07	8.27823e+07	8.33356e+07	9.19996e+07	4.1533e+07
Q9HT95	PA5475	Acetyltransferase PA5475	53	8	112	8	-1.52	-1.09	-1.94	0.0744708	0.17692	0.0909441	11	11	11	10	11	10	10	10	10	10	10	10	2.48528e+08	1.94513e+08	2.30461e+08	9.10611e+07	1.06095e+08	7.7094e+07	3.15	7.08	10.97	14.64	16.43	28.47	0.348	0.471	0.261	0.00388044	0.0169856	0.00392514	2.54134e+08	2.43046e+08	2.04513e+08	1.85002e+08	2.49087e+08	2.13227e+08	1.01033e+08
Q02LQ6	PA14_37210	Putative hydro-lyase PA14_37210	35	9	41	9	-1.28	-1.15	-1.72	0.191583	0.0515521	0.190076	9	10	9	9	10	7	8	9	6	8	7	7	3.85693e+07	2.27034e+07	3.10368e+07	1.32375e+07	1.26324e+07	1.23067e+07	12.07	15.05	45.89	2.96	2.07	13.1	0.411	0.45	0.303	0.014605	0.00367734	0.0103321	3.54078e+07	4.20131e+07	2.52623e+07	2.04037e+07	4.34592e+07	2.21651e+07	1.29629e+07
Q9HYR3	PA3332	Uncharacterized PhzA/B-like protein PA3332	82	9	89	9	5.56	4.61	4.71	5.71795e-16	5.18372e-16	1.26519e-10	6	7	6	6	5	4	9	9	9	9	9	9	3.85519e+06	4.84623e+06	2.81873e+06	1.58903e+08	1.27183e+08	1.43793e+08	49.78	13.55	68.8	10.26	35.96	9.96	47.216	24.354	26.178	1e-17	1e-17	1.9893e-12	2.66902e+06	5.56853e+06	5.33516e+06	4.40211e+06	4.7957e+06	1.65675e+06	1.47766e+08
P20582	pqsD	Anthraniloyl-CoA anthraniloyltransferase	86	23	816	23	-1.62	-1.29	-1.94	0.0494947	0.0588648	0.0909441	33	31	33	34	33	34	29	32	30	30	30	31	1.74428e+09	1.63027e+09	1.77866e+09	5.60747e+08	7.51386e+08	4.81752e+08	33.05	0.97	11.17	3.35	18.97	7.64	0.326	0.409	0.261	0.0021751	0.0042538	0.00396297	2.21326e+09	1.37467e+09	1.64149e+09	1.61912e+09	1.92514e+09	1.64332e+09	5.74194e+08
Q9I4E1	cobB2	NAD-dependent protein deacylase 2	24	4	12	4	-0.39	-1.3	-2.08	0.988762	0.0884461	0.0735566	2	2	2	3	3	3	2	2	2	2	1	1	1.37953e+06	1.69746e+06	1.76455e+06	1.06855e+06	639190	164793	14.47	24.22	34.16	13.01	15.2	4.81	0.765	0.406	0.237	0.443509	0.00710267	0.00300703	1.2449e+06	1.52872e+06	2.01801e+06	1.42783e+06	1.37917e+06	2.25762e+06	1.17187e+06
Q9HV35	speH	S-adenosylmethionine decarboxylase proenzyme	29	4	22	4	-0.76	2.25	2.27	0.779923	0.000150365	0.0241342	3	5	4	4	4	4	5	5	5	5	5	5	8.04702e+06	1.47472e+06	2.26191e+06	6.21704e+06	7.61846e+06	1.1412e+07	67.81	21.2	1.02	4.15	29.47	3.22	0.591	4.764	4.807	0.144146	4.78956e-06	0.000856514	4.77285e+06	1.35673e+07	1.26799e+06	1.71516e+06	2.27825e+06	2.24568e+06	6.40203e+06
Q02FR0	grpE	Protein GrpE	82	17	304	11	-0.42	-1.03	-1.31	0.988762	0.227664	0.505961	25	27	26	26	25	27	24	25	21	23	20	25	2.68152e+08	2.14401e+08	3.24418e+08	1.76817e+08	1.14094e+08	1.34243e+08	9.79	0.98	46.7	15.64	5.09	37.54	0.747	0.489	0.404	0.407115	0.0239002	0.052043	2.87399e+08	2.50194e+08	2.1589e+08	2.12923e+08	2.3021e+08	4.57179e+08	1.58235e+08
O54438	fabG	3-oxoacyl-[acyl-carrier-protein] reductase FabG	85	16	431	16	-0.86	-1.02	-1.25	0.640982	0.238016	0.561167	20	20	19	20	20	20	20	20	19	19	19	19	9.92312e+08	6.90666e+08	1.08902e+09	5.98517e+08	6.53813e+08	5.99409e+08	37.58	0.69	45.35	4.25	13.25	0.79	0.55	0.493	0.42	0.0977282	0.025414	0.062755	1.3028e+09	7.55818e+08	6.94048e+08	6.87301e+08	7.81078e+08	1.51838e+09	6.1677e+08
Q02U07	PA14_05290	UPF0301 protein PA14_05290	21	3	9	3	-0.81	-2.04	-1.01	0.718353	0.000465253	0.823644	3	2	2	2	3	3	2	2	1	2	2	2	5.10247e+06	1.21157e+06	3.72974e+06	2.74738e+06	2.45558e+06	1.97218e+06	1.52	43.92	26.69	3.86	15.26	14.49	0.572	0.244	0.495	0.121597	1.77418e-05	0.139494	5.04804e+06	5.15748e+06	1.6704e+06	878771	3.08123e+06	4.51473e+06	2.67337e+06
Q02SZ7	prpL	Lysyl endopeptidase	42	14	105	14	0.84	1.81	1.69	0.728454	0.00035623	0.208696	12	11	10	12	13	13	14	13	13	14	13	14	2.52749e+07	2.12535e+07	2.40981e+07	4.28658e+07	5.06705e+07	6.45363e+07	6.58	34.87	17.36	34.4	14.16	39.92	1.794	3.5	3.218	0.125111	1.27853e-05	0.011619	2.64794e+07	2.41251e+07	2.73371e+07	1.65237e+07	2.72628e+07	2.13008e+07	5.49431e+07
Q02FU3	panB2	3-methyl-2-oxobutanoate hydroxymethyltransferase 2	54	9	111	8	-0.03	-1.7	-1.07	0.993302	0.00118156	0.766651	11	11	10	11	10	10	10	10	9	10	8	10	4.51726e+07	6.02892e+07	5.11651e+07	4.06985e+07	3.45537e+07	2.86704e+07	21.32	22.61	7.08	7.62	6.79	8.46	0.981	0.308	0.476	0.923477	4.77075e-05	0.111588	3.88074e+07	5.25818e+07	7.08372e+07	5.13119e+07	4.86655e+07	5.37931e+07	3.85624e+07
Q9HUP3	nadE	NH(3)-dependent NAD(+) synthetase	81	17	148	17	-0.89	-1.61	-1.51	0.619226	0.00655148	0.367546	15	16	15	16	16	16	14	15	13	13	14	14	1.29963e+08	1.15665e+08	1.41591e+08	7.65499e+07	6.48529e+07	5.92121e+07	20.58	15.83	40.74	7.97	5.55	17.02	0.539	0.328	0.352	0.0877066	0.000335069	0.0249324	1.50477e+08	1.12245e+08	1.29426e+08	1.03368e+08	1.05262e+08	1.90458e+08	7.23533e+07
P27726	gapA	Glyceraldehyde-3-phosphate dehydrogenase	69	18	190	18	-0.64	-1.84	-1.38	0.874893	0.000969126	0.466547	18	20	20	21	21	20	18	17	17	19	16	15	1.82213e+08	1.9971e+08	2.09577e+08	1.45004e+08	1.37511e+08	1.34958e+08	9.26	2.89	11.99	3.43	11.66	15.03	0.642	0.28	0.384	0.216173	3.86955e-05	0.0402897	1.94555e+08	1.70654e+08	1.95672e+08	2.03832e+08	2.28166e+08	1.92503e+08	1.48567e+08
P43334	phhA	Phenylalanine-4-hydroxylase	57	13	85	13	-0.97	-1.91	-1.84	0.53957	0.000486297	0.1227	13	13	13	13	13	14	10	13	9	10	9	9	1.18112e+08	9.93652e+07	1.27125e+08	6.4534e+07	5.62427e+07	4.17214e+07	20.85	14.39	0.16	0.01	13.02	13.71	0.512	0.267	0.279	0.0647379	1.87625e-05	0.00611845	1.37019e+08	1.01815e+08	1.10046e+08	8.97207e+07	1.27267e+08	1.26982e+08	6.45296e+07
P27017	amiC	Aliphatic amidase expression-regulating protein	51	12	51	12	-0.96	-1.1	-1.27	0.541198	0.0667646	0.546913	10	10	10	10	11	11	10	9	9	8	7	8	2.36138e+07	2.56737e+07	2.27349e+07	1.18242e+07	1.13977e+07	1.15349e+07	13.58	17.94	7.88	13.52	1.3	13	0.513	0.465	0.414	0.0655262	0.00500211	0.058477	2.60019e+07	2.14449e+07	2.91652e+07	2.26002e+07	2.40398e+07	2.15008e+07	1.3014e+07
Q9I6A8	PA0387	dITP/XTP pyrophosphatase	76	12	102	12	-0.7	-1.22	-1.35	0.815119	0.0206779	0.470207	10	12	12	12	12	12	9	12	9	10	10	12	4.79321e+07	3.84062e+07	5.15914e+07	3.05982e+07	1.884e+07	1.60625e+07	37	3.57	35.77	6.98	13.29	4.47	0.614	0.428	0.392	0.174355	0.0013173	0.0445704	6.26559e+07	3.66683e+07	3.74481e+07	3.93888e+07	3.98369e+07	6.68144e+07	2.91237e+07
Q02LF6	hmgA	Homogentisate 1,2-dioxygenase	93	28	395	28	-0.69	-1.06	-1.32	0.827485	0.199154	0.497387	34	35	35	35	35	34	35	34	33	33	29	34	3.55201e+08	3.43172e+08	3.40588e+08	2.24659e+08	1.93363e+08	1.42186e+08	15.24	21.18	33.72	2.45	6.67	0.9	0.622	0.48	0.399	0.185417	0.0201031	0.0489379	3.95779e+08	3.18784e+08	3.99071e+08	2.95104e+08	4.34313e+08	2.67088e+08	2.2859e+08
Q02QW0	maeA	NAD-dependent malic enzyme	67	27	274	27	-0.88	-1.51	-1.56	0.622191	0.0130094	0.3236	32	31	31	32	29	31	26	30	26	29	23	26	2.13634e+08	2.19656e+08	2.26406e+08	1.17306e+08	1.05953e+08	9.11717e+07	21.35	17.27	19.13	6.85	1.45	12.64	0.544	0.351	0.339	0.0920867	0.000764571	0.0203522	2.48744e+08	1.8348e+08	2.48345e+08	1.94281e+08	1.97595e+08	2.59418e+08	1.23132e+08
Q02GS6	PA14_58580	PKHD-type hydroxylase PA14_58580	29	5	21	5	-0.34	-1.68	-1.44	0.988762	0.00149428	0.428878	5	5	5	4	5	5	5	4	5	5	4	4	1.92627e+07	1.95715e+07	2.41086e+07	9.99657e+06	7.39861e+06	6.47597e+06	10.27	30.87	10.65	4.53	14.87	19.09	0.791	0.313	0.369	0.499247	6.16752e-05	0.0326326	2.0716e+07	1.79113e+07	2.44327e+07	1.56775e+07	2.23563e+07	2.59984e+07	1.03219e+07
B7V3Z0	pyrR	Bifunctional protein PyrR	76	8	50	8	-0.84	-1.28	-1.24	0.67363	0.013817	0.570942	8	8	8	8	7	8	8	8	5	7	4	7	3.8922e+07	3.33676e+07	3.78634e+07	2.20422e+07	1.84188e+07	1.54957e+07	2.03	23.29	17.31	6.02	3.86	5.91	0.558	0.413	0.425	0.106331	0.000818234	0.0664303	3.94842e+07	3.83678e+07	3.94e+07	2.82587e+07	3.3481e+07	4.28194e+07	2.11234e+07
O68823	holC	DNA polymerase III subunit chi	25	3	14	3	-0.91	-1.26	-2.24	0.586528	0.0745463	0.0279557	3	3	3	3	3	3	3	3	3	3	3	3	4.71003e+06	3.97459e+06	4.38928e+06	2.83353e+06	2.20282e+06	1.83213e+06	6.88	10.94	9.22	4.43	24.24	25.66	0.532	0.419	0.212	0.0807462	0.0057189	0.00101726	4.9449e+06	4.48633e+06	3.67812e+06	4.29496e+06	4.6853e+06	4.11196e+06	2.74603e+06
Q9I626	pxpA1	5-oxoprolinase subunit A 1	11	3	9	3	0.42	1.17	1.06	0.988762	0.206459	0.768123	3	2	3	3	3	3	3	3	3	3	3	3	3.65117e+06	2.78745e+06	2.92713e+06	4.98684e+06	6.23486e+06	6.2563e+06	7.14	9.02	30.39	22.2	14.73	33.97	1.341	2.251	2.084	0.453797	0.0212109	0.113204	3.84034e+06	3.47133e+06	2.97134e+06	2.61493e+06	3.64112e+06	2.35314e+06	5.84199e+06
Q02M20	PA14_35840	Uncharacterized protein PA14_35840	18	2	19	2	1.29	-0.54	-2.45	0.212942	0.794513	0.0135304	2	2	2	2	2	2	2	2	2	1	1		470157	1.02159e+06	1.59495e+06	1.97717e+06	1.04287e+06	76697	41.7	12.67	23.53	20.25	9.5	3.11	2.451	0.689	0.182	0.0175701	0.210614	0.000455876	346960	637098	933825	1.1176e+06	1.34833e+06	1.88669e+06	2.28377e+06
Q51559	rhlA	3-(3-hydroxydecanoyloxy)decanoate synthase	20	4	18	4	1.76	0.72	6.64	0.0301137	0.787085	7.18065e-16		1	1	1			3	3	3	3	3	3	104049	167341		5.73306e+06	4.67773e+06	5.74643e+06	12.02	33.28	0	13.39	11.01	9	3.381	1.649	100	0.00118834	0.200287	1e-17	95554.2	113300	212701	131654			6.30399e+06
Q02R79	potA	Spermidine/putrescine import ATP-binding protein PotA	16	5	26	5	1.01	0.05	1.89	0.53957	0.997515	0.111377	6	5	6	6	5	6	6	6	5	6	5	4	4.50933e+06	6.50529e+06	2.95232e+06	8.23906e+06	5.71214e+06	6.16332e+06	34.27	27.94	50.36	13.71	5.28	0.23	2.015	1.034	3.712	0.0648452	0.926147	0.00525365	3.52149e+06	5.77427e+06	5.32514e+06	7.94697e+06	4.28446e+06	2.03438e+06	7.47564e+06
Q9HWF5	secY	Protein translocase subunit SecY	26	10	114	10	1.37	0.63	1.24	0.172038	0.628918	0.561167	11	12	11	11	11	10	12	11	12	11	12	11	8.08437e+07	1.07007e+08	7.35602e+07	1.80418e+08	1.60327e+08	1.76303e+08	40.44	26.24	69.46	11.7	4.44	45.34	2.576	1.55	2.365	0.0121203	0.113249	0.0628821	6.02439e+07	1.08488e+08	8.86901e+07	1.29106e+08	1.25926e+08	4.29707e+07	1.96021e+08
P13982	arcC	Carbamate kinase	68	27	311	27	-1.18	-0.21	-1.23	0.283658	0.979953	0.574052	30	29	29	30	32	32	28	28	29	31	27	30	8.68751e+08	5.23247e+08	9.11724e+08	3.4587e+08	4.49484e+08	3.94513e+08	42.27	9.28	47.26	6.85	22.43	11.6	0.443	0.862	0.426	0.0250586	0.71071	0.0670501	1.18243e+09	6.38287e+08	5.58777e+08	4.89976e+08	6.44091e+08	1.29056e+09	3.6304e+08
Q9I3A4	PA1618	Putative esterase PA1618	50	6	48	6	1.19	0.78	1.32	0.32171	0.500748	0.492638	6	6	6	6	6	6	6	6	6	6	6	6	1.27286e+07	1.73268e+07	1.25378e+07	2.69437e+07	2.81314e+07	2.98709e+07	30.63	24.27	64.63	7.96	3.96	24.57	2.282	1.722	2.504	0.0291414	0.073461	0.0473752	1.02141e+07	1.5862e+07	2.06061e+07	1.45694e+07	2.05384e+07	7.65382e+06	2.8505e+07
B7VA62	sstT	Serine/threonine transporter SstT	8	3	15	3	1.18	0.33	1.44	0.32809	0.948667	0.419706	3	3	3	3	3	3	3	3	3	3	3	3	5.83757e+06	7.06854e+06	4.75774e+06	1.271e+07	1.08326e+07	1.21881e+07	11.51	14.01	54.82	16.6	0.82	45.98	2.264	1.257	2.71	0.0307492	0.553568	0.0312638	5.38046e+06	6.33351e+06	6.39996e+06	7.80697e+06	7.16197e+06	3.16059e+06	1.43009e+07
Q51575	xcpP	Type II secretion system protein N	59	9	33	9	-1.05	-0.79	-1.73	0.44113	0.369088	0.190076	8	7	7	8	7	8	4	7	6	5	5	5	1.57687e+07	1.21748e+07	1.73467e+07	7.7288e+06	6.83898e+06	5.33258e+06	21.22	10.1	23.31	14.9	2.86	4.76	0.483	0.579	0.302	0.0449042	0.0485162	0.0101615	1.83422e+07	1.35562e+07	1.13342e+07	1.30776e+07	1.46888e+07	2.04855e+07	6.95334e+06
Q9I509	PA0949	NAD(P)H dehydrogenase (quinone)	26	5	13	5	-1.44	-0.99	-2.33	0.106359	0.154949	0.0151332	5	5	5	5	5	4	4	4	3	3	3	3	1.10256e+07	1.22728e+07	1.61343e+07	9.38545e+06	9.23226e+06	9.60349e+06	40	23.01	26.48	23.32	22.4	45.67	0.369	0.503	0.199	0.006248	0.0140421	0.000523475	8.24371e+06	1.47462e+07	1.04146e+07	1.44625e+07	1.33498e+07	1.94997e+07	7.94668e+06
Q02ER8	hutH	Histidine ammonia-lyase	21	7	17	7	-1.65	-0.53	-1.06	0.0432007	0.74515	0.778429	5	6	6	6	6	6	5	6	4	5	5	5	1.22656e+07	6.31393e+06	9.2591e+06	3.65928e+06	4.85446e+06	3.73335e+06	21.04	13.25	28.53	2.32	23.8	24.02	0.319	0.692	0.478	0.0017629	0.175996	0.121695	1.05581e+07	1.42493e+07	5.74747e+06	6.93622e+06	7.54645e+06	1.13604e+07	3.59969e+06
Q02SJ2	eutC	Ethanolamine ammonia-lyase light chain	48	10	23	10	-1.32	-0.55	-1.37	0.172038	0.703791	0.466547	9	6	10	9	9	10	7	8	6	7	8	5	1.5465e+07	1.75687e+07	1.59729e+07	4.41613e+06	4.63948e+06	3.45737e+06	14.38	14.03	13.06	14.82	3.01	3.93	0.4	0.681	0.387	0.0120379	0.148568	0.0419078	1.39649e+07	1.71262e+07	1.94069e+07	1.59046e+07	1.45604e+07	1.75224e+07	3.9752e+06
Q9I137	gcvP1	Glycine dehydrogenase (decarboxylating) 1	65	51	562	50	-1.12	-0.85	-1.45	0.343573	0.459954	0.419706	55	57	57	56	55	57	46	49	49	47	46	48	8.93001e+08	7.1697e+08	9.14828e+08	4.89047e+08	5.9816e+08	4.71564e+08	30.89	7.1	0.3	20.62	39.37	30.42	0.46	0.553	0.366	0.0326625	0.0645876	0.0312988	1.11497e+09	7.15224e+08	7.53936e+08	6.81816e+08	9.16744e+08	9.12917e+08	5.66409e+08
Q9HU21	rmlC	dTDP-4-dehydrorhamnose 3,5-epimerase	69	16	154	16	1.06	0.13	1.38	0.471645	0.974177	0.454829	16	16	15	13	14	14	15	14	14	16	10	16	6.42888e+07	5.85568e+07	5.55667e+07	1.16659e+08	1.21947e+08	1.27976e+08	16.11	7.41	15.44	9.63	10.31	12.36	2.09	1.095	2.609	0.0518175	0.669119	0.0383218	5.734e+07	7.20798e+07	6.17103e+07	5.55644e+07	6.2004e+07	4.97976e+07	1.24894e+08
Q9HVC8	prmC	Release factor glutamine methyltransferase	17	4	7	4	-1.07	-0.92	-1.43	0.41158	0.353649	0.466547	3	3	2	2	2	2	2	2	2	2	2	2	2.5608e+06	1.36144e+06	1.3025e+06	848426	682737	506780	7.39	5.02	5.3	0.42	17.01	10.73	0.477	0.528	0.372	0.041158	0.0456935	0.0407602	2.43027e+06	2.69834e+06	1.31398e+06	1.41062e+06	1.35225e+06	1.25458e+06	850951
B3EWN9	B3EWN9	Azurin	76	11	939	3	-1.65	-0.98	-1.16	0.0433628	0.283233	0.657779	16	19	19	17	17	16	15	15	15	16	15	15	1.35579e+09	7.67923e+08	8.28395e+08	4.80962e+08	6.0982e+08	5.04259e+08	25.2	31.98	42.43	8.03	6.66	6.4	0.319	0.508	0.446	0.00178896	0.0327519	0.083626	1.13236e+09	1.62332e+09	9.66584e+08	6.10093e+08	1.12895e+09	6.07854e+08	5.09104e+08
Q9I738	eagT6	Effector EagT6	40	4	22	4	0.21	-0.38	1.32	0.988762	0.867863	0.534516	1	4	4	4	3	3	3	4	3	4	3	4	3.92803e+06	5.44329e+06	2.68349e+06	9.12966e+06	6.17848e+06	7.64149e+06	43.24	29.33	74.79	37.81	58.88	29.86	1.159	0.77	2.5	0.722949	0.303085	0.0559489	2.86428e+06	5.38685e+06	4.41043e+06	6.71804e+06	4.83382e+06	1.48973e+06	6.94149e+06
Q9I0F3	vgrG1c	Type VI secretion system spike protein VgrG1c	14	5	21	4	0.15	-0.54	1.32	0.990791	0.768538	0.505961	3	4	4	4	4	4	4	4	4	3	4	4	2.76702e+06	3.84315e+06	1.40105e+06	3.36887e+06	2.18397e+06	2.87176e+06	24.69	6.38	46.83	22.91	22.3	21.77	1.107	0.686	2.504	0.817861	0.189979	0.0513236	2.31959e+06	3.30076e+06	3.67355e+06	4.02059e+06	1.97648e+06	993157	2.86097e+06
Q9HXI2	secF	Protein translocase subunit SecF	20	7	59	7	0.75	-0.04	1.33	0.816452	0.997515	0.481516	5	7	7	7	7	7	8	8	7	8	7	8	1.859e+07	3.24803e+07	1.65244e+07	4.37619e+07	3.23973e+07	4.12818e+07	56.29	25.14	62.68	6.58	12.65	24.98	1.679	0.972	2.52	0.175393	0.8749	0.0458587	1.21985e+07	2.83305e+07	2.71385e+07	3.88735e+07	2.66038e+07	1.02638e+07	4.58486e+07
Q02T71	rpsQ	30S ribosomal protein S17	80	13	242	13	0.09	-0.56	1.19	0.990791	0.808881	0.625661	11	13	13	13	13	13	12	12	12	13	10	13	4.67986e+08	5.61084e+08	3.26561e+08	6.10721e+08	5.99779e+08	5.94323e+08	37.95	1.37	68.02	6.64	4.26	6.06	1.063	0.677	2.277	0.902549	0.238756	0.0753267	3.55449e+08	6.16153e+08	5.55684e+08	5.66536e+08	5.51621e+08	1.93325e+08	5.82701e+08
Q9X4P2	rppH	RNA pyrophosphohydrolase	45	5	26	5	0.55	0.45	1.13	0.947355	0.920254	0.724085	3	5	4	4	4	4	5	5	5	4	5	4	4.895e+06	5.33767e+06	3.54949e+06	7.49579e+06	9.01524e+06	7.91076e+06	37.83	0.25	66.71	2.32	23.48	28.12	1.469	1.368	2.184	0.320077	0.408247	0.0999589	3.72128e+06	6.43891e+06	5.34725e+06	5.32811e+06	5.92448e+06	2.12658e+06	7.37404e+06
Q9I5I6	PA0743	NAD-dependent L-serine dehydrogenase	25	4	21	4	0.19	-0.15	-1.39	0.988762	0.952904	0.466547	4	4	4	4	4	4	4	4	4	4	3	4	6.15117e+06	4.62431e+06	9.27838e+06	6.65187e+06	5.88853e+06	4.54281e+06	59.43	26.1	38.34	12.83	12.2	0.05	1.139	0.903	0.382	0.758932	0.608028	0.0424121	9.6271e+06	3.93025e+06	5.57337e+06	3.83686e+06	7.0263e+06	1.22523e+07	7.28557e+06
Q9HUU7	pitA	L-methionine sulfoximine/L-methionine sulfone acetyltransferase	26	4	19	4	-0.93	-0.33	-1.34	0.558449	0.910004	0.466547	3	4	4	4	3	4	4	4	4	4	3	4	1.0347e+07	7.36339e+06	1.15302e+07	5.69049e+06	5.23346e+06	4.66791e+06	6.58	23.48	15.73	5.13	8.26	0.61	0.523	0.797	0.395	0.0736721	0.363944	0.043021	1.08403e+07	9.87612e+06	8.70678e+06	6.22728e+06	1.0312e+07	1.28923e+07	5.4878e+06
Q9HUI9	aruH	Arginine--pyruvate transaminase AruH	14	5	15	5	0.38	0.63	1.29	0.988762	0.791481	0.546913	5	4	5	5	5	5	5	5	5	5	5	5	7.0622e+06	1.89871e+07	3.48174e+06	7.30622e+06	7.27967e+06	8.25034e+06	23.01	9.69	52.37	7.76	2.11	19.31	1.299	1.546	2.439	0.508288	0.205016	0.058169	8.32197e+06	5.99313e+06	2.03356e+07	1.7728e+07	5.13639e+06	2.36012e+06	7.71851e+06
Q9I742	clpV1	AAA+ ATPase ClpV1	40	32	149	30	0.83	0.54	1.28	0.743448	0.74515	0.532794	23	27	22	28	22	26	27	28	19	26	21	25	5.84879e+07	4.01434e+07	3.89142e+07	8.50471e+07	5.76945e+07	6.08279e+07	26.74	18.69	2.39	38.28	25.36	12.86	1.779	1.455	2.425	0.13102	0.175009	0.0555293	4.8301e+07	7.08232e+07	3.51455e+07	4.58521e+07	3.8261e+07	3.95785e+07	6.44309e+07
P47204	ftsZ	Cell division protein FtsZ	99	42	737	42	-0.97	-0.76	-1.5	0.530936	0.604759	0.370513	47	48	49	51	49	51	46	48	43	45	42	48	9.66759e+08	7.74436e+08	1.19651e+09	5.55048e+08	5.40943e+08	4.2971e+08	55.8	4.36	39.34	3.48	12.35	5.96	0.51	0.591	0.353	0.0630933	0.103542	0.0254665	1.46727e+09	6.36981e+08	7.98675e+08	7.50932e+08	8.99167e+08	1.59219e+09	5.41547e+08
P95459	cspA	Major cold shock protein CspA	62	5	125	5	0.76	0.33	1.11	0.807869	0.915306	0.718913	4	5	5	5	5	4	4	4	4	4	4	4	1.96667e+08	2.21856e+08	1.47971e+08	3.31378e+08	2.92599e+08	3.02442e+08	63.15	16.59	73.24	7.14	24.53	9.38	1.696	1.255	2.152	0.166945	0.377822	0.0973901	1.21655e+08	3.17931e+08	2.4961e+08	1.97188e+08	2.62564e+08	8.33906e+07	3.15048e+08
Q02ML9	csy1	CRISPR-associated protein Csy1	69	26	261	26	-0.69	-0.87	-1.02	0.820521	0.438003	0.798465	28	29	29	29	28	29	28	28	27	29	26	27	1.78546e+08	1.31732e+08	1.79402e+08	1.04874e+08	8.7567e+07	7.98475e+07	27.73	13.54	30.81	0.35	13.49	3.25	0.618	0.549	0.493	0.179656	0.0609156	0.130348	2.17784e+08	1.46378e+08	1.19671e+08	1.45008e+08	1.43775e+08	2.23858e+08	1.05132e+08
Q02EA3	hemC	Porphobilinogen deaminase	80	19	145	19	-0.59	-0.52	-1.05	0.893298	0.818144	0.770114	19	19	18	18	18	19	18	16	16	16	15	17	1.0367e+08	5.91945e+07	8.90274e+07	6.66998e+07	6.28341e+07	6.20983e+07	23.56	12.23	30.07	0.79	5.56	1.13	0.664	0.696	0.483	0.251425	0.259134	0.119255	1.22654e+08	8.76238e+07	5.42784e+07	6.4556e+07	7.17363e+07	1.10486e+08	6.70741e+07
Q9I0K9	purB	Adenylosuccinate lyase	73	28	309	28	-0.39	-0.37	-1.01	0.988762	0.925573	0.808524	31	32	32	32	31	33	33	32	27	31	29	31	2.53971e+08	1.98378e+08	2.93199e+08	2.08372e+08	1.77381e+08	1.54607e+08	30.63	2.93	32.58	4.26	3.53	0.4	0.765	0.776	0.497	0.444341	0.471746	0.134439	3.16489e+08	2.03803e+08	1.9431e+08	2.02531e+08	2.31893e+08	3.70712e+08	2.1475e+08
P52111	glpD	Glycerol-3-phosphate dehydrogenase	21	8	32	8	0.76	0.36	1.08	0.807869	0.934351	0.748135	6	7	6	7	6	5	6	6	6	6	7	7	9.23183e+06	8.19845e+06	8.27722e+06	1.27212e+07	1.37367e+07	1.26476e+07	5.09	7.23	21.56	7.95	21.64	45.56	1.696	1.283	2.108	0.167347	0.50431	0.106876	9.57008e+06	8.90553e+06	7.78932e+06	8.62908e+06	9.65197e+06	7.09828e+06	1.34578e+07
Q9HUK9	rhdA	Thiosulfate sulfurtransferase	66	12	106	12	-0.84	-0.59	-1.22	0.67191	0.657433	0.586086	12	11	12	12	11	12	11	12	10	12	10	10	5.17922e+07	3.65238e+07	5.23156e+07	3.19435e+07	3.1002e+07	2.72164e+07	29.87	12.64	39.91	2.08	3.16	0.56	0.557	0.666	0.429	0.105155	0.130366	0.0695088	6.41772e+07	4.17973e+07	3.99481e+07	3.3393e+07	3.91435e+07	6.99202e+07	3.24174e+07
Q02GV8	gatA	Glutamyl-tRNA(Gln) amidotransferase subunit A	71	31	421	31	-0.38	-0.45	-1.06	0.988762	0.907069	0.768123	35	38	37	36	38	39	36	36	33	36	29	38	3.11046e+08	2.4008e+08	3.52412e+08	2.28966e+08	2.26427e+08	2.0817e+08	35.42	7.4	37.87	0.61	10.68	14.96	0.768	0.731	0.481	0.449301	0.358643	0.116927	4.01749e+08	2.40821e+08	2.52991e+08	2.27828e+08	2.67816e+08	4.63729e+08	2.29952e+08
P57109	maiA	Maleylacetoacetate isomerase	56	10	113	10	-0.6	-0.59	-1.55	0.893298	0.797905	0.327875	12	11	12	12	11	11	11	11	11	11	12	11	2.08604e+08	1.50527e+08	2.19757e+08	1.46132e+08	1.22824e+08	9.93571e+07	29.95	7.95	17.6	2.4	6.97	13.87	0.66	0.665	0.34	0.244964	0.215853	0.0207684	2.5865e+08	1.68242e+08	1.59242e+08	1.42289e+08	1.93912e+08	2.49047e+08	1.48632e+08
Q9ZAA1	exaC	Acetaldehyde dehydrogenase	67	26	502	26	-0.91	-0.67	-1.3	0.586495	0.711674	0.514076	30	27	30	30	30	30	28	30	28	28	26	27	4.40378e+08	3.99134e+08	5.77037e+08	2.87486e+08	3.58444e+08	2.75895e+08	53.64	18.58	39.5	6.97	27.26	27.56	0.531	0.627	0.406	0.0803224	0.151887	0.0533475	6.56474e+08	2.95416e+08	4.55535e+08	3.49716e+08	4.331e+08	7.68811e+08	3.02024e+08
Q9HXI8	iscS	Cysteine desulfurase IscS	77	34	459	34	0.76	0.71	1.24	0.807869	0.512547	0.563668	36	37	38	37	38	38	37	37	36	37	35	37	3.67165e+08	3.87624e+08	2.7144e+08	6.20606e+08	6.06342e+08	6.04991e+08	32.05	0.69	68.47	4.17	7.02	17.58	1.696	1.641	2.357	0.16695	0.0758818	0.0638114	2.9155e+08	4.62391e+08	3.89511e+08	3.85747e+08	4.60425e+08	1.60025e+08	6.39204e+08
Q9HXE4	dauB	NAD(P)H-dependent anabolic L-arginine dehydrogenase DauB	49	10	42	10	-0.58	-0.84	-1.58	0.904192	0.307355	0.302625	10	9	9	10	10	10	10	10	9	10	8	9	1.68665e+07	1.24199e+07	1.63591e+07	1.0944e+07	7.76788e+06	5.10245e+06	19.94	17.49	28.38	6.2	4.52	3.79	0.669	0.559	0.334	0.259146	0.037498	0.0187611	1.94384e+07	1.46349e+07	1.40638e+07	1.09683e+07	1.33473e+07	2.00506e+07	1.04742e+07
A6UYD2	rpiA	Ribose-5-phosphate isomerase A	54	10	100	10	-0.43	-0.42	-1.11	0.985868	0.808881	0.724085	11	10	11	10	10	11	10	10	9	10	8	10	2.89341e+07	2.21927e+07	2.74229e+07	2.05847e+07	1.88946e+07	1.6898e+07	21.26	10.95	18.71	3.74	13.61	22.85	0.74	0.746	0.464	0.391977	0.238207	0.0997324	3.36653e+07	2.48678e+07	2.39833e+07	2.05358e+07	2.40057e+07	3.13265e+07	2.11369e+07
Q02PW9	cmk	Cytidylate kinase	46	10	65	10	-0.61	-0.91	-1.06	0.891711	0.167452	0.768123	10	10	8	11	10	11	10	10	10	10	9	11	4.00388e+07	2.87387e+07	4.12291e+07	3.09931e+07	2.47344e+07	2.1293e+07	38.55	10.92	9.71	1.38	3.12	9.54	0.655	0.533	0.48	0.236436	0.0159263	0.115961	5.29566e+07	3.02721e+07	2.65991e+07	3.10504e+07	3.84894e+07	4.41638e+07	3.06928e+07
Q02R10	PA14_18590	UPF0246 protein PA14_18590	53	14	94	14	-0.62	-0.84	-1.69	0.882858	0.33499	0.208696	15	15	14	14	14	14	15	15	13	14	12	14	6.16829e+07	4.69907e+07	6.0517e+07	4.43308e+07	3.74196e+07	3.46788e+07	22.77	3.77	19.23	7.19	9.92	10.72	0.65	0.557	0.309	0.229017	0.0426816	0.0117192	7.2563e+07	5.24342e+07	4.57546e+07	4.82601e+07	5.27797e+07	6.93886e+07	4.66449e+07
Q9HXB1	ivy	Inhibitor of vertebrate lysozyme	43	3	32	3	-0.19	-0.56	-1.32	0.988762	0.711674	0.492638	3	3	3	3	3	3	3	3	3	3	3	3	1.07557e+07	7.75654e+06	1.0255e+07	8.56587e+06	7.03474e+06	4.56047e+06	0.63	13.88	11.49	11.69	4.92	7.05	0.874	0.68	0.399	0.684717	0.151735	0.0474447	1.0804e+07	1.07076e+07	8.55891e+06	7.0294e+06	1.11252e+07	9.45297e+06	7.88499e+06
Q9I1V0	glgA	Glycogen synthase	16	6	19	2	-0.39	-0.22	-1.05	0.988762	0.935003	0.812327	3	1	5	4	4	4	4	4	3	3	3	3	5.68606e+06	4.63845e+06	7.1964e+06	4.38329e+06	3.58075e+06	2.74581e+06	50.59	14.98	6.96	6.45	11.39	9.34	0.761	0.86	0.483	0.436328	0.510752	0.136483	8.26733e+06	3.91072e+06	5.15892e+06	4.1705e+06	6.85074e+06	7.5595e+06	4.18759e+06
Q9HV31	pmrB	Sensor protein kinase PmrB	11	4	13	4	0.69	0.66	1.29	0.874893	0.808881	0.505961	4	4	4	4	3	3	3	3	4	4	4	4	1.83896e+06	1.75285e+06	1.24164e+06	3.23612e+06	3.16653e+06	3.89003e+06	65.77	5.49	10.82	11.76	26.88	24.84	1.608	1.581	2.453	0.215912	0.243554	0.0516222	1.11124e+06	3.04324e+06	1.82226e+06	1.68609e+06	1.34061e+06	1.14998e+06	3.51737e+06
Q9X2N2	pgl	6-phosphogluconolactonase	36	6	39	6	-0.33	-0.47	-1.04	0.988762	0.794513	0.778429	6	5	6	5	5	6	5	5	5	5	6	5	2.55408e+07	1.85165e+07	2.49376e+07	1.67139e+07	1.42203e+07	1.34083e+07	44.1	17.03	30.83	5.44	1.66	5.03	0.795	0.72	0.485	0.508748	0.210954	0.121451	3.52634e+07	1.84988e+07	1.64063e+07	2.08982e+07	1.99816e+07	3.1123e+07	1.60826e+07
Q9I753	tssK1	Type VI secretion system baseplate component TssK1	41	16	63	16	0.3	0.65	1.03	0.988762	0.722724	0.778429	11	13	13	13	11	12	11	14	10	14	11	12	1.99815e+07	1.6767e+07	1.24302e+07	2.52362e+07	2.33739e+07	2.40361e+07	16.32	2.8	2.48	26.62	21.48	1.65	1.229	1.57	2.047	0.607861	0.157915	0.121232	1.77948e+07	2.2437e+07	1.64386e+07	1.71021e+07	1.26503e+07	1.2214e+07	2.08587e+07
P28811	mmsB	3-hydroxyisobutyrate dehydrogenase	54	11	150	11	-0.62	-0.46	-1.07	0.882858	0.900428	0.761875	10	10	10	10	10	10	9	9	9	9	9	10	9.39733e+07	7.96172e+07	1.1345e+08	6.65653e+07	7.10972e+07	5.92762e+07	25.68	10.38	33.99	12.9	15.28	0.03	0.651	0.725	0.475	0.229325	0.343599	0.11045	1.12918e+08	7.82072e+07	8.56935e+07	7.39717e+07	8.87845e+07	1.44969e+08	7.29426e+07
Q02KH3	mtnB	Methylthioribulose-1-phosphate dehydratase	48	7	44	7	-0.81	-0.56	-1.43	0.716358	0.648324	0.428878	6	6	6	6	6	7	7	7	6	6	5	6	2.78494e+07	2.19279e+07	3.0848e+07	1.68557e+07	1.53902e+07	1.28363e+07	31.56	10.7	38.01	9.29	3.09	1.25	0.57	0.678	0.37	0.118611	0.128269	0.032943	3.49454e+07	2.21944e+07	2.36555e+07	2.03264e+07	2.34181e+07	4.06352e+07	1.57821e+07
Q9I587	fumC1	Fumarate hydratase class II 1	74	20	213	20	-0.68	-0.65	-1.09	0.827485	0.733487	0.744325	22	23	23	24	23	24	19	21	16	21	18	20	1.86355e+08	1.57024e+08	2.09609e+08	1.34641e+08	1.33691e+08	1.2506e+08	35.49	6.94	27.15	5.88	5.43	6.83	0.622	0.638	0.47	0.185944	0.169341	0.105998	2.4082e+08	1.44209e+08	1.64923e+08	1.49503e+08	1.72577e+08	2.54588e+08	1.29156e+08
Q9I4W3	dapA	4-hydroxy-tetrahydrodipicolinate synthase	74	21	238	21	-0.99	-0.97	-1.32	0.510829	0.29178	0.498822	23	25	25	25	23	25	22	24	23	25	22	25	3.34978e+08	2.63952e+08	3.3058e+08	1.92615e+08	1.53701e+08	1.37282e+08	27.18	3.28	32.59	5.65	5.5	14.26	0.505	0.511	0.4	0.0590528	0.0344271	0.0497477	4.06956e+08	2.7573e+08	2.70144e+08	2.57902e+08	2.61428e+08	4.18025e+08	1.8507e+08
Q51547	phoU	Phosphate-specific transport system accessory protein PhoU homolog	47	10	76	10	-0.62	-0.63	-1.15	0.882858	0.543262	0.680137	10	9	9	9	11	11	11	11	11	10	9	9	3.70037e+07	2.77055e+07	4.22134e+07	2.17098e+07	1.84423e+07	1.88784e+07	30.72	3.95	49.69	6.28	0.12	20.09	0.651	0.648	0.452	0.230041	0.0835975	0.0886451	4.61424e+07	2.96749e+07	2.69416e+07	2.8491e+07	2.92454e+07	6.09316e+07	2.07656e+07
Q9HU66	thiI	tRNA sulfurtransferase	27	7	19	7	0.81	0.35	1.08	0.768094	0.948667	0.749759	4	5	4	6	6	3	6	5	5	5	6	5	3.91411e+06	4.80126e+06	3.31524e+06	6.54563e+06	6.25602e+06	5.86836e+06	6.24	10.24	60.45	14.34	18.76	47.92	1.757	1.279	2.107	0.139841	0.56062	0.107782	3.74496e+06	4.0909e+06	4.46528e+06	5.16252e+06	5.23466e+06	2.09963e+06	7.24679e+06
Q02DY9	betB	NAD/NADP-dependent betaine aldehyde dehydrogenase	83	29	375	29	0.73	0.74	1.04	0.833151	0.475006	0.768123	27	27	27	26	29	28	29	29	28	26	27	26	2.41787e+08	2.0946e+08	1.73393e+08	3.65585e+08	3.58617e+08	3.88214e+08	20.43	15.1	29	2.61	6.87	4.98	1.653	1.669	2.059	0.18937	0.0671273	0.118359	2.09058e+08	2.7964e+08	2.33158e+08	1.8817e+08	2.13485e+08	1.40831e+08	3.72401e+08
Q9I5G5	pdxJ	Pyridoxine 5'-phosphate synthase	37	8	48	8	-0.77	0	-1.02	0.768094	0.997515	0.798465	6	7	7	7	7	7	6	6	6	6	6	7	2.75706e+07	1.86511e+07	2.40775e+07	1.58432e+07	1.79422e+07	1.11622e+07	0.15	4.19	21.59	5.79	6.18	16.2	0.586	1	0.494	0.138086	0.871955	0.131343	2.76008e+07	2.75404e+07	1.92123e+07	1.81063e+07	2.8083e+07	2.06433e+07	1.52069e+07
P72161	pbpG	D-alanyl-D-alanine endopeptidase	33	7	31	7	0.76	0.95	1.09	0.808164	0.368547	0.766825	6	5	6	6	6	7	6	7	7	7	7	7	4.47367e+06	4.56597e+06	3.84568e+06	8.04833e+06	1.05855e+07	8.37496e+06	10.46	4.23	13.33	6.29	36.7	2.53	1.689	1.928	2.124	0.170589	0.0480243	0.111958	4.8176e+06	4.15429e+06	4.70451e+06	4.43152e+06	4.2269e+06	3.49884e+06	8.41447e+06
Q9LCT6	ddlB	D-alanine--D-alanine ligase B	77	16	109	16	-0.38	-0.79	-1.11	0.988762	0.476884	0.724085	16	15	15	17	16	16	16	16	14	15	14	14	7.33204e+07	6.5462e+07	7.6747e+07	5.5532e+07	3.95288e+07	3.70087e+07	15.09	1.57	4.66	12.58	8.16	14.6	0.766	0.579	0.464	0.445856	0.0676067	0.100208	8.16092e+07	6.58736e+07	6.4737e+07	6.61951e+07	7.42592e+07	7.9318e+07	5.07923e+07
P38107	mucA	Sigma factor AlgU negative regulatory protein	75	11	89	11	-0.3	-0.58	-1.14	0.988762	0.808881	0.680137	12	13	12	12	13	13	12	11	12	12	11	12	9.92785e+07	7.70586e+07	1.11463e+08	8.93532e+07	8.82409e+07	8.53372e+07	50.08	10.31	17.63	13.88	1.09	1.8	0.813	0.67	0.452	0.54728	0.22674	0.0892035	1.43745e+08	6.85675e+07	7.16321e+07	8.28962e+07	9.83325e+07	1.26346e+08	9.85996e+07
Q9I4N6	fliS	Flagellar secretion chaperone FliSB	50	4	16	4	-0.88	-0.94	-1.41	0.622191	0.252456	0.466547	2	2	2	2	2	2	2	2	2	2	2	2	6.7946e+06	5.00852e+06	5.92316e+06	3.69232e+06	3.10348e+06	2.73263e+06	15.63	34.27	6.34	8.66	3.69	11.92	0.544	0.522	0.376	0.0923522	0.0272956	0.0431073	6.08112e+06	7.59178e+06	6.41356e+06	3.91129e+06	6.19515e+06	5.66312e+06	3.47285e+06
P43336	phhC	Aromatic-amino-acid aminotransferase	86	34	463	34	-0.4	-0.71	-1.03	0.988762	0.648324	0.790154	33	36	35	36	36	35	30	31	29	32	29	33	6.88833e+08	6.51562e+08	7.95201e+08	5.18225e+08	4.68043e+08	4.26306e+08	30.85	11.56	23.42	1.81	4.28	3.02	0.757	0.61	0.49	0.426321	0.127739	0.127078	8.59807e+08	5.51858e+08	7.07186e+08	6.00313e+08	6.72801e+08	9.39869e+08	5.24893e+08
Q51551	pyrC'	Dihydroorotase-like protein	59	16	116	16	-0.36	-0.6	-1.03	0.988762	0.791522	0.790154	13	15	15	14	14	14	14	14	14	14	14	15	8.58483e+07	7.83444e+07	5.24054e+08	4.68583e+08	5.46646e+08	4.97504e+08	18.69	1	10.87	5.39	15.3	24.77	0.781	0.659	0.49	0.478212	0.206314	0.12693	9.80535e+07	7.51624e+07	7.89001e+07	7.77926e+07	4.85225e+08	5.6599e+08	4.86803e+08
Q02ED9	PA14_69010	UPF0149 protein PA14_69010	46	4	17	4	-0.16	-0.59	-1.28	0.988762	0.687916	0.550069	3	4	4	4	4	4	3	3	3	3	3	3	5.18304e+06	6.82317e+06	5.43484e+06	3.36922e+06	2.62683e+06	2.507e+06	37.54	54.14	56.51	27.93	13.41	3.41	0.893	0.663	0.41	0.727408	0.141657	0.0605675	3.94874e+06	6.80317e+06	1.0213e+07	4.55845e+06	3.55976e+06	8.29762e+06	2.7582e+06
Q9HZK1	PA3004	S-methyl-5'-thioinosine phosphorylase	40	7	89	7	-0.28	-0.69	-1.16	0.988762	0.616788	0.657822	8	8	8	8	8	8	8	8	8	8	8	8	5.5877e+07	4.71713e+07	5.24151e+07	4.45189e+07	4.3222e+07	3.95974e+07	27.77	11.78	15.8	3.11	11.11	6.57	0.822	0.619	0.446	0.566705	0.108471	0.0839269	6.81753e+07	4.57972e+07	5.12775e+07	4.33939e+07	4.68517e+07	5.86393e+07	4.55075e+07
Q9I4N1	fliI	Flagellum-specific ATP synthase	39	12	26	12	-0.15	-0.67	-1.24	0.988762	0.564886	0.570259	9	10	10	8	8	9	9	9	7	9	8	8	9.22282e+06	8.90199e+06	1.03715e+07	1.16435e+07	1.29317e+07	1.69457e+07	40.04	22.88	24.59	12.84	19.76	17.53	0.899	0.631	0.424	0.740477	0.0899662	0.0656814	1.23385e+07	6.89393e+06	1.04799e+07	7.56165e+06	8.70097e+06	1.23628e+07	1.06304e+07
Q02R23	arnB	UDP-4-amino-4-deoxy-L-arabinose--oxoglutarate aminotransferase	17	6	36	6	0.68	1	1.54	0.876264	0.292886	0.330603	6	6	6	6	6	5	6	6	6	6	6	6	7.79055e+06	7.19921e+06	4.87403e+06	1.21592e+07	1.32949e+07	1.57682e+07	52.74	13.83	64.15	18.64	19.28	19.37	1.6	1.996	2.906	0.221129	0.0348166	0.0212382	5.26492e+06	1.15277e+07	7.94147e+06	6.52633e+06	7.94979e+06	2.98828e+06	1.38828e+07
Q9HTN9	rpmG	50S ribosomal protein L33	84	7	168	7	-0.36	0.54	1.16	0.988762	0.73662	0.652146	7	8	8	8	8	7	7	8	8	7	7	8	6.36733e+08	5.16345e+08	4.76041e+08	5.65495e+08	7.95145e+08	8.29814e+08	34.91	14.34	46.08	4.02	7.35	12.16	0.779	1.452	2.241	0.473118	0.171736	0.081152	4.94866e+08	8.19272e+08	4.6639e+08	5.71651e+08	6.67573e+08	3.39461e+08	5.49645e+08
Q51487	oprM	Outer membrane protein OprM	75	30	261	30	-0.75	-0.38	-1.01	0.787363	0.925573	0.810223	29	29	29	29	29	29	27	27	26	28	25	28	2.89994e+08	2.43785e+08	2.82072e+08	1.95541e+08	2.49909e+08	2.15452e+08	3.75	21.32	0.65	12.85	3.48	7.54	0.593	0.768	0.498	0.146861	0.45046	0.135401	2.82399e+08	2.97793e+08	2.09433e+08	2.83773e+08	2.80783e+08	2.83368e+08	1.78506e+08
Q9HX08	ubiX	Flavin prenyltransferase UbiX	22	4	23	4	-0.28	-0.6	-1.32	0.988762	0.693339	0.540174	4	4	3	3	4	4	4	4	4	4	4	4	7.6961e+06	4.1748e+06	8.5354e+06	6.32406e+06	4.60898e+06	3.71906e+06	40.24	6.12	33.82	0.52	17.2	10.18	0.823	0.661	0.4	0.570881	0.144081	0.0567838	1.03123e+07	5.74361e+06	3.99785e+06	4.35958e+06	6.68805e+06	1.0893e+07	6.30068e+06
Q02PA2	lap	Aminopeptidase	45	20	134	20	0.88	0.68	1.2	0.677009	0.576077	0.603276	18	18	17	19	17	19	20	19	17	20	18	20	4.79429e+07	3.92484e+07	4.50385e+07	8.24411e+07	6.91029e+07	1.06749e+08	16.63	29.04	16.69	19.62	29.41	11.52	1.846	1.599	2.298	0.107453	0.0927823	0.0720895	5.39558e+07	4.26001e+07	3.18684e+07	4.83376e+07	4.00017e+07	5.07095e+07	9.47963e+07
Q9HWE3	rpmC	50S ribosomal protein L29	89	9	202	9	-1.49	-1.01	-0.83	0.0838808	0.25302	0.933957	10	10	10	10	10	10	10	10	9	10	9	10	9.82896e+08	6.30991e+08	9.56827e+08	3.88235e+08	7.29476e+08	7.94035e+08	54.63	29.51	53.85	30.71	12.43	31.52	0.355	0.497	0.562	0.00455138	0.0274701	0.21778	1.47726e+09	6.5397e+08	5.10556e+08	7.79835e+08	6.40771e+08	1.42877e+09	3.1135e+08
A4XRA9	arcA	Arginine deiminase	24	12	303	3	-1.25	-1.18	-0.91	0.212942	0.0426039	0.883044	6	6	6	6	6	6	5	6	5	6	5	6	3.77685e+07	4.29764e+07	3.90974e+07	2.62668e+07	2.6165e+07	2.47963e+07	18.26	26.77	26.81	5.93	35.86	41.09	0.42	0.442	0.533	0.0173256	0.00296259	0.178124	3.31689e+07	4.30059e+07	5.20513e+07	3.54837e+07	4.73682e+07	3.22708e+07	2.73915e+07
P20581	pqsE	2-aminobenzoylacetyl-CoA thioesterase	73	18	414	18	-0.75	-1.64	-0.52	0.790653	0.00484511	0.96472	22	23	23	23	23	23	20	22	19	19	19	22	3.91655e+08	3.3429e+08	3.92806e+08	2.37894e+08	1.03663e+08	2.66973e+08	4.11	31.85	43.94	5.68	11.44	13.48	0.596	0.32	0.697	0.150084	0.000241277	0.440975	3.8044e+08	4.03201e+08	4.20385e+08	2.65828e+08	5.41674e+08	2.84852e+08	2.47641e+08
G3XDA3	ctpH	Methyl-accepting chemotaxis protein CtpH	8	4	43	3	0.26	1.12	-0.55	0.988762	0.180122	0.955952	3	3	2	2	3	3	3	3	3	3	3	3	2.78956e+07	6.22883e+06	3.3157e+07	2.51433e+07	2.52852e+07	2.39107e+07	59.86	32.31	11.29	9.42	9.55	19.02	1.194	2.166	0.682	0.663128	0.0175354	0.415277	4.38229e+07	1.7757e+07	7.85972e+06	4.93634e+06	3.06077e+07	3.59185e+07	2.68773e+07
Q9I3J5	PA1518	5-hydroxyisourate hydrolase	48	3	29	3	0.43	-1.52	0.36	0.988762	0.0107231	0.966207	2	3	3	2	2	3	2	2	3	3	3	3	3.41605e+06	4.98136e+06	1.98925e+06	2.9661e+06	2.76574e+06	2.76297e+06	17.15	61.28	2.91	17.76	3.06	0.92	1.35	0.349	1.286	0.443241	0.000586908	0.581604	3.02402e+06	3.85889e+06	7.92254e+06	3.13207e+06	2.03055e+06	1.94879e+06	2.61438e+06
B7V0N8	recF	DNA replication and repair protein RecF	16	4	18	4	0.15	-1.58	0.03	0.990791	0.00363817	0.996498	4	4	4	4	4	4	4	4	4	4	4	4	9.11302e+06	1.0482e+07	4.75177e+06	4.08644e+06	3.49463e+06	3.46784e+06	32.81	12.71	49.23	14.97	5.79	34.45	1.107	0.335	1.02	0.817725	0.00017791	0.942369	7.19491e+06	1.15425e+07	9.57867e+06	1.14706e+07	3.30426e+06	6.83338e+06	3.67442e+06
Q02MM0	csy2	CRISPR-associated protein Csy2	59	15	119	15	0.24	-1.16	0.36	0.988762	0.122392	0.966207	14	16	16	15	15	14	14	15	14	14	13	16	6.88612e+07	8.66869e+07	4.6557e+07	7.3946e+07	5.95655e+07	6.01413e+07	42.19	1.4	74.7	0.32	13.56	7.23	1.177	0.446	1.286	0.691704	0.0103778	0.582982	5.06216e+07	9.36727e+07	8.58357e+07	8.75466e+07	8.37916e+07	2.58683e+07	7.41161e+07
Q9HWA7	pprA	Two-component sensor PprA	2	2	7	2	0.68	1.3	0.52	0.876264	0.167452	0.96472	2	2	2	2	2	2	2	2	2	2	2	2	1.25057e+06	963960	1.44476e+06	2.00051e+06	2.03397e+06	2.16824e+06	47.47	17.14	1.26	7.72	19.65	8	1.6	2.458	1.432	0.22078	0.0157503	0.453428	1.77325e+06	881960	1.08878e+06	853449	1.43196e+06	1.45768e+06	2.11294e+06
Q9HTS5	cyaY	Iron-sulfur cluster assembly protein CyaY	52	4	38	4	0.36	1.05	0.54	0.988762	0.230813	0.959358	4	4	4	4	4	4	4	4	4	4	4	4	9.92439e+06	6.23797e+06	1.08037e+07	1.20488e+07	1.44807e+07	1.39632e+07	26.8	11.03	37.8	3.93	4.61	7.33	1.28	2.071	1.449	0.534007	0.0245413	0.420204	1.20226e+07	8.19239e+06	6.74503e+06	5.76902e+06	8.21516e+06	1.42078e+07	1.23882e+07
P21629	braF	High-affinity branched-chain amino acid transport ATP-binding protein BraF	38	8	47	8	-0.05	-1.04	-0.02	0.990791	0.0779895	0.996538	7	8	8	8	8	8	7	8	7	8	6	7	2.73528e+07	3.26463e+07	2.8514e+07	2.8841e+07	2.44858e+07	2.91933e+07	12.03	21.67	8.1	6.03	2.75	0.2	0.967	0.487	0.987	0.893199	0.00605302	0.983089	2.9788e+07	2.51167e+07	2.79749e+07	3.80977e+07	3.0197e+07	2.69247e+07	3.00977e+07
Q9HXJ1	hscB	Co-chaperone protein HscB homolog	22	4	34	4	0.4	1.18	0.64	0.988762	0.0721132	0.93493	4	4	4	4	4	4	4	4	4	4	4	4	2.06271e+07	1.32638e+07	2.08301e+07	2.86605e+07	3.55599e+07	3.59873e+07	42.11	31.76	9.83	7.3	17.92	1.7	1.321	2.261	1.554	0.478941	0.00549989	0.338717	2.80402e+07	1.51739e+07	1.05548e+07	1.66682e+07	1.94292e+07	2.23319e+07	3.01806e+07
Q51506	soxR	Redox-sensitive transcriptional activator SoxR	29	3	16	3	0.79	1.22	0.66	0.790653	0.213152	0.93493	3	2	3	3	3	3	3	3	3	3	3	3	1.76509e+06	1.37065e+06	1.70371e+06	2.9984e+06	3.19289e+06	3.04913e+06	36.67	16.51	18.21	1.14	43.71	41.31	1.729	2.324	1.582	0.151615	0.0220898	0.320327	2.30156e+06	1.35367e+06	1.54126e+06	1.21893e+06	1.49678e+06	1.93925e+06	3.02257e+06
A6V1R8	rnt	Ribonuclease T	43	6	55	6	0.01	-1.04	-0.63	0.99499	0.120718	0.93493	6	6	5	4	6	6	5	6	3	5	4	5	7.92362e+06	1.02127e+07	8.53873e+06	7.44989e+06	5.44132e+06	4.75812e+06	17.07	27.1	10.01	8.82	15.06	2.93	1.005	0.488	0.647	0.977312	0.0101817	0.363886	7.01849e+06	8.94547e+06	1.23998e+07	8.41137e+06	7.95435e+06	9.16604e+06	6.99901e+06
G3XCY4	amrZ	Transcription factor AmrZ	51	5	41	5	0.64	1.35	0.33	0.893298	0.0211166	0.981621	5	5	5	5	5	5	5	5	5	5	5	5	1.90288e+07	1.36782e+07	2.14175e+07	2.45624e+07	3.49937e+07	2.9645e+07	55.11	8.1	35.29	8.62	9.91	2.34	1.557	2.547	1.258	0.249699	0.00135472	0.61629	2.87137e+07	1.26106e+07	1.44849e+07	1.29163e+07	1.6598e+07	2.76364e+07	2.31087e+07
P40883	pchR	Regulatory protein PchR	64	12	60	12	-0.08	-1.46	-0.83	0.990791	0.00888639	0.933957	12	11	12	12	12	12	11	10	8	9	9	10	1.27009e+07	1.86706e+07	1.53664e+07	1.05924e+07	6.7029e+06	9.40626e+06	43.78	6.89	4.92	8.19	0.13	8.59	0.949	0.364	0.562	0.854498	0.000474419	0.218049	1.74921e+07	9.22197e+06	1.96034e+07	1.77821e+07	1.48403e+07	1.59111e+07	1.12243e+07
Q9I3D2	sucB	Dihydrolipoyllysine-residue succinyltransferase component of 2-oxoglutarate dehydrogenase complex	78	30	954	30	-0.25	-1.21	-0.96	0.988762	0.0915674	0.856054	35	33	32	35	34	36	32	33	29	33	28	33	8.27973e+08	7.41067e+08	9.37563e+08	6.74649e+08	5.6e+08	5.13742e+08	22.19	0.25	18.7	3.67	0.67	4.3	0.84	0.432	0.513	0.606866	0.00747657	0.152678	9.69912e+08	7.06806e+08	7.39779e+08	7.42357e+08	8.20809e+08	1.07092e+09	6.92406e+08
Q59635	katB	Catalase	13	5	24	4	0.6	1.1	0.97	0.91059	0.289989	0.839206	3	3	3	4	3	3	4	4	4	3	4	4	2.74293e+06	2.16537e+06	2.43894e+06	4.39705e+06	4.48836e+06	4.72497e+06	0.99	15.27	13.34	6.15	11.19	17.1	1.519	2.142	1.962	0.278433	0.0340857	0.145523	2.72387e+06	2.76212e+06	2.41333e+06	1.94289e+06	2.68101e+06	2.21873e+06	4.20994e+06
O87014	usg	USG-1 protein homolog	18	3	22	3	-0.08	-1.31	-0.92	0.990791	0.0595118	0.883044	3	3	3	3	3	3	3	3	2	2	2	2	2.58142e+06	3.02515e+06	3.3645e+06	2.32088e+06	693731	692405	31.97	14.17	50.08	13.4	26.98	28.16	0.948	0.402	0.528	0.850773	0.00440531	0.174943	3.24904e+06	2.05099e+06	3.34515e+06	2.73576e+06	2.32358e+06	4.87172e+06	2.11045e+06
Q51508	pchA	Salicylate biosynthesis isochorismate synthase	34	13	89	13	-0.39	-1.21	-0.8	0.988762	0.0907397	0.93493	13	13	13	12	13	13	13	13	12	13	13	12	1.3787e+08	1.29148e+08	1.34632e+08	1.03526e+08	9.62131e+07	9.38883e+07	39.07	13.24	37.15	1.65	11.41	4.91	0.762	0.431	0.575	0.437122	0.00736828	0.23616	1.83085e+08	1.03822e+08	1.41858e+08	1.17577e+08	1.76192e+08	1.02875e+08	1.02328e+08
Q51404	fumC2	Fumarate hydratase class II 2	25	8	29	8	-1	-1.44	-0.79	0.488211	0.00965941	0.93493	8	8	8	7	7	8	7	8	4	6	6	6	2.00748e+07	1.81997e+07	1.82319e+07	8.31829e+06	4.65045e+06	7.95669e+06	26.36	22.78	30.49	18.17	52.02	4.07	0.498	0.369	0.58	0.0547322	0.000520022	0.244579	2.4241e+07	1.66246e+07	2.14101e+07	1.54707e+07	1.4646e+07	2.26958e+07	9.46572e+06
Q03027	aprF	Alkaline protease secretion protein AprF	19	8	12	8	-1.66	0.44	-0.6	0.0419746	0.925573	0.9494	7	7	7	8	8	7	5	6	8	7	5	8	1.05848e+07	5.0666e+06	6.52189e+06	2.48451e+06	8.54607e+06	4.1686e+06	2.07	11.93	4.37	0.32	29.58	1.84	0.317	1.358	0.661	0.00168546	0.431427	0.402337	1.04308e+07	1.0741e+07	5.51371e+06	4.65575e+06	6.32356e+06	6.72643e+06	2.49015e+06
A6V4E1	nuoI	NADH-quinone oxidoreductase subunit I	90	16	180	16	1.07	-0.15	0.77	0.468875	0.990983	0.93493	13	16	17	17	16	13	17	16	15	17	16	17	9.02803e+07	1.09697e+08	7.75777e+07	1.37448e+08	1.23938e+08	1.30577e+08	13.22	9.38	51.7	7.32	2.61	7.3	2.099	0.899	1.711	0.0503522	0.81653	0.244593	8.22026e+07	9.91517e+07	1.0265e+08	1.17229e+08	1.13815e+08	5.28778e+07	1.44756e+08
Q02EZ4	selO	Protein adenylyltransferase SelO	17	5	11	5	1.99	0.53	0.72	0.00683191	0.896158	0.93493	2	4	4	3	5	3	4	3	3	3	3	3	736220	3.29556e+06	6.06892e+06	8.05332e+06	9.35515e+06	8.70217e+06	18.18	45.98	3.45	0.5	14.03	8.14	3.968	1.444	1.649	0.000238964	0.335707	0.272682	646936	837826	2.35191e+06	4.61783e+06	6.21865e+06	5.9228e+06	8.08189e+06
A6UYG0	mutM	Formamidopyrimidine-DNA glycosylase	48	11	62	11	1.26	0	0.59	0.247978	0.997515	0.943444	9	8	11	10	9	9	10	10	10	10	10	10	1.21628e+07	2.35518e+07	1.19063e+07	2.67818e+07	2.07887e+07	2.31388e+07	51.54	14.32	59.26	0.55	7.94	15.81	2.396	0.997	1.502	0.0206833	0.868898	0.377208	8.30073e+06	1.78218e+07	2.60707e+07	2.12763e+07	1.86076e+07	7.61834e+06	2.68865e+07
Q9HXY3	PA3649	Putative zinc metalloprotease PA3649	18	7	22	7	1.04	0.23	0.96	0.495372	0.979953	0.856054	5	6	7	5	5	5	6	7	5	5	5	6	3.8058e+06	7.23299e+06	3.32061e+06	1.32681e+07	7.55621e+06	1.0726e+07	23.31	32.74	59.31	6.31	4.93	6.96	2.063	1.174	1.95	0.0562015	0.722869	0.152155	3.22256e+06	4.49461e+06	5.71393e+06	9.1559e+06	5.19204e+06	2.12372e+06	1.38738e+07
Q9I136	gcvH1	Glycine cleavage system H protein 1	29	4	39	4	-1.01	-0.06	-0.94	0.477784	0.999096	0.877771	4	4	4	4	4	4	4	4	4	4	4	4	9.91831e+07	6.31904e+07	1.00907e+08	5.53202e+07	8.34554e+07	6.44662e+07	39.32	0.18	3.66	24.99	51.28	53.74	0.496	0.961	0.52	0.0529205	0.993717	0.161599	1.31965e+08	7.45448e+07	6.32707e+07	6.31102e+07	9.83306e+07	1.03551e+08	6.61344e+07
Q02MN4	PA14_33160	Uncharacterized protein PA14_33160	52	5	38	5	-1.48	-0.64	-0.57	0.0893661	0.575258	0.9494	5	3	4	4	4	5	4	4	3	5	3	5	3.25737e+07	1.80281e+07	3.03647e+07	1.13972e+07	1.86225e+07	1.72141e+07	14.49	34.96	35.16	22.89	21.33	2.42	0.358	0.642	0.676	0.00488909	0.0923923	0.403329	3.61021e+07	2.93901e+07	2.32043e+07	1.40065e+07	2.35545e+07	3.91441e+07	9.67997e+06
G3XD29	nhaP	Na(+)/H(+) antiporter NhaP	7	3	18	3	1.11	0.3	0.82	0.418735	0.97668	0.93493	1	3	2	3	3		3	3	3	3	3	3	949422	1.34116e+06	901730	2.29073e+06	1.47511e+06	1.86416e+06	31	9.63	4.12	2.81	41.65	63	2.159	1.235	1.76	0.0421094	0.684258	0.251435	759784	1.18639e+06	1.43583e+06	1.25273e+06	875844	928381	2.33673e+06
B7V207	hfq	RNA-binding protein Hfq	96	9	227	9	-1.21	-0.28	-0.77	0.251265	0.952904	0.93493	10	10	10	10	10	10	9	10	10	9	8	10	3.19132e+08	2.24809e+08	3.29635e+08	1.64732e+08	2.37204e+08	2.00055e+08	33.53	11.75	36.15	9.61	14.74	11.09	0.432	0.826	0.586	0.0211829	0.608216	0.253723	4.06388e+08	2.50611e+08	2.06851e+08	2.44327e+08	2.53812e+08	4.28107e+08	1.53897e+08
Q9I0J1	nuoL	NADH-quinone oxidoreductase subunit L	10	4	34	4	1.4	0.02	0.97	0.153054	0.997515	0.841271	3	3	3	3	3	2	3	3	3	3	3	3	6.40804e+06	8.79197e+06	7.46297e+06	1.58023e+07	1.33018e+07	1.62679e+07	11.54	8.33	68.05	25.42	13.26	24.14	2.645	1.011	1.957	0.00989677	0.904275	0.146434	5.90485e+06	6.9541e+06	8.28877e+06	9.32572e+06	1.26098e+07	4.41685e+06	1.89515e+07
Q9HU05	aroQ	Monofunctional chorismate mutase	27	4	12	4	-1.01	0.24	-0.53	0.488211	0.979953	0.96472	4	4	4	4	4	4	4	4	4	4	4	2	9.4716e+06	4.18606e+06	7.24387e+06	4.10951e+06	5.09099e+06	4.19074e+06	47.88	5.42	46.79	0.05	18.67	15.91	0.498	1.178	0.69	0.0545229	0.758517	0.452846	1.34746e+07	6.65781e+06	4.02872e+06	4.34955e+06	5.13667e+06	1.02155e+07	4.11097e+06
Q02IL5	pdxH	Pyridoxine/pyridoxamine 5'-phosphate oxidase	82	18	173	18	-1.03	-0.45	-0.64	0.453858	0.907069	0.93493	19	20	20	21	20	20	19	18	19	19	17	19	1.65321e+08	1.18808e+08	1.511e+08	7.98201e+07	9.80111e+07	9.59943e+07	18.09	0.5	27.54	0.33	7.74	12.68	0.488	0.731	0.643	0.0480316	0.356491	0.345146	1.88007e+08	1.45371e+08	1.18391e+08	1.19226e+08	1.24046e+08	1.84055e+08	8.00041e+07
Q02FF2	ureB	Urease subunit beta	54	6	24	6	1.29	0.55	0.24	0.212942	0.797905	0.993028	4	5	5	5	4	2	5	5	6	6	5	4	1.84715e+07	2.16922e+07	1.39651e+07	2.73291e+07	3.03574e+07	3.0792e+07	53.73	9.84	61.87	9.9	14.19	20.57	2.452	1.459	1.185	0.0175149	0.215529	0.709331	1.2382e+07	2.75558e+07	2.32578e+07	2.0232e+07	2.23248e+07	8.7358e+06	2.93134e+07
Q00514	xcpT	Type II secretion system core protein G	61	9	68	9	-1.14	-0.78	-0.88	0.32809	0.341463	0.896008	11	10	11	11	10	11	10	11	9	9	9	10	4.76755e+07	3.98208e+07	4.63669e+07	2.28207e+07	2.73177e+07	2.49368e+07	23.61	5.65	28.69	8.61	27.45	12.05	0.455	0.583	0.542	0.0303281	0.0438041	0.189916	5.64277e+07	4.02808e+07	3.82592e+07	4.14462e+07	3.77458e+07	5.6957e+07	2.14716e+07
Q02FF4	ureA	Urease subunit gamma	67	5	20	5	-1.02	-0.66	-0.43	0.471454	0.583094	0.96472	5	5	5	4	5	5	4	5	5	5	5	5	1.29546e+07	7.96957e+06	9.5588e+06	6.12638e+06	6.71817e+06	5.47424e+06	12.98	10.54	15.95	7.54	2.2	16.84	0.494	0.632	0.745	0.0515082	0.0944355	0.524038	1.42035e+07	1.18156e+07	7.39636e+06	8.5872e+06	8.53524e+06	1.07051e+07	5.80817e+06
A0A0H2ZC68	fimV	Motility hub protein FimV	43	30	221	30	-1.35	0.04	-0.63	0.157834	0.991939	0.93493	26	29	27	29	28	28	24	24	24	26	21	23	1.67843e+08	1.19719e+08	1.39604e+08	5.96749e+07	1.37553e+08	9.14421e+07	1.86	2.7	9.28	4.21	17.69	9.26	0.393	1.026	0.646	0.0104751	0.833721	0.351246	1.70063e+08	1.65653e+08	1.22029e+08	1.17453e+08	1.49091e+08	1.30721e+08	5.79256e+07
Q9I6Z2	ahpF	Alkyl hydroperoxide reductase subunit F	52	20	162	20	1.15	0.65	0.91	0.364182	0.605855	0.883044	15	17	18	19	16	17	18	19	17	19	18	18	1.54516e+08	1.32755e+08	1.1154e+08	1.90369e+08	1.9901e+08	1.90471e+08	17.51	11.89	15.55	6.1	3.47	17.1	2.223	1.569	1.874	0.0347851	0.104373	0.173811	1.74994e+08	1.36435e+08	1.22026e+08	1.44427e+08	1.24556e+08	9.98846e+07	1.82331e+08
P77915	hemN	Oxygen-independent coproporphyrinogen III oxidase	62	31	249	31	-1.1	-0.66	-0.94	0.376559	0.731203	0.877771	31	34	34	34	32	33	27	29	28	30	26	31	3.38125e+08	2.74152e+08	3.10116e+08	1.64112e+08	1.90712e+08	1.66716e+08	6.34	4.21	2.45	10.71	20.83	21.18	0.468	0.635	0.52	0.0364739	0.164334	0.161232	3.53631e+08	3.23299e+08	2.66106e+08	2.82442e+08	3.04781e+08	3.15544e+08	1.77048e+08
Q02ER6	hutU	Urocanate hydratase	56	27	215	27	-1.44	-0.08	-0.67	0.106071	0.997515	0.93493	27	32	27	28	29	30	27	25	27	28	25	25	1.91775e+08	1.12022e+08	1.14898e+08	7.00342e+07	1.10195e+08	7.42099e+07	29.6	22.17	8.81	6	23.41	12.28	0.368	0.946	0.627	0.00618349	0.950397	0.319099	1.5507e+08	2.37166e+08	1.31203e+08	9.56445e+07	1.22292e+08	1.07951e+08	7.30697e+07
Q9HXU7	PA3693	Macro domain-containing protein PA3693	28	3	7	3	-0.24	0.64	-0.53	0.988762	0.808881	0.96472	2	2	3	3	3	3	3	3	1	2	1	1	3.40246e+06	3.34159e+06	3.65446e+06	2.71252e+06	3.15727e+06	375512	20.05	23.45	32.13	7.18	3.7	65.92	0.85	1.556	0.694	0.629464	0.252317	0.437259	3.92441e+06	2.94992e+06	3.95048e+06	2.82654e+06	2.90004e+06	4.60514e+06	2.5782e+06
Q51485	oprB	Porin B	36	15	113	15	-0.61	0.3	-0.29	0.891711	0.922347	0.985392	12	16	13	16	17	14	15	15	15	16	15	14	5.61323e+07	7.0226e+07	4.85323e+07	3.4529e+07	8.3091e+07	4.31648e+07	27.21	24.33	66.22	15.67	9.52	8.47	0.655	1.229	0.819	0.236723	0.416552	0.672274	4.61963e+07	6.82054e+07	5.9024e+07	8.3554e+07	8.06454e+07	2.92067e+07	3.08928e+07
Q9HTE9	glyA1	Serine hydroxymethyltransferase 1	35	17	162	2	-0.81	0.72	-0.11	0.716358	0.808881	0.996498	2	1	2	2	2	2	2	1	2	1	2	2	2.21253e+06	1.174e+06	1.87717e+06	913498	1.41737e+06	1.59373e+06	50.97	27.84	26.55	16.77	23.34	0.18	0.571	1.649	0.927	0.120143	0.224003	0.872365	3.22689e+06	1.51703e+06	1.43312e+06	961730	1.55238e+06	2.26991e+06	1.02905e+06
P13794	oprF	Outer membrane porin F	89	39	2440	39	-0.85	0.3	-0.18	0.664261	0.922347	0.996498	43	50	48	50	47	47	44	46	45	47	43	48	5.5787e+09	5.14177e+09	4.91516e+09	3.07071e+09	7.289e+09	5.06574e+09	36.39	17.18	49.32	13.66	1.96	4.73	0.555	1.229	0.882	0.103065	0.417518	0.792023	4.28751e+09	7.25872e+09	4.55093e+09	5.80933e+09	7.07328e+09	3.4155e+09	2.78718e+09
P11221	oprI	Major outer membrane lipoprotein	54	10	289	10	-0.66	0.56	0.03	0.850092	0.713958	0.996498	9	10	10	10	10	10	10	10	10	10	10	10	2.46274e+09	1.75715e+09	2.26018e+09	1.55535e+09	3.42357e+09	2.82047e+09	13.57	26.44	25.95	2.53	1.87	7.12	0.634	1.477	1.02	0.203946	0.154707	0.960089	2.23675e+09	2.71155e+09	1.45432e+09	2.12304e+09	2.7212e+09	1.87726e+09	1.52777e+09
Q9I4Z4	pal	Peptidoglycan-associated lipoprotein	79	14	412	14	-0.8	0.45	-0.21	0.721722	0.808881	0.996498	15	16	14	15	16	15	15	15	16	15	14	16	8.34295e+08	6.90662e+08	7.20038e+08	4.64707e+08	1.09873e+09	7.64044e+08	34.64	19.76	36.23	18.75	3.91	2.88	0.573	1.362	0.862	0.12266	0.24851	0.754348	6.49724e+08	1.0713e+09	6.00056e+08	7.9495e+08	9.35725e+08	5.54068e+08	4.06682e+08
P04131	merP	Mercuric transport protein periplasmic component	40	5	34	5	-0.29	0.69	-0.03	0.988762	0.545096	0.996538	5	7	6	7	6	7	5	5	6	6	5	7	1.63875e+08	1.26739e+08	1.29634e+08	1.80037e+08	1.96989e+08	1.69838e+08	15.1	10.93	55.14	0.57	1.95	30.56	0.819	1.618	0.977	0.561675	0.0841243	0.96628	1.47222e+08	1.82412e+08	1.36944e+08	1.17294e+08	1.95666e+08	8.5886e+07	1.80767e+08
Q02RL7	rimM	Ribosome maturation factor RimM	38	4	28	4	0.62	-0.34	0.63	0.904192	0.908085	0.93493	4	3	4	4	3	4	4	4	4	4	4	4	2.3464e+06	4.42929e+06	1.93594e+06	3.16114e+06	2.91786e+06	2.52354e+06	37.68	41.89	51.79	5.62	3.98	5.62	1.537	0.79	1.545	0.264492	0.360657	0.356307	1.78584e+06	3.08292e+06	6.01104e+06	3.26377e+06	2.84238e+06	1.31856e+06	3.03791e+06
A6VCK3	rimP	Ribosome maturation factor RimP	41	5	49	5	0.57	-0.21	0.98	0.946523	0.934217	0.83431	5	5	5	5	5	5	5	5	4	5	4	5	1.30338e+07	1.82028e+07	1.23572e+07	1.77837e+07	1.76346e+07	1.68251e+07	37.64	14.03	55.99	16.63	6.09	20.57	1.487	0.863	1.967	0.304691	0.500846	0.143329	9.92276e+06	1.71202e+07	2.01078e+07	1.64784e+07	1.87838e+07	8.12937e+06	2.00137e+07
Q51363	nadB	L-aspartate oxidase	36	13	62	13	0.56	-0.39	0.77	0.947117	0.851957	0.93493	11	10	10	12	12	11	12	12	11	13	11	11	6.91354e+06	1.23076e+07	6.90642e+06	1.1279e+07	1.06914e+07	1.10423e+07	5.21	15.85	42.37	1.52	2.13	1.65	1.476	0.761	1.705	0.313865	0.285167	0.247805	6.66341e+06	7.17305e+06	1.37734e+07	1.09979e+07	9.40797e+06	5.07002e+06	1.14012e+07
Q02DK9	znuC	Zinc import ATP-binding protein ZnuC	9	2	8	2	0.5	-0.98	0.91	0.975483	0.322774	0.923424	2	1	1	2	2	2	1	2	2	2	1	1	651471	916644	323781	817672	497210	321099	10.44	16.13	17.59	0.26	3.37	15.29	1.415	0.508	1.88	0.372258	0.0402563	0.202223	605038	701468	817417	1.02792e+06	285734	366894	819151
Q9I2S7	ldcA	Lysine decarboxylase LdcA	56	28	188	28	0.69	-0.33	0.19	0.868101	0.947545	0.996498	24	28	28	27	28	23	28	27	27	27	27	27	5.45014e+07	8.46862e+07	5.09862e+07	8.62333e+07	8.11375e+07	7.44548e+07	6.6	10.69	60.1	0.49	12.04	13.57	1.613	0.796	1.143	0.21288	0.524512	0.767886	5.20142e+07	5.71075e+07	9.13468e+07	7.85111e+07	8.02591e+07	3.239e+07	8.65347e+07
Q9I6L0	cysA	Sulfate/thiosulfate import ATP-binding protein CysA	70	15	94	15	0.76	-0.38	0.73	0.807869	0.920254	0.93493	10	13	14	14	14	11	15	15	14	15	15	15	3.58376e+07	5.34249e+07	2.86886e+07	5.65047e+07	5.36356e+07	5.7573e+07	28.46	13.04	59.94	10.05	16.77	14.18	1.691	0.767	1.66	0.169481	0.396583	0.271986	2.92227e+07	4.39498e+07	4.87068e+07	5.86e+07	4.50999e+07	1.82492e+07	6.06736e+07
Q02ML7	cas1	CRISPR-associated endonuclease Cas1	16	5	19	5	-0.03	-0.49	0.55	0.994344	0.793572	0.957005	5	5	5	5	5	3	5	5	5	5	5	5	5.14815e+06	6.45784e+06	4.11531e+06	6.6875e+06	5.83839e+06	7.06476e+06	52.78	11.59	42.93	18.8	11.42	18.98	0.983	0.714	1.464	0.927905	0.208192	0.417928	3.47816e+06	7.61995e+06	5.9486e+06	7.01067e+06	5.63044e+06	3.0079e+06	7.64427e+06
Q9HWC9	rpoC	DNA-directed RNA polymerase subunit beta'	86	132	2504	132	0.29	-0.37	0.59	0.988762	0.925573	0.942525	129	151	151	154	146	127	139	145	131	145	132	149	3.3925e+09	4.5487e+09	2.68157e+09	4.65209e+09	4.5093e+09	4.96737e+09	32.12	15.36	62.64	2.92	6.74	4.64	1.222	0.776	1.504	0.618501	0.47168	0.375462	2.69243e+09	4.27459e+09	4.07887e+09	5.07264e+09	4.31582e+09	1.66615e+09	4.74914e+09
Q9I4F8	phoQ	Two-component sensor PhoQ	28	8	49	8	0.56	-0.31	0.77	0.946523	0.915306	0.93493	6	7	7	8	8	8	8	8	8	8	8	8	5.74424e+06	9.10059e+06	5.36217e+06	9.73582e+06	8.72531e+06	1.01527e+07	39.8	1.39	35.12	4.02	8.43	5.3	1.479	0.807	1.708	0.311321	0.383912	0.245821	4.30166e+06	7.67059e+06	9.1903e+06	9.01175e+06	6.91043e+06	4.16079e+06	9.46292e+06
Q02Q74	minC	Probable septum site-determining protein MinC	56	11	64	11	0.27	-0.5	0.51	0.988762	0.768979	0.96472	9	11	11	11	10	9	11	10	9	11	9	10	1.22582e+07	1.46208e+07	1.03705e+07	1.76626e+07	1.55064e+07	1.60055e+07	12.4	1.33	64.18	2.04	0.38	4.3	1.206	0.706	1.424	0.64435	0.190434	0.441891	1.12264e+07	1.33848e+07	1.47588e+07	1.44841e+07	1.69189e+07	6.35666e+06	1.79193e+07
A6V255	phnN	Ribose 1,5-bisphosphate phosphokinase PhnN	24	3	10	3	-0.45	0.08	-0.51	0.977713	0.997515	0.96472	2	3	3	2	2	3	2	2	3	3	2	2	1.3054e+06	955465	1.67688e+06	692264	970371	831703	14.19	5.56	23.03	12.88	15.7	39.98	0.733	1.058	0.704	0.379096	0.968197	0.464861	1.4437e+06	1.18035e+06	993796	918612	1.42283e+06	1.9763e+06	758489
Q9HTM2	gmk	Guanylate kinase	49	8	56	8	0.39	0.06	0.59	0.988762	0.997515	0.942525	8	8	8	8	8	8	8	8	8	8	7	7	2.8083e+07	2.97381e+07	1.98697e+07	3.6688e+07	3.32924e+07	3.02208e+07	24.67	5.71	70.28	0.57	10.18	14.94	1.307	1.046	1.503	0.496802	0.915747	0.375994	2.35442e+07	3.34966e+07	2.85611e+07	3.09635e+07	3.42763e+07	1.15183e+07	3.6837e+07
P43501	pilH	Protein PilH	87	10	154	10	0.03	-0.25	0.39	0.997378	0.967208	0.966207	8	12	10	10	10	10	9	9	7	11	8	10	1.0939e+08	1.14917e+08	8.17637e+07	1.04735e+08	1.08725e+08	9.53195e+07	42.96	12.92	64.58	0.22	7.89	22.91	1.02	0.842	1.308	0.992458	0.652134	0.558365	7.99371e+07	1.49696e+08	1.25941e+08	1.04858e+08	1.33873e+08	4.99378e+07	1.04572e+08
Q9HT06	yidC	Membrane protein insertase YidC	34	19	207	19	0.76	-0.29	0.61	0.807869	0.952851	0.93493	19	18	19	20	19	19	19	19	18	19	18	20	6.02212e+07	1.02399e+08	5.41768e+07	1.00483e+08	6.85892e+07	7.82983e+07	46.46	14.39	44.58	12.26	1.94	4.88	1.696	0.82	1.525	0.166995	0.59019	0.359425	4.28134e+07	8.47068e+07	9.24593e+07	1.13407e+08	7.50831e+07	3.90917e+07	1.09609e+08
Q51465	fliM	Flagellar motor switch protein FliM	34	8	49	8	0.55	0.06	0.57	0.947355	0.997515	0.948656	8	6	7	7	8	7	8	8	8	8	8	8	1.02405e+07	1.06624e+07	7.00596e+06	1.24396e+07	1.72809e+07	1.67259e+07	35.1	45.43	56.25	21.56	32.76	41.18	1.469	1.043	1.488	0.320371	0.98031	0.387866	7.94726e+06	1.31955e+07	1.48765e+07	7.64211e+06	1.06735e+07	4.59863e+06	1.45052e+07
Q02UT0	PA14_01830	Adenine deaminase	58	13	57	13	0.36	-0.26	0.31	0.988762	0.920254	0.984054	12	11	11	11	11	11	13	11	10	12	11	11	1.84682e+07	2.18496e+07	1.7304e+07	2.77774e+07	2.43793e+07	2.47477e+07	2.76	5.04	41.56	4.53	1.31	6.7	1.28	0.834	1.236	0.533801	0.41211	0.643216	1.88324e+07	1.8111e+07	2.26427e+07	2.10843e+07	2.34228e+07	1.27836e+07	2.86827e+07
Q02E46	rpmB	50S ribosomal protein L28	68	8	177	8	0.01	-0.11	0.86	0.995335	0.997515	0.908882	7	8	7	7	7	8	7	8	7	7	7	8	3.89212e+08	4.50933e+08	3.42006e+08	5.53102e+08	5.41179e+08	5.75432e+08	56.55	3.71	64.44	1.78	10.12	0.6	1.008	0.924	1.815	0.982233	0.88804	0.196661	2.54841e+08	5.94432e+08	4.62933e+08	4.39245e+08	5.59256e+08	2.0915e+08	5.60121e+08
P38100	carB	Carbamoyl-phosphate synthase large chain	72	76	797	76	0.49	-0.08	0.74	0.982337	0.997515	0.93493	75	82	84	85	78	78	79	82	74	78	73	81	6.2987e+08	8.23829e+08	4.40699e+08	9.66857e+08	8.92704e+08	9.58859e+08	29.18	7.77	70.12	6.22	5.53	0.91	1.404	0.944	1.667	0.383684	0.945382	0.267888	5.10905e+08	7.76537e+08	7.79769e+08	8.7038e+08	7.59119e+08	2.55843e+08	1.01038e+09
Q9HWD2	fusA	Elongation factor G 1	94	91	3095	48	0.19	-0.27	0.34	0.988762	0.955522	0.978517	95	114	112	111	106	104	102	105	91	105	94	106	3.70956e+09	4.77356e+09	3.02114e+09	5.1903e+09	4.75151e+09	4.96324e+09	45.37	7.02	67.27	4.01	5.25	16.29	1.139	0.828	1.263	0.758668	0.61258	0.609431	2.66018e+09	5.17289e+09	5.01678e+09	4.54213e+09	5.06841e+09	1.80082e+09	5.33948e+09
Q9HUE8	nhaP2	K(+)/H(+) antiporter NhaP2	11	4	19	4	0.78	0.18	0.92	0.800237	0.99743	0.883044	2	4	3	4	4	3	4	4	4	4	4	4	3.15331e+06	4.44122e+06	2.64722e+06	5.36989e+06	4.50337e+06	5.33545e+06	9.02	12.11	47.55	0.75	1.58	56.36	1.713	1.132	1.889	0.159251	0.85416	0.164853	2.95824e+06	3.36124e+06	4.83924e+06	4.07593e+06	3.75588e+06	1.86581e+06	5.34146e+06
B7V1H1	dapB	4-hydroxy-tetrahydrodipicolinate reductase	78	19	232	19	0.54	0.33	0.47	0.953146	0.915306	0.96472	21	21	21	19	21	20	20	20	20	20	20	21	2.40109e+08	2.59518e+08	2.77892e+08	4.1392e+08	3.93981e+08	4.16698e+08	22.96	2.15	31.86	0.24	0.42	13.66	1.457	1.259	1.387	0.330824	0.373152	0.476773	2.03824e+08	2.82854e+08	2.63485e+08	2.5561e+08	3.49469e+08	2.20975e+08	4.13204e+08
Q9I2T1	gloB	Hydroxyacylglutathione hydrolase	37	8	39	8	0.25	-0.22	0.6	0.988762	0.929943	0.93493	7	8	8	8	8	8	8	8	7	8	5	8	1.64627e+07	1.90523e+07	1.36408e+07	1.94097e+07	1.91535e+07	1.88133e+07	29.65	21.74	59.5	1.3	12.71	0.53	1.19	0.858	1.52	0.66963	0.486831	0.363182	1.33073e+07	2.03662e+07	2.22448e+07	1.63179e+07	2.1362e+07	8.71033e+06	1.95892e+07
Q9I0I1	carR	Response regulator protein CarR	58	9	65	9	0.51	0.32	0.46	0.974481	0.948667	0.96472	10	10	9	10	10	9	10	10	10	10	10	10	1.70733e+07	1.8411e+07	1.27444e+07	2.39079e+07	2.41615e+07	2.27052e+07	9.81	4.11	60.48	0.75	5.99	10.88	1.422	1.246	1.372	0.364368	0.533479	0.491342	1.83021e+07	1.59269e+07	1.89546e+07	1.78831e+07	2.0128e+07	8.06933e+06	2.40345e+07
Q02FS8	infB	Translation initiation factor IF-2	80	74	1100	74	0.32	-0.05	0.75	0.988762	0.997567	0.93493	78	86	86	85	83	78	87	87	79	86	81	87	9.81415e+08	1.15946e+09	7.98764e+08	1.32803e+09	1.39147e+09	1.36083e+09	37.6	4.39	61.76	4.8	9.09	17.7	1.244	0.969	1.686	0.584938	0.984599	0.257818	7.47365e+08	1.28876e+09	1.196e+09	1.12405e+09	1.27566e+09	5.00152e+08	1.37394e+09
P72174	uvrB	UvrABC system protein B	29	16	86	16	0.28	0.07	0.52	0.988762	0.997515	0.96472	15	15	15	16	15	14	16	16	15	15	15	15	3.14406e+07	2.99792e+07	2.02595e+07	3.67365e+07	3.65314e+07	3.421e+07	7	9.12	72.16	4.96	11.06	19.02	1.212	1.053	1.431	0.634891	0.894316	0.436295	2.99201e+07	3.30384e+07	3.19785e+07	2.81049e+07	3.55769e+07	1.1537e+07	3.80484e+07
Q9HVD1	pagL	Lipid A deacylase PagL	56	11	240	11	-0.51	0.29	0.64	0.947355	0.925573	0.93493	10	12	12	12	11	11	10	11	11	12	9	11	3.18239e+08	3.34515e+08	2.53533e+08	2.16671e+08	4.44876e+08	3.07905e+08	31.92	1.38	73.5	3.71	11.05	21.45	0.701	1.224	1.557	0.316857	0.424398	0.336546	2.52934e+08	4.00406e+08	3.37785e+08	3.31276e+08	4.50983e+08	1.42531e+08	2.11062e+08
B7V4H5	glpE	Thiosulfate sulfurtransferase GlpE	31	5	38	5	-0.17	0.92	-0.28	0.988762	0.292886	0.985392	5	5	4	5	5	5	5	4	4	4	4	5	2.53665e+07	1.6037e+07	2.75042e+07	2.34313e+07	2.67472e+07	2.61009e+07	32.13	12.12	15.81	19.28	6.97	20.17	0.887	1.891	0.824	0.713727	0.0348205	0.682251	3.19643e+07	2.01305e+07	1.47166e+07	1.7476e+07	2.45842e+07	3.0771e+07	2.68761e+07
P33642	thiO	Glycine oxidase	54	12	67	12	0.62	0.13	0.58	0.905366	0.997515	0.945132	10	11	10	10	11	11	10	10	10	11	8	9	1.72408e+07	2.41816e+07	1.81205e+07	2.51158e+07	2.45583e+07	1.65482e+07	4.83	14.89	33.9	7.77	14.46	6.53	1.533	1.092	1.5	0.267144	0.874154	0.378732	1.66616e+07	1.78402e+07	2.68774e+07	2.17562e+07	2.31394e+07	1.41902e+07	2.65365e+07
Q9HUL3	rsgA	Small ribosomal subunit biogenesis GTPase RsgA	26	6	21	6	0.43	0.05	0.73	0.988762	0.997515	0.93493	4	6	5	6	6	6	6	6	6	6	6	6	5.90525e+06	7.20617e+06	4.40239e+06	7.13102e+06	7.94872e+06	8.37313e+06	18.46	22.6	55.89	1.49	10.93	11.17	1.348	1.038	1.659	0.445935	0.957162	0.278941	5.1786e+06	6.73387e+06	8.46635e+06	6.13356e+06	6.6864e+06	2.89857e+06	7.05639e+06
Q02RS2	guaA	GMP synthase [glutamine-hydrolyzing]	84	40	569	25	0.22	-0.64	-0.06	0.988762	0.74515	0.996498	41	46	45	45	44	40	43	44	40	44	41	45	5.54446e+08	6.3396e+08	4.57644e+08	6.28314e+08	5.39229e+08	5.06622e+08	27.21	6.21	62.62	7.2	0.62	13.35	1.167	0.642	0.957	0.709068	0.176042	0.929793	4.56282e+08	6.7373e+08	6.62426e+08	6.06716e+08	7.36394e+08	2.84411e+08	6.6115e+08
Q9HV59	pnp	Polyribonucleotide nucleotidyltransferase	82	61	1248	47	0.33	-0.45	0.57	0.988762	0.907069	0.948656	63	70	70	71	71	68	68	68	64	69	62	68	1.08235e+09	1.28981e+09	8.07916e+08	1.36906e+09	1.43095e+09	1.42132e+09	21.77	3.31	72.16	8.73	10.4	25.49	1.255	0.731	1.485	0.568535	0.356925	0.390352	9.26784e+08	1.26404e+09	1.32038e+09	1.25995e+09	1.41879e+09	4.60059e+08	1.45638e+09
Q9I1W2	glgB	1,4-alpha-glucan branching enzyme GlgB	25	14	53	4	0.74	-0.22	0.33	0.820521	0.934217	0.981621	12	11	13	13	14	13	14	13	14	14	12	13	1.26739e+07	1.35368e+07	1.23163e+07	1.42885e+07	1.72448e+07	1.32155e+07	36.45	15.35	41.22	9.32	7.7	34.73	1.673	0.857	1.254	0.178684	0.499041	0.620871	1.64974e+07	9.7366e+06	1.50947e+07	1.21396e+07	1.66276e+07	9.12278e+06	1.52634e+07
Q02RX8	queA	S-adenosylmethionine:tRNA ribosyltransferase-isomerase	41	10	78	10	0.24	0.01	0.9	0.988762	0.997515	0.883044	9	9	9	9	10	9	10	9	9	8	10	9	1.83054e+07	1.55572e+07	1.21444e+07	2.39366e+07	2.26952e+07	2.36844e+07	0.38	9.18	53.25	6.53	18	5.39	1.183	1.004	1.863	0.682163	0.879723	0.177966	1.8256e+07	1.8355e+07	1.66017e+07	1.45785e+07	1.80455e+07	8.17298e+06	2.50684e+07
B7UZY2	cysD	Sulfate adenylyltransferase subunit 2	63	17	174	17	0.05	-0.46	-0.13	0.99499	0.906959	0.996498	21	22	22	21	20	21	19	21	20	19	19	21	1.19967e+08	1.35256e+08	9.37956e+07	1.2585e+08	1.22498e+08	1.03781e+08	9.62	9.75	64.45	8.18	30.32	27.21	1.035	0.729	0.912	0.959391	0.353181	0.847991	1.28421e+08	1.12069e+08	1.44921e+08	1.26236e+08	1.53401e+08	5.73504e+07	1.33349e+08
Q02S21	rhlB	ATP-dependent RNA helicase RhlB	56	16	145	16	0.59	0.27	0.57	0.927761	0.925573	0.948656	17	17	18	17	16	15	18	16	17	18	17	18	7.48187e+07	7.86985e+07	6.5286e+07	1.08286e+08	1.10601e+08	1.05257e+08	1.39	8.97	41.68	6.53	14.78	11.32	1.502	1.206	1.484	0.292058	0.455193	0.39114	7.55591e+07	7.40855e+07	8.38609e+07	7.38539e+07	8.84559e+07	4.81852e+07	1.13405e+08
P20576	trpG	Anthranilate synthase component 2	33	3	28	3	0.12	-0.66	0.02	0.990791	0.628461	0.996538	3	3	3	3	3	3	3	3	3	3	3	3	2.34509e+06	4.05176e+06	2.04267e+06	2.56544e+06	2.47724e+06	2.22502e+06	38.99	42.07	5.89	2.18	10.29	10.18	1.088	0.632	1.017	0.854092	0.112121	0.977445	1.76696e+06	3.11237e+06	5.50616e+06	2.98152e+06	2.12963e+06	1.95927e+06	2.52619e+06
O87016	truA	tRNA pseudouridine synthase A	47	9	44	9	0.24	-0.06	0.26	0.988762	0.979953	0.987361	8	9	8	8	9	7	8	9	9	9	9	9	1.08064e+07	1.19962e+07	9.1302e+06	1.24293e+07	1.27585e+07	1.21657e+07	7.67	13.36	48.29	9.13	20.99	12.58	1.184	0.96	1.2	0.680668	0.76334	0.688846	1.02352e+07	1.14095e+07	1.31884e+07	1.09117e+07	1.30315e+07	6.39685e+06	1.32597e+07
Q9ZFK4	kdsA	2-dehydro-3-deoxyphosphooctonate aldolase	76	22	248	21	0.45	0.26	0.75	0.988762	0.925573	0.93493	27	27	26	25	26	25	26	25	25	26	25	27	1.60481e+08	1.79058e+08	1.13531e+08	2.25118e+08	2.20075e+08	2.1634e+08	25.16	1	72.35	3.49	0.43	5.62	1.364	1.195	1.687	0.427489	0.473535	0.257064	1.34073e+08	1.9209e+08	1.77794e+08	1.8033e+08	1.99726e+08	6.45342e+07	2.30744e+08
Q9HVC5	prs	Ribose-phosphate pyrophosphokinase	80	19	375	19	0.24	-0.34	0.51	0.988762	0.934217	0.96472	21	24	26	25	23	21	21	23	22	22	19	23	1.46753e+08	2.0181e+08	1.02362e+08	1.82056e+08	1.67809e+08	1.64854e+08	44.3	22.31	72.49	0.81	1.16	13.99	1.185	0.787	1.423	0.678929	0.501142	0.443047	1.06127e+08	2.0293e+08	2.36606e+08	1.72132e+08	1.80318e+08	5.8108e+07	1.81013e+08
Q9XCX9	rnc	Ribonuclease 3	54	10	62	10	0.51	0.4	0.78	0.974481	0.920254	0.93493	8	9	9	8	7	8	7	8	8	8	7	8	2.09312e+07	2.23136e+07	1.20185e+07	2.19505e+07	2.34035e+07	2.13329e+07	7.45	15.72	65.52	9.4	20.72	23.66	1.422	1.318	1.712	0.364736	0.40765	0.243956	1.98555e+07	2.20651e+07	2.4948e+07	1.99573e+07	1.98457e+07	7.27833e+06	2.34619e+07
Q02RE5	plsB	Glycerol-3-phosphate acyltransferase	38	21	93	21	0.61	-0.06	0.55	0.908309	0.979953	0.9494	17	17	16	17	17	15	17	18	18	18	16	17	1.67025e+07	2.17061e+07	1.92457e+07	3.24599e+07	2.59533e+07	2.82178e+07	8.37	0.2	37.29	8.34	6.88	23.15	1.526	0.96	1.463	0.272987	0.761474	0.408371	1.77224e+07	1.57413e+07	2.16755e+07	2.17367e+07	2.52134e+07	1.46904e+07	3.05988e+07
Q51470	miaB	tRNA-2-methylthio-N(6)-dimethylallyladenosine synthase	51	16	117	16	0.61	-0.03	0.62	0.908309	0.997567	0.93493	14	10	14	15	15	15	15	15	15	15	14	15	4.19644e+07	5.04473e+07	3.0517e+07	6.1756e+07	5.51137e+07	5.74325e+07	2.76	12.61	54.45	5.8	24.03	18.44	1.521	0.98	1.533	0.276345	0.988784	0.354171	4.11542e+07	4.27906e+07	4.61317e+07	5.51666e+07	4.57991e+07	2.03342e+07	6.43449e+07
Q9I617	bioF	8-amino-7-oxononanoate synthase	14	5	30	4	-0.1	0.62	-0.44	0.990791	0.808881	0.96472	4	3	3	3	3	3	3	4	3	3	3	3	4.98933e+06	4.26496e+06	7.44092e+06	7.2603e+06	7.75373e+06	6.66548e+06	57.7	43.59	59.7	1.64	9.82	2.85	0.936	1.533	0.737	0.824724	0.249763	0.519108	7.69446e+06	3.23524e+06	3.10146e+06	5.86494e+06	4.7432e+06	1.1673e+07	7.17638e+06
Q9I5Q5	anmK	Anhydro-N-acetylmuramic acid kinase	16	4	22	4	-0.07	-0.8	-0.62	0.990791	0.401982	0.93704	4	4	4	4	4	4	3	2	2	3	2	2	5.67294e+06	6.82894e+06	4.63305e+06	2.37973e+06	3.62805e+06	1.35432e+06	11.01	19.97	40.16	15.39	1.18	1.17	0.951	0.576	0.65	0.859232	0.0542521	0.367183	5.24712e+06	6.13331e+06	7.8719e+06	5.92416e+06	6.20425e+06	3.45975e+06	2.13348e+06
Q02J28	ttcA	tRNA-cytidine(32) 2-sulfurtransferase	50	14	68	14	-0.14	-0.01	0.04	0.988762	0.997515	0.996498	12	15	14	15	14	14	14	14	12	12	12	14	4.18478e+07	3.78486e+07	2.8267e+07	3.81654e+07	3.24284e+07	3.27917e+07	3.25	5.78	28.94	10.89	3.23	14.09	0.904	0.99	1.027	0.753523	0.950242	0.94884	4.2821e+07	4.08968e+07	3.63332e+07	3.94272e+07	3.47877e+07	2.29685e+07	4.12254e+07
Q9I746	tagJ	Type VI secretion system accessory component TagJ	37	7	19	7	0.56	0.25	0.53	0.946523	0.977022	0.962391	6	7	6	7	6	6	6	7	6	7	7	6	1.14878e+07	1.18434e+07	8.14415e+06	2.00963e+07	1.31013e+07	1.22627e+07	39.22	21.41	35.38	30.79	53.4	22.24	1.478	1.188	1.443	0.312208	0.688167	0.425613	8.64066e+06	1.52732e+07	1.0168e+07	1.3795e+07	1.05162e+07	6.30716e+06	1.61075e+07
B7UVH9	apt	Adenine phosphoribosyltransferase	51	8	73	8	0.61	0.07	0.82	0.908309	0.997515	0.933957	9	8	8	9	9	6	9	9	7	9	7	9	1.75717e+07	2.20753e+07	1.65151e+07	2.80446e+07	2.86648e+07	2.95531e+07	20.81	13.74	39.65	9.36	19.38	21.19	1.525	1.052	1.77	0.273564	0.977131	0.216367	1.51512e+07	2.03789e+07	2.4336e+07	2.00247e+07	2.20286e+07	1.23816e+07	2.99655e+07
Q9HZK8	nqrC	Na(+)-translocating NADH-quinone reductase subunit C	50	9	103	9	0.35	-0.93	-0.13	0.988762	0.265485	0.996498	9	9	10	10	9	9	10	10	9	9	9	9	5.04069e+07	5.98752e+07	3.149e+07	3.93956e+07	2.94958e+07	3.0066e+07	11.85	13.87	5.15	7.79	8.84	0.08	1.27	0.523	0.917	0.547259	0.0294422	0.857921	5.48225e+07	4.63469e+07	5.42652e+07	6.60651e+07	3.26583e+07	3.03635e+07	3.72809e+07
P42810	PA4667	TPR repeat-containing protein PA4667	36	14	55	14	-0.49	-0.69	-0.9	0.959916	0.489164	0.890303	12	12	13	13	13	12	11	11	11	12	12	12	2.673e+07	2.63471e+07	2.07979e+07	1.32631e+07	1.44142e+07	1.14492e+07	10.2	16.33	15.26	28.78	1.4	11.09	0.713	0.618	0.536	0.339621	0.0700884	0.18151	2.48672e+07	2.87324e+07	2.95867e+07	2.34622e+07	2.3178e+07	1.86623e+07	1.07895e+07
P23620	phoB	Phosphate regulon transcriptional regulatory protein PhoB	31	4	15	4	-0.19	-0.22	0.18	0.988762	0.934217	0.996498	3	4	4	4	4	2	4	4	3	4	4	4	3.07993e+06	5.01916e+06	2.726e+06	3.96086e+06	4.0763e+06	4.22685e+06	69.97	25.33	58.74	2.77	1.57	15.82	0.878	0.858	1.135	0.693345	0.500915	0.778627	1.79057e+06	5.29774e+06	6.01538e+06	4.18792e+06	4.24127e+06	1.75209e+06	4.03911e+06
Q02MM2	cas6f	CRISPR-associated endonuclease Cas6/Csy4	72	12	125	12	-0.01	-0.58	0.05	0.99499	0.808881	0.996498	11	13	13	13	13	11	13	13	12	13	12	12	5.30261e+08	4.5955e+08	5.92246e+08	4.04448e+08	4.01386e+08	4.80811e+08	6.63	19.04	23.81	5.96	1.33	23	0.994	0.671	1.033	0.95198	0.227454	0.938254	5.55738e+08	5.05952e+08	4.01332e+08	5.26212e+08	4.9967e+08	7.01975e+08	4.21878e+08
P11724	argF	Ornithine carbamoyltransferase, anabolic	31	9	36	9	0.27	-0.1	0.46	0.988762	0.979953	0.96472	8	9	9	9	9	9	9	9	8	8	8	8	1.3018e+07	1.50329e+07	9.64184e+06	1.60115e+07	1.44532e+07	1.53017e+07	12.01	23.64	61.68	6.78	13.08	28.45	1.207	0.935	1.378	0.64297	0.700399	0.485264	1.19559e+07	1.41745e+07	1.77963e+07	1.26986e+07	1.53877e+07	6.0415e+06	1.67978e+07
P00106	cc4	Cytochrome c4	53	9	242	9	-0.17	-0.6	0.03	0.988762	0.791481	0.996498	11	12	13	13	13	13	11	11	10	11	10	12	1.31483e+08	1.44384e+08	1.08504e+08	1.34811e+08	1.25343e+08	1.14004e+08	34.63	21.86	1.8	17.89	9.48	18.59	0.89	0.659	1.021	0.721536	0.205717	0.958528	1.02402e+08	1.68823e+08	1.23554e+08	1.68726e+08	1.07128e+08	1.09897e+08	1.18707e+08
Q9ZI86	lnt	Apolipoprotein N-acyltransferase	25	10	75	10	1	0.07	0.7	0.542459	0.997515	0.93493	10	9	9	10	10	10	11	11	11	11	11	10	2.0804e+07	3.09882e+07	1.84435e+07	4.02817e+07	3.22872e+07	3.58004e+07	37.87	18.61	73.34	7.28	4.04	25.99	2.002	1.047	1.623	0.0673398	0.911481	0.293982	1.58105e+07	2.73746e+07	2.71458e+07	3.53746e+07	3.27563e+07	1.03846e+07	4.24117e+07
P0DP44	ppk	Polyphosphate kinase	69	39	391	39	0.48	0.12	0.84	0.985868	0.978298	0.929272	43	43	43	43	44	41	42	43	42	44	42	42	2.6517e+08	2.77464e+08	1.91215e+08	2.93167e+08	3.4682e+08	3.31322e+08	1.82	6.59	64.48	13.86	18.13	29.06	1.391	1.086	1.792	0.39735	0.689505	0.20653	2.68607e+08	2.61776e+08	2.90707e+08	2.64824e+08	3.12817e+08	1.16884e+08	3.2345e+08
P29363	thrC	Threonine synthase	72	25	256	25	0.11	-0.48	0.1	0.990791	0.887211	0.996498	22	23	23	24	23	21	25	24	24	23	21	22	1.32744e+08	1.4175e+08	1.04722e+08	1.48133e+08	1.30463e+08	1.16309e+08	16.4	9.76	46.56	0.62	1.64	6.22	1.083	0.715	1.069	0.864421	0.320375	0.879831	1.18149e+08	1.49142e+08	1.519e+08	1.32278e+08	1.47418e+08	7.4392e+07	1.48789e+08
O68562	bamE	Outer membrane protein assembly factor BamE	59	6	51	6	-0.19	-0.25	-0.07	0.988762	0.925573	0.996498	7	7	8	8	8	8	7	7	7	8	7	8	9.75951e+06	1.33884e+07	9.50165e+06	8.71513e+06	1.41745e+07	1.02168e+07	53.37	7.12	56.91	0.5	13.81	17.39	0.879	0.84	0.951	0.696652	0.459473	0.919614	6.56185e+06	1.45154e+07	1.40801e+07	1.27307e+07	1.45557e+07	6.20247e+06	8.74577e+06
Q02RC8	rpsB	30S ribosomal protein S2	85	29	1447	16	0.35	-0.04	0.62	0.988762	0.997515	0.93493	34	34	34	34	34	34	34	34	34	34	34	34	1.42603e+09	1.62166e+09	1.245e+09	1.92464e+09	2.13167e+09	2.29808e+09	21.51	3.25	53.77	1.87	7.21	10.24	1.276	0.972	1.538	0.539645	0.976759	0.350162	1.22337e+09	1.66226e+09	1.58485e+09	1.65933e+09	1.8579e+09	8.34282e+08	1.95027e+09
Q02NN5	ihfA	Integration host factor subunit alpha	72	11	90	11	-0.86	0.6	-0.21	0.638404	0.66066	0.996498	12	12	12	12	12	12	12	12	12	12	12	12	2.12753e+08	1.158e+08	2.03917e+08	1.43309e+08	2.1642e+08	2.0136e+08	52.4	13.3	31.85	14.66	19.69	3.41	0.549	1.515	0.864	0.0970489	0.131598	0.759061	3.13931e+08	1.44184e+08	1.27251e+08	1.0538e+08	1.62155e+08	2.56435e+08	1.59018e+08
Q9HZE0	gdhB	NAD-specific glutamate dehydrogenase	75	140	2657	140	0.48	-0.21	0.54	0.985868	0.979953	0.952898	137	157	156	158	149	137	150	153	133	148	130	152	2.42975e+09	3.43766e+09	2.11801e+09	3.91214e+09	3.73527e+09	3.89187e+09	18.03	9.55	63.31	7.22	9.2	14.91	1.392	0.863	1.458	0.395882	0.713475	0.412666	2.13744e+09	2.76203e+09	3.21284e+09	3.67822e+09	3.42909e+09	1.3082e+09	4.11733e+09
B7UYX5	lepA	Elongation factor 4	46	23	186	20	1	0.1	0.74	0.545568	0.979953	0.93493	22	22	24	25	24	20	24	24	24	25	25	26	6.60163e+07	1.04872e+08	5.9289e+07	1.34919e+08	1.10203e+08	1.10565e+08	29.52	1.36	66.97	7.21	8.09	34.15	1.995	1.071	1.676	0.0688054	0.724186	0.263253	5.34132e+07	8.15932e+07	1.05886e+08	1.03868e+08	9.91931e+07	3.54378e+07	1.41982e+08
P52002	mexB	Multidrug resistance protein MexB	42	31	349	31	0.99	0.03	0.93	0.545568	0.99743	0.877771	33	36	34	37	35	36	36	37	34	36	34	36	1.83029e+08	2.22823e+08	1.66361e+08	3.37183e+08	2.70841e+08	3.08452e+08	15.67	16.83	31.26	0.94	7.98	4.54	1.991	1.018	1.91	0.0696391	0.855132	0.161523	1.63755e+08	2.04572e+08	1.9771e+08	2.51127e+08	2.08285e+08	1.32875e+08	3.34938e+08
Q9I5G7	lepB	Signal peptidase I	51	18	157	18	0.69	0.25	0.92	0.863571	0.929271	0.883044	16	19	19	19	17	17	17	19	17	18	18	19	1.43273e+08	1.68636e+08	1.09435e+08	2.28428e+08	2.21793e+08	2.32157e+08	24.11	14.2	68.8	5.09	0.85	32.48	1.618	1.191	1.896	0.209503	0.480393	0.16619	1.20612e+08	1.70193e+08	1.52471e+08	1.86515e+08	1.86186e+08	6.43224e+07	2.36804e+08
Q9I0J9	nuoC	NADH-quinone oxidoreductase subunit C/D	67	38	424	38	0.62	-0.33	0.37	0.904192	0.948667	0.966207	39	44	47	46	41	41	44	42	42	43	40	41	2.43017e+08	3.38305e+08	2.14667e+08	3.7844e+08	3.122e+08	3.19513e+08	10.58	9.25	57.65	9.92	6.98	15.88	1.538	0.798	1.288	0.263627	0.529716	0.580689	2.25471e+08	2.61929e+08	3.16847e+08	3.61217e+08	3.30925e+08	1.39252e+08	4.05992e+08
B7V346	psd	Phosphatidylserine decarboxylase proenzyme	45	12	109	12	0.66	-0.04	0.63	0.882858	0.997515	0.93493	12	13	13	13	12	12	12	12	12	12	12	12	5.42193e+07	7.02419e+07	4.30344e+07	7.99772e+07	6.97191e+07	7.25137e+07	18.46	16.27	58.54	2.05	7.41	8.54	1.584	0.976	1.545	0.231304	0.96683	0.345422	4.75477e+07	6.18271e+07	6.25746e+07	7.88487e+07	6.68421e+07	2.77065e+07	8.11429e+07
Q02JU1	cheZ	Protein phosphatase CheZ	83	22	157	22	-0.58	0.32	-0.45	0.904192	0.915306	0.96472	21	18	21	21	21	23	21	21	19	20	19	22	1.18612e+08	7.13491e+07	1.23784e+08	9.22341e+07	9.43375e+07	9.77556e+07	38.29	12.58	33.76	8.51	14.72	10.72	0.669	1.25	0.732	0.259316	0.385829	0.507	1.56579e+08	8.98509e+07	7.80069e+07	6.52596e+07	9.70379e+07	1.57902e+08	9.79604e+07
Q9I574	mliC	Membrane-bound lysozyme inhibitor of C-type lysozyme	76	14	187	14	0.33	0.05	0.94	0.988762	0.990983	0.877771	11	14	14	14	14	14	13	13	10	14	11	14	1.75149e+08	1.72425e+08	1.43428e+08	2.51324e+08	2.43801e+08	2.35149e+08	21.96	12.54	48.97	12.62	2.78	31.65	1.255	1.034	1.916	0.568361	0.813262	0.159283	1.49765e+08	2.04835e+08	1.57762e+08	1.88451e+08	2.05828e+08	9.99463e+07	2.74847e+08
A6VCL7	dnaJ	Chaperone protein DnaJ	64	28	315	28	0.19	-0.03	0.62	0.988762	0.997515	0.93493	30	30	30	29	29	26	30	29	28	28	29	31	2.2694e+08	2.50148e+08	1.80251e+08	3.41595e+08	3.09558e+08	3.28866e+08	5.27	13.77	56.38	11.78	9.75	10.17	1.137	0.979	1.539	0.761147	0.956332	0.349783	2.35555e+08	2.1864e+08	2.26874e+08	2.75808e+08	2.74905e+08	1.18187e+08	3.71332e+08
Q9HTV1	rho	Transcription termination factor Rho	83	38	498	38	0.39	0.05	0.77	0.988762	0.990983	0.93493	40	42	43	43	40	40	41	42	39	41	38	43	3.22525e+08	3.37427e+08	2.40695e+08	3.96774e+08	4.19861e+08	4.61488e+08	8.72	4.07	42.94	2.99	12.1	5.63	1.313	1.035	1.71	0.489679	0.810405	0.245033	3.03225e+08	3.43053e+08	3.27856e+08	3.47278e+08	3.29314e+08	1.75923e+08	4.05255e+08
Q9K3C5	fliD	B-type flagellar hook-associated protein 2	74	27	280	27	-0.59	0.46	-0.51	0.893298	0.808881	0.96472	27	27	26	27	28	29	28	28	25	27	25	27	2.54366e+08	1.67884e+08	2.57579e+08	1.91576e+08	2.29515e+08	2.14037e+08	18.8	0.78	24.01	1.97	8.95	7.06	0.664	1.371	0.702	0.251966	0.239644	0.451305	2.90763e+08	2.22524e+08	1.68815e+08	1.66959e+08	2.17003e+08	3.05743e+08	1.8892e+08
Q02PC5	tmk	Thymidylate kinase	62	13	101	13	-0.57	0.21	-0.25	0.904192	0.948667	0.993028	11	12	12	13	11	13	10	11	9	11	9	12	8.38439e+07	6.32035e+07	8.4985e+07	7.2781e+07	7.2247e+07	7.51432e+07	36.99	0.85	26.76	1.34	3.75	7.95	0.671	1.154	0.842	0.263894	0.548524	0.71701	1.09587e+08	6.4148e+07	6.35846e+07	6.28248e+07	7.01737e+07	1.02923e+08	7.34714e+07
O87131	cheR1	Chemotaxis protein methyltransferase 1	36	10	88	10	0.28	0.85	0.1	0.988762	0.287722	0.996498	12	11	11	11	11	12	11	12	12	12	11	12	7.83385e+07	4.6622e+07	8.00952e+07	7.52228e+07	8.73045e+07	9.13531e+07	34.34	14.69	29.27	4.88	19.53	13.2	1.211	1.808	1.069	0.636111	0.033432	0.880267	1.00363e+08	6.11474e+07	5.1743e+07	4.20079e+07	6.49232e+07	9.88128e+07	7.78622e+07
Q9HUB8	ubiB	Probable protein kinase UbiB	55	26	164	25	0.72	-0.19	0.67	0.833151	0.974177	0.93493	22	21	22	21	23	21	23	23	24	23	24	22	3.18044e+07	4.09108e+07	2.70069e+07	5.00981e+07	4.27834e+07	5.07177e+07	24.71	10.54	56.18	13.62	2.27	23.96	1.65	0.878	1.59	0.191222	0.663601	0.314597	2.66575e+07	3.79452e+07	3.79672e+07	4.40826e+07	4.11194e+07	1.77379e+07	5.51786e+07
Q02QU2	PA14_19450	UPF0502 protein PA14_19450	45	8	24	8	-0.45	0.4	-0.28	0.977713	0.858499	0.985392	7	6	7	7	7	8	6	8	7	7	7	7	4.7117e+08	3.27313e+08	5.2684e+08	5.85092e+08	7.19494e+08	5.58833e+08	40.61	19.89	16.14	11.38	15.37	56.44	0.732	1.324	0.825	0.37676	0.289633	0.684331	6.3315e+08	3.5063e+08	3.77085e+08	2.8411e+08	5.90815e+08	4.69793e+08	6.34251e+08
Q51455	cheY	Chemotaxis protein CheY	41	5	47	5	-0.6	0.42	-0.3	0.893298	0.916487	0.985392	7	7	6	7	6	7	5	6	6	6	5	7	2.57098e+07	1.65813e+07	2.3411e+07	1.82884e+07	2.28922e+07	1.82136e+07	28.39	11.84	22.58	4.51	17.74	20.35	0.658	1.342	0.812	0.240741	0.392931	0.658895	3.15113e+07	2.09763e+07	1.80322e+07	1.52471e+07	1.99292e+07	2.75009e+07	1.77138e+07
Q03456	fur	Ferric uptake regulation protein	60	9	259	9	0.15	0.16	0.37	0.990791	0.959489	0.966207	11	12	12	12	12	12	12	12	12	12	12	12	1.13127e+08	1.29576e+08	1.03354e+08	1.52271e+08	1.49559e+08	1.36973e+08	51.5	17.99	72.51	2.77	0.99	12.77	1.111	1.119	1.293	0.809137	0.618121	0.574822	7.72315e+07	1.65707e+08	1.47258e+08	1.14018e+08	1.821e+08	5.86609e+07	1.55282e+08
O69077	lysC	Aspartokinase	81	26	193	26	0.65	0.36	0.64	0.893298	0.900428	0.93493	19	25	26	26	24	22	24	24	22	23	23	23	1.50523e+08	1.70577e+08	1.35144e+08	2.36404e+08	2.28214e+08	2.32397e+08	28.15	1.85	58.15	6.13	5.81	19.24	1.564	1.281	1.559	0.244697	0.343143	0.335572	1.23021e+08	1.84174e+08	1.68366e+08	1.72818e+08	2.09216e+08	8.72974e+07	2.46891e+08
Q9HTV3	ubiD	3-octaprenyl-4-hydroxybenzoate carboxy-lyase	55	20	127	14	0.45	-0.04	0.51	0.988762	0.997515	0.96472	18	19	21	22	22	19	19	21	16	17	16	18	3.87837e+07	4.72452e+07	3.39946e+07	4.68379e+07	4.78071e+07	4.2883e+07	9.63	1.42	36.37	2.19	8.27	17.67	1.368	0.976	1.427	0.422727	0.970337	0.439141	4.15203e+07	3.62274e+07	4.67724e+07	4.77228e+07	4.42245e+07	2.6131e+07	4.75677e+07
Q9HT70	metN2	Methionine import ATP-binding protein MetN 2	58	16	112	16	0.58	0.07	0.76	0.946523	0.979953	0.93493	18	19	19	17	19	19	18	18	18	18	17	17	9.44903e+07	1.19113e+08	7.70828e+07	1.48092e+08	1.40851e+08	1.54179e+08	20.07	21.55	52.05	1.9	8.76	9.28	1.49	1.053	1.688	0.301534	0.766585	0.256745	8.19077e+07	1.09006e+08	1.02153e+08	1.38888e+08	1.13418e+08	5.23879e+07	1.501e+08
Q02T73	rplP	50S ribosomal protein L16	64	15	310	15	0.09	-0.42	0.66	0.990791	0.920202	0.93493	15	17	17	17	17	17	16	17	16	17	14	17	8.52098e+08	8.88872e+08	7.01743e+08	9.75958e+08	1.20898e+09	1.1733e+09	14.08	11.32	54.28	2.11	18.41	16.92	1.065	0.747	1.58	0.900091	0.395906	0.321342	7.71113e+08	9.41587e+08	9.6309e+08	8.20374e+08	1.05167e+09	4.68249e+08	9.61489e+08
Q9HZU2	cobH	Precorrin-8X methylmutase	25	4	13	4	-0.29	0.39	-0.19	0.988762	0.943352	0.996498	2	3	4	2	2	3	2	2	2	3	1	1	3.91973e+06	3.43878e+06	4.91263e+06	2.59028e+06	4.27428e+06	2.21107e+06	25.98	0.76	32.14	16.91	19.75	23.54	0.819	1.313	0.877	0.561503	0.51761	0.789875	4.72031e+06	3.25493e+06	3.45722e+06	3.42044e+06	3.89802e+06	6.19133e+06	2.92087e+06
G3XD46	ftsI	Peptidoglycan D,D-transpeptidase FtsI	40	19	112	19	0.67	-0.11	0.54	0.882858	0.997515	0.957005	18	15	18	19	19	20	19	19	19	19	19	20	5.07678e+07	6.13139e+07	5.72234e+07	7.42141e+07	6.55965e+07	5.77131e+07	21.33	0.11	5.45	4.4	4.16	23.51	1.589	0.929	1.451	0.227787	0.878964	0.418313	4.36103e+07	5.91e+07	6.12675e+07	6.13604e+07	5.50597e+07	5.94722e+07	7.19416e+07
Q02SE4	thiE	Thiamine-phosphate synthase	66	8	35	8	-0.14	-0.16	-0.67	0.988762	0.952851	0.93493	6	6	7	6	6	7	6	6	7	5	6	6	1.24404e+07	9.60833e+06	1.47505e+07	1.06351e+07	9.12771e+06	9.21616e+06	17.14	14.89	35.85	2.82	1.92	20.17	0.91	0.892	0.63	0.765859	0.588698	0.323645	1.40515e+07	1.1014e+07	1.06794e+07	8.64467e+06	1.13827e+07	1.91147e+07	1.08494e+07
Q02QI1	PA14_20770	STAS-domain containing protein PA14_20770	71	9	100	9	-0.15	0.71	0.23	0.988762	0.514696	0.993028	8	8	8	8	8	8	8	7	7	8	7	8	8.1154e+07	5.60301e+07	8.73074e+07	8.93079e+07	1.08502e+08	9.93648e+07	45.49	41.89	14.14	10.13	14.21	25.94	0.902	1.64	1.172	0.746953	0.0764309	0.726928	1.1328e+08	5.81389e+07	7.6037e+07	4.12874e+07	7.89755e+07	9.65182e+07	9.59501e+07
Q9ZFE4	fabI	Enoyl-[acyl-carrier-protein] reductase [NADH] FabI	36	10	96	10	-0.16	0.38	-0.33	0.988762	0.880052	0.983752	10	10	10	10	10	10	10	10	10	10	10	10	1.114e+08	7.52567e+07	1.15111e+08	1.0265e+08	1.07768e+08	1.00596e+08	32.1	15.2	35.01	12.5	2.71	7.82	0.896	1.303	0.797	0.733555	0.314671	0.630557	1.40347e+08	8.84242e+07	6.75598e+07	8.38304e+07	8.93965e+07	1.48222e+08	9.3945e+07
B7V649	rplV	50S ribosomal protein L22	63	12	238	12	0.3	0.42	0.72	0.988762	0.849061	0.93493	12	12	12	12	11	11	11	11	11	11	11	12	8.00871e+08	7.65337e+08	5.96421e+08	9.3582e+08	1.23381e+09	1.17941e+09	15.51	6.66	64	0.56	14.73	23.61	1.228	1.334	1.651	0.609495	0.277688	0.277376	7.17348e+08	8.9412e+08	7.30103e+08	8.02272e+08	9.7147e+08	3.66165e+08	9.32094e+08
Q9HZ71	rpsA	30S ribosomal protein S1	84	72	1655	72	0.06	-0.36	0.56	0.99499	0.929271	0.9494	71	77	76	78	79	78	72	76	66	76	67	77	2.97429e+09	3.14085e+09	2.5341e+09	3.21404e+09	3.63187e+09	3.67575e+09	12.04	4.56	43.74	3.04	8.24	9.25	1.045	0.78	1.471	0.93977	0.481103	0.402181	2.73091e+09	3.23936e+09	3.04114e+09	3.24384e+09	3.48894e+09	1.84057e+09	3.28399e+09
Q9HXI1	secD	Protein translocase subunit SecD	53	40	466	40	0.6	-0.03	0.95	0.91182	0.997515	0.856054	40	42	42	42	42	39	40	39	38	41	39	41	3.11383e+08	3.80917e+08	2.44257e+08	4.72875e+08	4.30842e+08	5.07869e+08	21.53	35.69	45.61	3.08	5.58	3.92	1.515	0.976	1.936	0.281724	0.965507	0.152922	2.67085e+08	3.63027e+08	2.94314e+08	4.93004e+08	3.41275e+08	1.74819e+08	4.62673e+08
Q9I0M4	lolA	Outer-membrane lipoprotein carrier protein	81	17	196	17	-0.1	0.72	0.03	0.990791	0.498583	0.996498	18	18	17	18	18	18	18	18	17	18	17	18	1.97526e+08	1.29566e+08	1.98894e+08	1.85464e+08	2.17016e+08	2.11792e+08	14.42	12.92	12.98	6.61	22.15	13.6	0.933	1.652	1.021	0.818732	0.0724723	0.957837	2.18806e+08	1.78316e+08	1.41996e+08	1.18224e+08	1.81411e+08	2.18062e+08	1.94346e+08
Q9HTX6	gcvH2	Glycine cleavage system H protein 2	52	5	98	5	-0.16	0.77	0.15	0.988762	0.419996	0.996498	5	5	5	5	5	5	5	5	5	5	5	5	1.16088e+08	7.33067e+07	1.12345e+08	1.11124e+08	1.34054e+08	1.23755e+08	22.44	20.01	1.32	7.78	21.32	54.35	0.895	1.702	1.107	0.731143	0.0580344	0.821316	1.3623e+08	9.89231e+07	8.4531e+07	6.35728e+07	1.13395e+08	1.11305e+08	1.17418e+08
Q02SG3	lipA	Lipoyl synthase	55	17	77	17	0.17	-0.5	-0.08	0.990791	0.846454	0.996498	15	16	15	15	15	12	16	16	15	16	14	14	5.69427e+07	6.57382e+07	4.727e+07	6.43023e+07	5.72748e+07	5.49293e+07	19.7	5.99	49.83	2.07	1.5	1.11	1.122	0.707	0.948	0.78929	0.276076	0.915406	4.94924e+07	6.55147e+07	6.30089e+07	6.85858e+07	6.8304e+07	3.27134e+07	6.33667e+07
Q9HUU5	ureC	Urease subunit alpha	31	10	69	10	0.42	0.12	0.19	0.988762	0.997515	0.996498	11	11	11	11	11	11	11	11	11	10	11	11	1.29418e+07	1.24514e+07	1.0295e+07	1.81214e+07	1.40505e+07	1.37937e+07	15.78	22.31	63.11	18.73	6.04	3.43	1.336	1.09	1.14	0.460318	0.906396	0.771784	1.15702e+07	1.44759e+07	1.45985e+07	1.06201e+07	1.66376e+07	6.37029e+06	2.07035e+07
P09591	tufA	Elongation factor Tu	98	53	6475	53	0.22	-0.07	0.54	0.988762	0.997515	0.957005	63	67	68	69	67	65	65	67	63	66	61	66	1.29637e+10	1.39668e+10	1.03388e+10	1.55649e+10	1.57772e+10	1.60447e+10	19.47	9.02	53.89	0.55	0.72	0.84	1.167	0.956	1.452	0.709678	0.978626	0.417677	1.1286e+10	1.48907e+10	1.31027e+10	1.4888e+10	1.54431e+10	6.92157e+09	1.56251e+10
Q9HYT6	rapA	RNA polymerase-associated protein RapA	50	37	276	37	0.37	-0.38	0.14	0.988762	0.925573	0.996498	34	37	37	38	37	30	36	37	35	37	35	37	1.42227e+08	1.63973e+08	1.22341e+08	1.78344e+08	1.56783e+08	1.47856e+08	3.75	7.14	40.3	2.5	14.96	13.41	1.289	0.767	1.1	0.520543	0.448304	0.831476	1.46047e+08	1.38507e+08	1.55898e+08	1.72467e+08	1.64e+08	9.12643e+07	1.81523e+08
Q02UU0	ahpC	Alkyl hydroperoxide reductase C	77	23	633	23	0.31	-0.11	0.47	0.988762	0.997515	0.96472	20	23	23	23	22	22	21	23	21	20	21	23	1.94207e+09	2.14922e+09	1.7153e+09	3.08683e+09	2.77155e+09	2.67761e+09	21.12	13.78	49.33	2.76	10.5	7.32	1.239	0.925	1.389	0.592216	0.893008	0.474845	1.67077e+09	2.25741e+09	2.36994e+09	1.94906e+09	2.46874e+09	1.19181e+09	3.02708e+09
Q02PF8	nqrF	Na(+)-translocating NADH-quinone reductase subunit F	69	24	191	24	0.66	-0.22	0.65	0.891711	0.979353	0.93493	23	24	26	26	25	22	25	25	21	25	22	24	6.40961e+07	1.05826e+08	6.15937e+07	1.18157e+08	1.02849e+08	1.11898e+08	43.47	6.41	63.85	6.89	1.83	32.71	1.577	0.857	1.57	0.236082	0.697254	0.327605	4.66514e+07	8.80641e+07	1.01133e+08	1.10736e+08	1.00196e+08	3.78636e+07	1.24058e+08
B7UYW8	cmoB	tRNA U34 carboxymethyltransferase	21	6	19	6	0.52	0.05	0.59	0.969248	0.997515	0.946022	5	5	5	5	4	4	5	5	5	5	5	5	5.12857e+06	6.76208e+06	4.40284e+06	7.07826e+06	6.36421e+06	7.18947e+06	35.09	1.85	61.78	2.75	4.26	6.16	1.43	1.037	1.509	0.357274	0.941419	0.380782	3.9804e+06	6.60792e+06	6.67397e+06	6.85136e+06	7.03281e+06	2.75637e+06	7.2175e+06
Q9HWC8	rplL	50S ribosomal protein L7/L12	66	12	378	12	-0.14	0.11	-0.31	0.988762	0.979953	0.984727	12	12	11	12	12	12	12	12	12	12	12	12	8.80351e+08	6.48074e+08	1.02129e+09	7.69302e+08	8.86981e+08	9.31876e+08	21.74	12.47	20.22	1	31.04	23.52	0.906	1.076	0.805	0.757611	0.713071	0.646288	1.02793e+09	7.53961e+08	5.93249e+08	7.07966e+08	8.8435e+08	1.17943e+09	7.74787e+08
P24559	pilT	Type IV pilus retractation ATPase PilT	54	17	85	17	0.05	-0.14	0.6	0.99499	0.984102	0.93493	17	17	17	18	17	18	17	18	17	18	17	17	5.15009e+07	5.37632e+07	4.03213e+07	5.31209e+07	5.76058e+07	5.48525e+07	25.8	20.31	34.59	6.27	16.43	9.9	1.038	0.904	1.519	0.953482	0.792933	0.364454	6.19368e+07	4.28233e+07	6.21303e+07	4.6523e+07	5.17555e+07	3.14133e+07	5.55295e+07
Q51546	pstB	Phosphate import ATP-binding protein PstB	40	9	57	9	0.12	-0.71	-0.03	0.990791	0.401982	0.996538	9	9	8	9	9	8	9	9	7	8	8	8	3.03138e+07	3.14837e+07	2.03184e+07	2.57409e+07	2.25414e+07	2.37122e+07	24.84	5.4	57.02	8.48	12.93	13.34	1.089	0.61	0.977	0.852027	0.0550043	0.965807	2.53846e+07	3.62002e+07	3.27102e+07	3.03031e+07	3.11558e+07	1.32507e+07	2.73326e+07
Q9HTZ1	PA5198	Murein tetrapeptide carboxypeptidase	34	8	32	8	-0.41	-0.1	-0.82	0.988762	0.97668	0.93493	8	8	8	8	8	8	8	8	7	8	6	7	2.07818e+07	1.51273e+07	2.35971e+07	1.65758e+07	1.41146e+07	1.35875e+07	39.01	2.37	23.07	1.32	5.76	1.13	0.755	0.93	0.565	0.422431	0.686491	0.221431	2.75843e+07	1.56568e+07	1.53828e+07	1.4876e+07	2.00165e+07	2.78182e+07	1.64214e+07
Q02ES4	hutI	Imidazolonepropionase	39	13	79	13	-0.69	0.27	-0.52	0.820521	0.929943	0.96472	13	13	13	13	13	13	13	13	13	13	13	13	9.47734e+07	6.47583e+07	4.49369e+07	3.08516e+07	3.14444e+07	2.8649e+07	28.32	9.72	18.75	8.51	12.23	16.15	0.619	1.204	0.699	0.181766	0.485605	0.44471	1.16105e+08	7.7361e+07	6.04509e+07	6.93727e+07	3.9325e+07	5.13497e+07	3.27663e+07
Q9HU18	dctP	C4-dicarboxylate-binding periplasmic protein DctP	65	22	139	22	-0.41	0.01	-0.67	0.988762	0.997515	0.93493	21	22	21	22	22	23	22	20	19	22	20	21	8.18005e+07	5.66701e+07	9.58379e+07	5.91898e+07	6.11812e+07	5.73408e+07	55.33	3.66	41.16	4.24	12.3	5.09	0.751	1.004	0.63	0.415093	0.911658	0.324235	1.23666e+08	5.41078e+07	5.52216e+07	5.81566e+07	7.1017e+07	1.29334e+08	6.09917e+07
Q9HVT2	PA4489	Alpha-2-macroglobulin homolog	49	57	372	56	0.32	-0.09	0.69	0.988762	0.997515	0.93493	44	54	53	55	53	42	52	53	48	52	52	53	1.27015e+08	1.30579e+08	9.23385e+07	1.59748e+08	1.27868e+08	1.47273e+08	38.25	22.44	25.06	20.23	21.15	6.39	1.249	0.938	1.617	0.577765	0.929128	0.297551	9.62503e+07	1.67613e+08	1.11266e+08	1.53244e+08	1.10451e+08	7.71965e+07	1.38316e+08
Q59641	ppiA	Peptidyl-prolyl cis-trans isomerase A	69	12	276	12	-0.67	0.26	-0.3	0.841541	0.925573	0.985392	13	13	13	13	13	13	11	12	12	12	10	12	2.05179e+08	1.32395e+08	2.18316e+08	1.42187e+08	1.70922e+08	2.26581e+08	25.37	14.65	41.8	0.93	17.57	4.57	0.63	1.201	0.812	0.197865	0.462053	0.658975	2.45975e+08	1.7115e+08	1.469e+08	1.19323e+08	1.60976e+08	2.96082e+08	1.43121e+08
A6VDR9	PSPA7_5885	Probable Fe(2+)-trafficking protein	81	13	94	13	-0.49	0.56	-0.3	0.953146	0.731203	0.985392	14	14	12	13	14	14	14	13	14	13	13	14	7.75372e+07	4.42865e+07	7.15502e+07	5.02707e+07	6.70517e+07	5.8711e+07	18.09	6.98	21.26	10.04	24.06	10.67	0.71	1.469	0.814	0.33467	0.166353	0.663704	8.81812e+07	6.81779e+07	4.21521e+07	4.6529e+07	6.14937e+07	8.32513e+07	4.68198e+07
Q9HV66	acsA2	Acetyl-coenzyme A synthetase 2	23	13	87	10	0.65	0.43	0.33	0.893298	0.915306	0.981621	8	8	10	8	9	8	9	9	8	8	9	8	1.34723e+07	1.8267e+07	1.4804e+07	2.04845e+07	2.02716e+07	2.0294e+07	22.54	9.4	27.86	7.23	0.44	3.5	1.57	1.347	1.259	0.240929	0.385551	0.61483	1.58221e+07	1.14715e+07	1.95243e+07	1.70908e+07	1.8075e+07	1.21249e+07	2.15592e+07
P72151	fliC	B-type flagellin	72	37	1084	35	-0.7	-0.24	-0.65	0.816452	0.974177	0.93493	35	38	37	37	37	38	35	34	33	35	32	35	4.36335e+09	2.43712e+09	4.19278e+09	3.09662e+09	3.43139e+09	3.51454e+09	16.67	4.17	34.04	1.16	4.25	3.55	0.615	0.847	0.637	0.176105	0.668717	0.33585	4.9118e+09	3.87614e+09	2.36635e+09	2.51001e+09	3.27998e+09	5.35962e+09	3.12212e+09
Q51464	fliG	Flagellar motor switch protein FliG	48	15	97	15	-0.33	0.52	-0.06	0.988762	0.776579	0.996498	14	14	14	14	15	14	15	15	15	15	15	15	6.2187e+07	3.68842e+07	6.76426e+07	5.68882e+07	7.25959e+07	6.61573e+07	61.2	13.09	10.39	13.42	24.51	22.8	0.796	1.43	0.96	0.51031	0.194368	0.936874	9.8834e+07	3.91285e+07	3.36151e+07	4.04713e+07	6.28449e+07	7.28066e+07	6.25667e+07
Q9HV37	lldD	L-lactate dehydrogenase	41	14	79	14	0.53	-0.06	0.81	0.959916	0.991939	0.93493	15	15	14	15	15	14	14	14	14	14	14	15	2.68012e+07	2.91651e+07	1.94518e+07	3.80854e+07	2.93905e+07	3.60956e+07	8.17	24	24.21	7.75	6.09	16.88	1.446	0.958	1.759	0.341246	0.826096	0.22128	2.83977e+07	2.52944e+07	2.45714e+07	3.46176e+07	2.31233e+07	1.63634e+07	4.02322e+07
Q9I690	PA0423	UPF0312 protein PA0423	86	23	719	6	0.48	0.31	0.45	0.985868	0.920254	0.96472	23	25	25	25	25	23	22	24	22	23	22	24	1.01964e+09	1.04421e+09	8.1556e+08	1.4262e+09	1.36297e+09	1.23528e+09	32.84	1.81	74.17	2.72	7.1	13.05	1.391	1.236	1.365	0.396667	0.406801	0.497722	8.04861e+08	1.29173e+09	1.05766e+09	1.03093e+09	1.46019e+09	4.55514e+08	1.4539e+09
O50174	astD	N-succinylglutamate 5-semialdehyde dehydrogenase	43	21	233	19	-0.52	-0.02	-0.69	0.946523	0.997515	0.93493	20	18	20	20	20	20	19	20	19	19	19	20	2.7938e+08	1.76193e+08	2.84104e+08	2.1659e+08	2.06808e+08	1.98067e+08	36.78	4.22	39.34	2.24	18.66	1.7	0.698	0.985	0.618	0.31094	0.940647	0.30404	3.64585e+08	2.14088e+08	1.8153e+08	1.71013e+08	2.13503e+08	3.78052e+08	2.13192e+08
Q9I0I2	carS	Sensor protein kinase CarS	17	5	9	5	0.44	0.34	0.85	0.988762	0.962313	0.93493	4	2	4	4	3	3	3	5	4	4	4	4	1.44021e+06	1.29921e+06	791851	2.1057e+06	1.64583e+06	1.77192e+06	52.16	7.04	9.31	18.96	14.56	40.08	1.359	1.266	1.804	0.432426	0.631536	0.229336	977984	2.12089e+06	1.23604e+06	1.36561e+06	845796	741347	2.40976e+06
Q9I7C2	gyrB	DNA gyrase subunit B	65	43	470	43	0.28	-0.19	0.17	0.988762	0.979953	0.996498	42	46	47	46	46	46	43	44	43	43	40	46	2.30746e+08	2.97061e+08	1.99045e+08	3.08708e+08	3.2226e+08	3.18938e+08	20.34	7.91	46.85	4.97	11.33	25.01	1.213	0.877	1.127	0.633614	0.755063	0.79175	1.99638e+08	2.66702e+08	3.1417e+08	2.80882e+08	2.80842e+08	1.41071e+08	3.19757e+08
Q02PD2	plsX	Phosphate acyltransferase	18	5	15	5	0.05	0.13	-0.58	0.99499	0.997515	0.9494	5	5	5	5	5	5	4	5	5	5	5	5	6.78927e+06	4.80479e+06	8.09408e+06	7.25898e+06	7.08543e+06	5.5531e+06	38.05	4.24	16.8	0.13	14.33	26.15	1.033	1.097	0.67	0.96493	0.924018	0.403455	8.94612e+06	5.15242e+06	4.66279e+06	4.95111e+06	7.18342e+06	9.12018e+06	7.26568e+06
Q9I2A0	liuE	3-hydroxy-3-isohexenylglutaryl-CoA/hydroxy-methylglutaryl-CoA lyase	57	19	139	19	-0.71	-0.29	-0.83	0.807869	0.952851	0.933957	20	20	20	19	18	20	17	18	17	19	15	19	1.30053e+08	9.25316e+07	1.53511e+08	8.11264e+07	8.94615e+07	8.57551e+07	43.17	6.19	37.61	3.23	4.35	2.61	0.61	0.817	0.561	0.168892	0.581292	0.216557	1.78266e+08	9.48792e+07	8.85672e+07	9.66734e+07	1.16899e+08	2.01589e+08	8.29999e+07
P42812	lolB	Outer-membrane lipoprotein LolB	56	10	80	10	0.73	-0.06	0.42	0.827485	0.997515	0.96472	7	9	9	10	10	7	10	10	10	10	10	10	5.59647e+07	5.41343e+07	4.41076e+07	6.77955e+07	6.40268e+07	5.88322e+07	7.49	24.97	36.97	1.55	12.94	25.3	1.657	0.962	1.337	0.187199	0.979264	0.527425	5.3076e+07	5.90106e+07	4.5289e+07	6.47072e+07	5.7642e+07	3.37511e+07	6.70554e+07
P50601	tolB	Tol-Pal system protein TolB	81	33	363	33	0.53	0.07	0.57	0.961309	0.979953	0.948656	33	38	38	38	40	34	39	40	33	38	37	38	2.06432e+08	2.48795e+08	1.82887e+08	3.27629e+08	3.01646e+08	3.18318e+08	34.05	5.74	61.26	8.4	3.92	21.74	1.444	1.053	1.483	0.343571	0.767589	0.392345	1.61476e+08	2.63905e+08	2.59111e+08	2.38891e+08	2.90815e+08	1.15013e+08	3.47715e+08
P37798	accC	Biotin carboxylase	67	35	511	35	0.18	-0.06	0.51	0.988762	0.997567	0.96472	35	38	38	38	34	36	35	37	33	35	34	37	8.03862e+08	9.10414e+08	7.00398e+08	9.4705e+08	1.02539e+09	9.84082e+08	8.78	0.5	43.45	10.45	12.33	15.27	1.134	0.96	1.429	0.766362	0.99074	0.437861	7.55431e+08	8.55398e+08	9.07229e+08	9.1361e+08	9.62149e+08	5.09856e+08	1.01978e+09
A6UZI9	rplD	50S ribosomal protein L4	80	19	1037	19	0.15	-0.1	0.51	0.990791	0.997515	0.96472	20	21	21	21	20	21	20	20	20	20	20	20	8.64472e+08	8.0641e+08	6.89983e+08	9.06479e+08	1.04068e+09	9.86316e+08	1.04	6.05	50.83	2.17	14.87	13.93	1.109	0.935	1.422	0.813411	0.919404	0.443827	8.58119e+08	8.70872e+08	7.72645e+08	8.41649e+08	1.00517e+09	4.73627e+08	9.20486e+08
Q9I291	galU	UTP--glucose-1-phosphate uridylyltransferase	72	18	284	18	0.3	-0.21	0.06	0.988762	0.979953	0.996498	20	22	23	22	21	23	22	23	18	21	18	22	2.24292e+08	2.3362e+08	1.84564e+08	2.72839e+08	2.33568e+08	1.96037e+08	4.1	4.1	54.2	1.96	4.3	3.14	1.229	0.863	1.04	0.607537	0.71495	0.925961	2.30891e+08	2.17881e+08	2.40494e+08	2.26942e+08	2.76395e+08	1.23244e+08	2.76641e+08
Q9I3D1	lpdG	Dihydrolipoyl dehydrogenase	79	42	1183	42	0.13	-0.35	0.28	0.990791	0.929943	0.985392	45	51	51	50	48	49	48	49	46	48	45	48	1.7836e+09	1.9562e+09	1.60102e+09	2.06182e+09	2.11714e+09	2.1526e+09	19.02	3.5	35.58	4.61	3.09	7.6	1.093	0.782	1.218	0.84338	0.486818	0.665736	1.5579e+09	2.04199e+09	2.00519e+09	1.9084e+09	2.07035e+09	1.23808e+09	2.13022e+09
Q02NA9	aat	Leucyl/phenylalanyl-tRNA--protein transferase	31	6	27	6	0.24	0.19	0.28	0.988762	0.994385	0.985392	6	6	5	6	6	6	6	6	6	6	6	6	2.83382e+06	3.51493e+06	2.75307e+06	4.09498e+06	4.06198e+06	3.88538e+06	47.01	9.36	46.68	25.95	34.98	27.54	1.178	1.137	1.213	0.689596	0.839137	0.675382	4.00352e+06	2.00587e+06	3.75585e+06	3.28946e+06	3.87931e+06	1.9538e+06	4.93007e+06
Q9HYV7	PA3286	Beta-ketodecanoyl-[acyl-carrier-protein] synthase	62	19	196	19	0.33	-0.21	0.16	0.988762	0.979953	0.996498	22	23	23	23	22	21	23	23	16	22	20	21	1.38375e+08	1.58886e+08	1.28232e+08	2.03039e+08	1.69692e+08	1.88375e+08	23.47	8.05	58.64	14.07	5.81	30.5	1.257	0.862	1.116	0.565618	0.710535	0.807741	1.17037e+08	1.63603e+08	1.68203e+08	1.50084e+08	1.99354e+08	8.24836e+07	2.24351e+08
Q9I6J1	spuD	Putrescine-binding periplasmic protein SpuD	65	20	355	20	-0.48	-0.06	-0.42	0.965405	0.997515	0.96472	24	23	23	23	22	24	22	22	19	22	21	24	4.86264e+08	3.25558e+08	4.86384e+08	3.84133e+08	4.1951e+08	4.09908e+08	19.36	19.86	30.85	8.11	16.37	9.66	0.719	0.957	0.745	0.35181	0.980792	0.532083	5.58075e+08	4.23692e+08	3.75e+08	2.82635e+08	3.89675e+08	6.07094e+08	4.06845e+08
Q02IC7	ruvC	Crossover junction endodeoxyribonuclease RuvC	18	2	10	2	0.29	0.39	0.78	0.988762	0.915306	0.93493	2	2	2	2	2	2	2	2	2	2	2	2	2.08179e+07	2.08426e+07	1.27098e+07	3.61376e+07	3.6983e+07	3.98477e+07	39.22	1.2	64.67	7.73	6.53	0.7	1.222	1.311	1.717	0.619216	0.378158	0.241351	1.56583e+07	2.76777e+07	2.06671e+07	2.10197e+07	2.08268e+07	7.75626e+06	3.42143e+07
Q9HYB8	rnfC	Ion-translocating oxidoreductase complex subunit C	17	10	36	10	-0.44	-0.01	-0.37	0.982337	0.991939	0.967725	8	7	10	9	8	10	10	10	10	10	10	10	7.77012e+06	5.97891e+06	8.43408e+06	6.16943e+06	6.0185e+06	5.99864e+06	25.81	5.47	36.31	4.34	3.77	4.03	0.735	0.996	0.774	0.383321	0.832653	0.586949	9.34496e+06	6.46068e+06	6.2149e+06	5.75188e+06	6.48611e+06	1.09671e+07	6.36189e+06
A6V049	ribH	6,7-dimethyl-8-ribityllumazine synthase	94	11	226	11	0.7	0.45	0.86	0.850631	0.808881	0.908882	10	11	12	12	11	12	12	12	10	11	11	11	1.90697e+08	2.1205e+08	1.70939e+08	2.98702e+08	3.09164e+08	2.95042e+08	5.28	5.82	63.73	18.83	13.53	28.04	1.627	1.369	1.817	0.204457	0.241805	0.196106	1.83702e+08	1.97959e+08	2.20961e+08	2.03498e+08	2.77783e+08	1.05191e+08	3.4152e+08
Q9I1L9	lpdV	Dihydrolipoyl dehydrogenase	93	35	539	35	0.12	-0.44	0.17	0.990791	0.915306	0.996498	36	39	39	39	39	39	36	35	37	37	35	39	3.06223e+08	3.75531e+08	2.90459e+08	3.60912e+08	3.94788e+08	3.71333e+08	0.36	18.99	37.64	5.01	21.08	14.93	1.087	0.737	1.126	0.856422	0.372149	0.792071	3.05444e+08	3.07004e+08	4.29865e+08	3.28065e+08	3.81516e+08	2.21135e+08	3.73943e+08
B7UVG0	rlmM	Ribosomal RNA large subunit methyltransferase M	33	9	58	9	0.43	-0.13	0.28	0.988762	0.997515	0.985392	7	8	8	8	8	6	7	7	7	7	6	7	7.12727e+07	7.59419e+07	5.44821e+07	7.36062e+07	6.38314e+07	5.36612e+07	7.05	25.54	41.09	6.63	9.65	11.71	1.345	0.917	1.21	0.44991	0.868912	0.675873	6.78016e+07	7.49214e+07	9.11537e+07	6.32686e+07	7.34832e+07	4.03943e+07	7.7141e+07
Q9I352	PA1673	Bacteriohemerythrin	48	10	91	10	-0.71	0.37	-0.16	0.808164	0.889536	0.996498	10	11	11	10	11	10	9	9	10	11	9	10	1.21747e+08	8.12758e+07	1.0816e+08	9.32038e+07	1.28096e+08	1.13867e+08	22.31	18.22	7.58	14.11	29.2	43.58	0.611	1.292	0.898	0.170693	0.328626	0.82219	1.4274e+08	1.03842e+08	7.13997e+07	9.2518e+07	1.02513e+08	1.14117e+08	1.03019e+08
Q9I4U3	rmuC	DNA recombination protein RmuC homolog	12	5	21	5	0.26	0.2	-0.42	0.988762	0.979953	0.96472	4	5	5	4	3	5	5	5	5	4	5	5	1.04436e+07	9.59036e+06	1.1579e+07	1.20979e+07	1.16921e+07	1.4007e+07	21.05	27.83	2.84	1.6	2.9	4.35	1.197	1.146	0.746	0.65862	0.772919	0.533205	1.21336e+07	8.98904e+06	7.85674e+06	1.17065e+07	1.1814e+07	1.13487e+07	1.19618e+07
Q9HT25	glmS	Glutamine--fructose-6-phosphate aminotransferase [isomerizing]	57	29	259	29	0.6	-0.14	0.43	0.91059	0.994225	0.96472	27	29	28	29	29	23	29	28	26	28	28	27	1.37853e+08	1.56204e+08	1.12118e+08	1.9196e+08	1.50604e+08	1.56476e+08	20.54	7.2	48.06	0.12	2.35	3.3	1.518	0.906	1.348	0.278906	0.838111	0.515461	1.19094e+08	1.59566e+08	1.64375e+08	1.4844e+08	1.59728e+08	7.86982e+07	1.91794e+08
Q9HUG8	msbA	Lipid A export ATP-binding/permease protein MsbA	31	13	49	13	0.41	-0.21	0.23	0.988762	0.934217	0.993028	9	11	12	12	10	10	11	11	10	11	10	11	1.67891e+07	1.80339e+07	1.41991e+07	2.53591e+07	1.83874e+07	2.32622e+07	13.55	27.17	52.38	9.96	3.98	35.71	1.326	0.863	1.17	0.473402	0.497947	0.729597	1.52511e+07	1.84823e+07	1.48458e+07	2.19066e+07	2.09487e+07	9.62423e+06	2.72136e+07
P43904	aroE	Shikimate dehydrogenase (NADP(+))	48	10	57	10	-0.92	0.05	-0.79	0.583207	0.997515	0.93493	10	8	9	10	10	10	10	10	10	9	9	10	4.44788e+07	2.84031e+07	4.58539e+07	2.95566e+07	3.00552e+07	2.98694e+07	44.69	10.43	35.62	0.87	13.59	10.77	0.529	1.035	0.577	0.0787199	0.980804	0.240242	6.1698e+07	3.20652e+07	2.63803e+07	3.0581e+07	3.5448e+07	5.93145e+07	2.97389e+07
Q02H54	groS	10 kDa chaperonin	96	15	490	15	-0.28	-0.01	0.22	0.988762	0.997515	0.996498	16	17	15	16	16	15	15	17	16	15	15	15	3.90721e+09	2.6785e+09	3.98345e+09	3.93397e+09	4.71184e+09	4.89016e+09	9.6	1.09	0.84	2.09	7.11	12.9	0.826	0.994	1.165	0.577447	0.91783	0.736373	4.18211e+09	3.65039e+09	2.69926e+09	2.65791e+09	3.95999e+09	4.00705e+09	3.99243e+09
Q9HVP8	coaE	Dephospho-CoA kinase	62	11	85	11	0.29	-0.14	0.48	0.988762	0.979953	0.96472	10	10	10	11	11	11	11	11	11	11	11	11	3.5967e+07	3.90602e+07	2.72411e+07	4.38673e+07	3.99706e+07	4.23688e+07	3.56	8.27	60.68	1.86	3.28	10.26	1.227	0.911	1.39	0.611581	0.768278	0.473797	3.50724e+07	3.68845e+07	3.68388e+07	4.14156e+07	4.30972e+07	1.72187e+07	4.44493e+07
Q59636	ndk	Nucleoside diphosphate kinase	92	20	877	18	-0.55	0.14	-0.27	0.913991	0.967208	0.988486	24	24	23	23	23	23	22	24	18	23	21	24	2.2135e+09	1.4291e+09	2.19337e+09	1.81359e+09	2.04501e+09	1.86561e+09	27.38	2.92	18.65	1.96	13.98	3.76	0.683	1.103	0.832	0.284034	0.652616	0.697346	2.69307e+09	1.81933e+09	1.45895e+09	1.39987e+09	1.92092e+09	2.50446e+09	1.83893e+09
Q02H34	lpxC	UDP-3-O-acyl-N-acetylglucosamine deacetylase	71	22	340	22	0.22	-0.41	0.01	0.988762	0.920254	0.996538	24	25	26	25	26	24	26	24	22	25	24	23	3.15778e+08	3.67379e+08	2.40938e+08	3.92706e+08	3.72219e+08	3.59099e+08	25.58	2.63	72.96	5.29	3.45	14.51	1.165	0.753	1.01	0.711909	0.410768	0.977186	2.6299e+08	3.79161e+08	3.74288e+08	3.60598e+08	4.26341e+08	1.36161e+08	4.07694e+08
Q9I406	ggt	Glutathione hydrolase proenzyme	52	25	170	25	-0.5	-0.1	-0.78	0.953146	0.997515	0.93493	24	23	23	23	24	23	22	24	21	22	20	22	1.09667e+08	7.43191e+07	1.22161e+08	7.55558e+07	7.25088e+07	6.5055e+07	42.75	4.09	45.06	15.44	18.56	3.54	0.709	0.931	0.583	0.332463	0.909974	0.24907	1.49826e+08	8.02712e+07	7.64994e+07	7.22009e+07	8.78166e+07	1.69939e+08	6.77095e+07
Q9HUK7	fimW	Cyclic-di-GMP receptor FimW	42	16	95	16	-0.23	0.22	-0.46	0.988762	0.948667	0.96472	14	14	14	15	15	15	15	14	14	14	13	13	6.82821e+07	4.43288e+07	7.91108e+07	6.04417e+07	6.16523e+07	6.07819e+07	35.56	22.4	25.31	11.57	11.65	5.79	0.854	1.166	0.726	0.638327	0.555277	0.494654	8.82902e+07	5.28082e+07	5.20061e+07	3.77849e+07	6.6017e+07	9.48016e+07	6.56076e+07
Q9I1M1	bkdA2	2-oxoisovalerate dehydrogenase subunit beta	64	18	231	18	0.19	-0.05	0.3	0.988762	0.997567	0.984727	20	21	22	22	21	22	21	22	20	21	19	22	1.74448e+08	2.0019e+08	1.77213e+08	2.24124e+08	2.44315e+08	2.20871e+08	13.72	0.81	31.05	6.12	19.48	6.14	1.14	0.967	1.234	0.75678	0.990933	0.645701	1.92277e+08	1.58273e+08	2.01333e+08	1.99053e+08	2.2152e+08	1.41768e+08	2.34038e+08
Q02RA9	pyrG	CTP synthase	82	38	581	26	0.27	-0.14	0.53	0.988762	0.99743	0.962391	38	40	39	39	39	37	39	40	34	39	38	39	4.82241e+08	5.34014e+08	3.98195e+08	5.93344e+08	5.94696e+08	5.93435e+08	13.54	11.34	42.16	7.94	13.7	14.59	1.206	0.91	1.443	0.643823	0.848351	0.425403	4.38073e+08	5.30862e+08	5.78712e+08	4.92768e+08	5.41537e+08	2.92794e+08	6.27644e+08
Q9HUK1	parC	DNA topoisomerase 4 subunit A	58	37	297	37	0.38	0.07	0.53	0.988762	0.979953	0.962391	33	35	35	36	37	26	35	36	32	37	35	37	1.41342e+08	1.65347e+08	1.00217e+08	1.82611e+08	1.77905e+08	1.81524e+08	26.23	0.25	61.05	6.67	2.2	4.67	1.298	1.052	1.446	0.508814	0.769235	0.423171	1.17162e+08	1.70512e+08	1.65639e+08	1.65056e+08	1.59063e+08	6.31416e+07	1.91442e+08
Q9I5U3	surA	Chaperone SurA	73	32	320	32	-0.5	-0.14	-0.81	0.951442	0.994225	0.93493	35	36	36	35	35	37	32	35	32	33	29	34	3.45821e+08	2.31775e+08	3.40983e+08	2.49807e+08	2.32105e+08	2.13052e+08	29.4	0.27	38.4	3.5	2.78	0.77	0.707	0.906	0.57	0.328952	0.837862	0.229211	4.27031e+08	2.80055e+08	2.32223e+08	2.31328e+08	2.58083e+08	4.5051e+08	2.43699e+08
Q02R92	mutS	DNA mismatch repair protein MutS	43	30	200	30	0	-0.35	0.08	0.99499	0.928148	0.996498	29	31	31	29	29	29	28	29	28	29	28	28	6.31197e+07	6.09053e+07	4.96257e+07	6.07883e+07	6.07431e+07	5.69527e+07	15.17	5.95	26.86	0.19	15.25	4.03	0.999	0.787	1.059	0.96428	0.47844	0.896018	7.0295e+07	5.66767e+07	5.83951e+07	6.35234e+07	6.01452e+07	4.09461e+07	6.08709e+07
Q02PH1	lexA	LexA repressor	59	11	57	11	0.3	0.09	0.61	0.988762	0.995057	0.93493	9	12	12	11	12	11	12	11	12	12	12	12	2.75689e+07	3.57577e+07	2.26887e+07	3.9531e+07	3.91761e+07	3.66504e+07	36.65	16.18	68.92	8.4	9.72	28.2	1.227	1.062	1.527	0.610649	0.843276	0.35809	2.1146e+07	3.59426e+07	4.01108e+07	3.18771e+07	3.86446e+07	1.33208e+07	4.19523e+07
A6VD64	orn	Oligoribonuclease	51	11	97	11	-0.34	0.44	-0.16	0.988762	0.808881	0.996498	11	11	11	11	11	12	11	10	10	10	11	10	1.11321e+08	7.55645e+07	1.21428e+08	1.08593e+08	1.47784e+08	1.47883e+08	58.32	1.91	14.56	8.06	25.41	20.44	0.79	1.357	0.896	0.498088	0.253261	0.819848	1.72582e+08	7.18057e+07	7.4549e+07	7.65939e+07	1.09506e+08	1.34648e+08	1.14971e+08
Q9I0A1	rpmI	50S ribosomal protein L35	19	2	23	2	-0.71	-0.51	0.64	0.807869	0.759627	0.93493	2	2	2	2	2	2	2	2	2	2	1	2	1.74218e+07	1.78428e+07	1.12891e+07	1.02655e+07	1.21363e+07	1.46436e+07	67.38	4.59	29.91	3.64	13.52	4.88	0.611	0.704	1.553	0.169544	0.186754	0.339414	1.03745e+07	2.92563e+07	1.84312e+07	1.72732e+07	1.39932e+07	9.10755e+06	1.05336e+07
Q9HUW5	dsbD1	Thiol:disulfide interchange protein DsbD 1	13	5	28	5	0.19	-0.12	0.12	0.988762	0.970069	0.996498	3	5	5	5	5	3	5	5	4	4	4	4	7.02933e+06	8.19528e+06	6.77593e+06	1.01168e+07	8.77726e+06	8.65906e+06	46.86	30.54	49.66	8.66	2.51	19.99	1.142	0.919	1.089	0.752544	0.656392	0.848209	4.98142e+06	9.91917e+06	6.58093e+06	1.02056e+07	9.778e+06	4.69556e+06	1.07566e+07
A0A0H2ZJS2	dgcP	Diguanylate cyclase DgcP	33	18	74	18	-0.43	-0.18	-0.9	0.985868	0.948667	0.890303	15	16	16	15	15	16	15	14	13	12	13	12	2.20688e+07	1.65987e+07	2.29006e+07	1.57252e+07	1.44037e+07	1.18921e+07	41.18	16.23	22.33	1.76	4.96	1.28	0.741	0.882	0.538	0.395095	0.562326	0.184019	2.97861e+07	1.6351e+07	1.86274e+07	1.4791e+07	1.95301e+07	2.68526e+07	1.59224e+07
Q9I7B7	glyQ	Glycine--tRNA ligase alpha subunit	47	11	121	11	0.53	-0.06	0.2	0.960353	0.997567	0.996498	12	13	13	13	12	12	13	12	12	13	12	13	9.28006e+07	1.18107e+08	8.79505e+07	1.35119e+08	1.24599e+08	1.18332e+08	27.85	7.85	67.58	11.56	8.82	17.24	1.445	0.959	1.152	0.342505	0.988977	0.755306	7.60113e+07	1.13298e+08	1.24859e+08	1.11721e+08	1.4796e+08	5.22797e+07	1.46659e+08
Q02SH2	rsfS	Ribosomal silencing factor RsfS	60	7	38	7	-0.34	0.61	0.02	0.988762	0.678868	0.996538	7	7	6	7	7	7	7	7	7	7	7	7	5.70741e+07	3.15306e+07	5.19236e+07	3.8716e+07	4.91333e+07	4.93959e+07	38.33	9.01	11.16	4.68	27.24	10.47	0.789	1.531	1.011	0.495832	0.137053	0.975205	7.53646e+07	4.32226e+07	2.95824e+07	3.36072e+07	4.79755e+07	5.61966e+07	3.7456e+07
Q9HVD0	murI	Glutamate racemase	28	6	20	6	-0.56	0.08	-0.64	0.91059	0.999194	0.93493	6	6	6	5	6	6	6	6	6	6	6	6	9.9501e+06	6.95113e+06	1.05818e+07	7.05051e+06	8.0922e+06	7.35372e+06	36.09	3.65	24.27	12.58	26.15	13.76	0.681	1.054	0.643	0.27971	0.998587	0.345182	1.29169e+07	7.66474e+06	7.13277e+06	6.77411e+06	8.89776e+06	1.25845e+07	7.7084e+06
Q9HYF4	mqo1	Probable malate:quinone oxidoreductase 1	66	27	242	27	0.74	0.18	0.83	0.820521	0.952851	0.933957	28	30	31	29	31	30	29	29	28	30	30	31	1.24733e+08	1.26003e+08	1.01889e+08	1.82445e+08	1.70507e+08	1.84717e+08	0.62	30.76	27.43	1.55	7.68	13.17	1.668	1.13	1.778	0.181363	0.594481	0.212572	1.25278e+08	1.24191e+08	1.01018e+08	1.57166e+08	1.24005e+08	8.37172e+07	1.84459e+08
B7UXA5	flgI	Flagellar P-ring protein	28	8	27	8	-0.63	0.67	-0.22	0.876264	0.731203	0.996498	7	7	8	8	8	8	7	7	8	8	6	8	2.25462e+07	1.25258e+07	1.84039e+07	1.41661e+07	2.05954e+07	1.60782e+07	16.49	1.99	9.26	5.77	16.93	4.57	0.645	1.589	0.861	0.220892	0.16687	0.753557	2.53475e+07	2.00544e+07	1.27036e+07	1.23504e+07	1.72359e+07	1.9651e+07	1.35997e+07
Q9HWG0	uvrA	UvrABC system protein A	54	34	294	34	0.22	-0.06	0.12	0.988762	0.999194	0.996498	30	31	30	30	30	29	30	31	30	30	31	32	9.71625e+07	1.08909e+08	8.41435e+07	1.1033e+08	1.12828e+08	1.1322e+08	0.79	3.77	52.73	12.7	11.06	6.52	1.163	0.962	1.083	0.715614	0.996392	0.85766	9.66183e+07	9.77097e+07	1.11851e+08	1.06045e+08	1.24495e+08	5.68706e+07	1.20729e+08
Q03025	aprE	Alkaline protease secretion protein AprE	42	16	97	16	-0.41	0.36	-0.49	0.988762	0.900428	0.96472	15	15	15	15	15	16	15	16	15	14	14	16	1.08273e+08	8.03918e+07	1.23215e+08	1.01595e+08	1.12985e+08	1.08684e+08	39.71	8.47	23	12.14	2.28	10.78	0.751	1.281	0.714	0.413931	0.342301	0.473479	1.4449e+08	8.11344e+07	7.5714e+07	8.53585e+07	1.04565e+08	1.45191e+08	1.10724e+08
Q02KZ2	nfuA	Fe/S biogenesis protein NfuA	58	8	69	8	0.24	0.3	-0.8	0.988762	0.925573	0.93493	8	8	8	8	9	9	9	9	7	9	7	9	4.80938e+07	3.21944e+07	4.96789e+07	5.88151e+07	5.2471e+07	4.36964e+07	16.91	14.84	5.2	17.35	9.9	43.87	1.185	1.231	0.575	0.678778	0.454846	0.236724	5.42318e+07	4.26505e+07	3.57707e+07	2.89757e+07	4.78851e+07	5.15399e+07	6.6533e+07
P29248	fliA	RNA polymerase sigma factor FliA	51	9	75	9	-0.72	0.47	-0.67	0.806336	0.808881	0.93493	8	8	8	8	9	9	9	8	9	8	7	8	6.27873e+07	3.58785e+07	6.43994e+07	4.4467e+07	5.17209e+07	4.49219e+07	42.78	6.38	35.29	1.5	13.44	8.4	0.606	1.385	0.629	0.163075	0.240369	0.322408	8.57997e+07	4.59471e+07	3.75345e+07	3.42955e+07	4.99079e+07	8.30988e+07	4.49404e+07
Q9Z9H0	glnD	Bifunctional uridylyltransferase/uridylyl-removing enzyme	7	6	17	6	0.3	0.12	0.33	0.988762	0.997515	0.983752	2	4	5	4	4	1	4	5	3	4	3	4	2.02701e+06	2.97253e+06	1.56485e+06	2.77286e+06	2.63735e+06	2.51861e+06	50.65	8.79	51.53	15.41	1.95	36.6	1.235	1.09	1.255	0.599052	0.942443	0.634622	1.39347e+06	2.9486e+06	3.16342e+06	2.79316e+06	2.29273e+06	1.06805e+06	3.09348e+06
Q9I748	tssC1	Type VI secretion system sheath protein TssC1	59	24	238	24	0.63	0.2	0.94	0.904071	0.948667	0.877771	22	24	23	23	22	23	23	24	21	24	22	24	1.05886e+08	7.64493e+07	6.63953e+07	1.53113e+08	1.03325e+08	1.2254e+08	29.4	41.99	2.58	39.68	45.56	17.9	1.546	1.152	1.918	0.257718	0.551324	0.158545	8.57443e+07	1.3076e+08	5.62903e+07	1.03828e+08	6.51965e+07	6.76162e+07	1.14759e+08
Q9I4L1	dgt	Probable deoxyguanosinetriphosphate triphosphohydrolase	23	10	63	10	-0.24	0.08	-0.42	0.988762	0.990983	0.96472	10	9	9	9	10	10	10	10	9	9	9	9	5.91504e+07	4.27576e+07	6.1552e+07	5.0934e+07	4.82403e+07	4.97559e+07	49.51	21.55	17.84	9.08	10.89	11.5	0.845	1.056	0.747	0.618462	0.814554	0.535249	8.52507e+07	4.10409e+07	3.66713e+07	4.98541e+07	5.42219e+07	6.9873e+07	5.43151e+07
Q02KH5	mtnC	Enolase-phosphatase E1	53	7	71	7	-0.08	0.48	-0.39	0.990791	0.808881	0.966207	7	7	7	7	7	7	6	7	7	6	5	6	5.66665e+07	3.60825e+07	5.55088e+07	5.41464e+07	4.08012e+07	3.40304e+07	33.44	2.83	13.54	4.66	10.44	13.03	0.947	1.399	0.765	0.849564	0.236204	0.569579	7.21084e+07	4.45315e+07	3.53688e+07	3.68107e+07	5.04255e+07	6.11046e+07	5.59626e+07
A6V8R5	PSPA7_4096	YcgL domain-containing protein PSPA7_4096	65	4	20	4	-0.3	-0.58	-0.71	0.988762	0.731203	0.93493	3	4	3	4	3	4	3	3	3	3	1	4	1.94403e+06	2.51751e+06	1.83212e+06	1.6352e+06	1.56676e+06	1.12138e+06	5.7	1.45	23.56	18.41	8.71	18.68	0.812	0.669	0.61	0.544414	0.16225	0.299433	1.86726e+06	2.02396e+06	2.5435e+06	2.49178e+06	1.54854e+06	2.16762e+06	1.43459e+06
Q9HW09	panE	2-dehydropantoate 2-reductase	29	7	44	7	-0.04	0.4	-0.15	0.990791	0.920254	0.996498	6	7	7	6	6	6	6	7	6	6	6	6	2.30309e+07	1.69983e+07	2.18225e+07	2.07275e+07	2.53832e+07	2.37924e+07	37.28	8.08	10.65	11.33	32.07	7.64	0.972	1.318	0.903	0.904099	0.41183	0.832189	3.01692e+07	1.75816e+07	1.79982e+07	1.60539e+07	2.02368e+07	2.35325e+07	2.24603e+07
Q02EU9	tatA	Sec-independent protein translocase protein TatA	55	5	34	5	-0.31	0.5	-0.02	0.988762	0.808881	0.996538	5	5	5	5	5	5	5	5	5	5	5	5	4.80526e+07	3.44714e+07	5.44977e+07	3.7232e+07	4.82776e+07	4.48352e+07	26.21	12.91	4.74	7.64	20.81	42.37	0.809	1.412	0.986	0.538895	0.223271	0.981726	5.79641e+07	3.9836e+07	3.14549e+07	3.7777e+07	5.27008e+07	5.6356e+07	3.93021e+07
B7V9J7	mtnA	Methylthioribose-1-phosphate isomerase	66	15	100	14	0.53	0.09	0.43	0.960353	0.979953	0.96472	14	16	15	15	14	14	15	16	12	14	14	15	4.36044e+07	5.01575e+07	3.4843e+07	6.09713e+07	5.72269e+07	5.68609e+07	22.07	9.57	69.82	7.06	5.4	16.24	1.445	1.065	1.348	0.342799	0.779871	0.515415	3.72553e+07	5.10356e+07	5.36757e+07	4.687e+07	5.98468e+07	2.02857e+07	6.40932e+07
Q9HV00	fdhE	Protein FdhE homolog	39	9	46	9	0.15	-0.33	-0.39	0.990791	0.907069	0.966207	8	8	9	8	8	8	7	9	8	9	7	8	9.02175e+06	1.00372e+07	8.62131e+06	1.02589e+07	8.13466e+06	6.82905e+06	27.28	14.96	21.81	8.84	3.59	0.42	1.109	0.796	0.765	0.813313	0.358161	0.565333	7.42097e+06	1.09678e+07	1.11619e+07	9.02582e+06	1.0071e+07	7.38026e+06	1.09218e+07
Q9X6R0	speE1	Polyamine aminopropyltransferase 1	60	14	121	14	0.64	0.29	0.6	0.893298	0.925573	0.93562	14	14	14	13	14	14	14	14	13	14	13	14	2.94054e+08	2.78721e+08	2.79428e+08	2.88155e+08	3.18264e+08	2.91518e+08	2.08	17.99	46.65	14.1	10.51	39.61	1.557	1.224	1.518	0.24959	0.424771	0.365253	2.98421e+08	2.89751e+08	3.16753e+08	2.45256e+08	3.93634e+08	1.98358e+08	3.1848e+08
Q02HS7	cmoA	Carboxy-S-adenosyl-L-methionine synthase	41	8	37	8	0.34	0.04	0.5	0.988762	0.997515	0.96472	7	8	8	8	8	8	8	8	8	8	8	8	1.1721e+07	1.12932e+07	1.26328e+07	1.97933e+07	1.90448e+07	1.98485e+07	9.74	6.09	52.52	1.19	7.04	2.96	1.265	1.027	1.412	0.555151	0.938481	0.453503	1.25579e+07	1.09398e+07	1.17906e+07	1.08168e+07	1.8659e+07	8.55292e+06	1.99603e+07
Q9HTL0	hupA	DNA-binding protein HU-alpha	84	10	139	10	-0.88	-0.64	-0.81	0.619226	0.73662	0.93493	11	11	11	11	11	11	11	11	11	11	9	11	1.41441e+08	1.21165e+08	1.8017e+08	8.98107e+07	1.29128e+08	1.17438e+08	52.46	2.25	24.19	6.02	11.94	11.51	0.542	0.64	0.569	0.0897568	0.172175	0.228463	2.08798e+08	9.58134e+07	1.19248e+08	1.23112e+08	1.51581e+08	2.14149e+08	9.37193e+07
P45682	PA3623	Lipoprotein NlpD/LppB homolog	31	7	26	7	0.04	0.27	0.34	0.99499	0.97668	0.973003	4	6	6	6	6	5	6	6	5	6	5	5	4.53982e+06	4.15422e+06	3.27443e+06	5.10936e+06	6.2033e+06	5.03314e+06	7.1	1.86	50.92	10.53	0.56	19.59	1.028	1.21	1.265	0.975895	0.684213	0.598424	4.31721e+06	4.77391e+06	4.20908e+06	4.10007e+06	4.77378e+06	2.246e+06	5.50495e+06
Q9I7C0	gmhB	D-glycero-beta-D-manno-heptose-1,7-bisphosphate 7-phosphatase	59	7	50	7	0.33	0.19	0.39	0.988762	0.979953	0.966207	6	7	6	7	6	6	7	6	6	6	6	6	9.64934e+06	9.86629e+06	7.9584e+06	1.09929e+07	1.11674e+07	1.09042e+07	8.87	5.39	29.85	1.35	12.05	6.76	1.259	1.14	1.311	0.56369	0.783357	0.555229	9.06171e+06	1.02751e+07	1.02496e+07	9.49731e+06	9.86e+06	6.42354e+06	1.10985e+07
Q9HZJ5	topA	DNA topoisomerase 1	83	78	682	78	0.4	0.36	0.66	0.988762	0.897363	0.93493	68	80	82	81	80	69	79	78	74	79	73	81	4.47691e+08	4.98771e+08	3.88301e+08	6.07293e+08	6.71578e+08	6.73954e+08	27.57	5.91	53.84	0.04	8.08	13.2	1.317	1.285	1.578	0.484257	0.337694	0.322257	3.67455e+08	5.45447e+08	4.78329e+08	5.20087e+08	5.79791e+08	2.60055e+08	6.07114e+08
Q9HVZ3	rsmI	Ribosomal RNA small subunit methyltransferase I	47	9	32	9	-0.21	-0.81	-0.78	0.988762	0.35619	0.93493	9	9	9	9	8	8	9	9	9	9	8	9	1.45982e+07	1.49525e+07	1.03117e+07	1.09369e+07	9.08022e+06	8.13411e+06	20.73	13.33	14.86	11.76	14.32	7.89	0.863	0.572	0.582	0.660093	0.0461816	0.247261	1.69209e+07	1.25943e+07	1.64355e+07	1.36032e+07	1.14585e+07	9.27968e+06	1.00626e+07
B7VB83	folD	Bifunctional protein FolD	44	8	64	8	0.4	0.32	0.74	0.988762	0.925573	0.93493	5	6	8	8	8	6	7	6	7	8	8	7	3.2494e+07	3.80092e+07	3.00727e+07	4.94171e+07	4.5444e+07	5.03541e+07	14.57	11.23	48.03	5.11	1.86	15.11	1.318	1.245	1.668	0.483037	0.435699	0.267269	2.93033e+07	3.60322e+07	4.11585e+07	3.51008e+07	4.28306e+07	2.11149e+07	5.12352e+07
Q02GC2	pilY1	Type IV pilus biogenesis factor PilY1	49	37	251	37	0.25	0.1	0.36	0.988762	0.979953	0.966207	34	35	34	37	37	34	37	35	35	36	35	37	4.50386e+07	5.32019e+07	3.77947e+07	5.31946e+07	5.59779e+07	5.40624e+07	26.77	7.71	35.21	7.4	11.51	13.55	1.189	1.073	1.287	0.672131	0.752229	0.582412	3.71843e+07	5.4552e+07	5.03756e+07	5.61867e+07	4.87376e+07	2.93087e+07	5.60566e+07
Q9HY07	fdxA	Ferredoxin 1	21	3	25	3	-0.46	0.11	-0.71	0.974481	0.997515	0.93493	3	3	3	3	3	3	3	3	3	3	2	3	1.60078e+07	1.02153e+07	1.62132e+07	1.17935e+07	1.1485e+07	9.86397e+06	1.42	20.45	7.66	1.43	3.33	21.94	0.726	1.078	0.611	0.363945	0.931573	0.293191	1.58476e+07	1.61696e+07	1.18165e+07	8.83106e+06	1.71168e+07	1.53574e+07	1.16748e+07
A6VBV4	rpmA	50S ribosomal protein L27	55	7	108	7	0.12	0.62	0.73	0.990791	0.646958	0.93493	6	7	7	7	7	7	6	7	7	7	7	7	7.91209e+08	7.77045e+08	6.75042e+08	1.02313e+09	1.26948e+09	1.25279e+09	24.67	7.06	67.16	0.93	5.63	3.67	1.09	1.533	1.656	0.849908	0.121903	0.274293	6.63384e+08	9.43666e+08	7.39196e+08	8.16832e+08	1.13133e+09	4.02785e+08	1.02986e+09
Q02PU7	gltX	Glutamate--tRNA ligase	66	30	235	4	0.35	0.24	0.46	0.988762	0.934217	0.96472	33	35	35	35	35	35	34	35	33	35	34	34	1.97757e+08	1.94871e+08	1.61422e+08	2.4482e+08	2.67398e+08	2.58667e+08	7.55	9.09	40.28	10.67	20.3	23.55	1.275	1.18	1.379	0.540615	0.498858	0.484398	2.08607e+08	1.87471e+08	2.07832e+08	1.82719e+08	2.16361e+08	1.20434e+08	2.64052e+08
Q9I5Q3	tyrS2	Tyrosine--tRNA ligase 2	71	27	248	27	-0.21	-0.19	-0.63	0.988762	0.979953	0.93493	29	29	26	28	26	29	26	27	26	26	27	28	2.09516e+08	1.5857e+08	2.04144e+08	1.6401e+08	1.7927e+08	1.65014e+08	30.14	0.2	31.76	5.06	10.94	8.55	0.867	0.878	0.646	0.669334	0.757855	0.35111	2.60154e+08	1.68734e+08	1.58348e+08	1.58792e+08	1.62442e+08	2.56553e+08	1.69983e+08
B7V658	rpsH	30S ribosomal protein S8	75	14	563	14	-0.75	0.04	-0.34	0.787363	0.991939	0.981621	14	14	14	15	14	15	13	13	13	15	12	14	1.7403e+09	1.08459e+09	1.65444e+09	1.17957e+09	1.46713e+09	1.36088e+09	28.66	10.18	28.72	2.91	6.41	11.31	0.594	1.031	0.79	0.147233	0.821127	0.616521	2.1373e+09	1.41705e+09	1.00914e+09	1.16568e+09	1.34652e+09	2.03278e+09	1.15553e+09
Q02G60	rlmG	Ribosomal RNA large subunit methyltransferase G	17	6	22	6	-0.07	0.43	-0.15	0.990791	0.925573	0.996498	4	4	2	4	4	4	4	4	4	4	4	3	6.66699e+06	5.81854e+06	7.65328e+06	7.2296e+06	7.79945e+06	6.4903e+06	64.96	1.6	22.68	7.96	13.92	4.57	0.952	1.35	0.899	0.860062	0.441341	0.824789	1.09533e+07	4.05801e+06	5.75309e+06	5.88474e+06	6.50999e+06	8.99736e+06	7.64874e+06
Q9I2A8	atoB	Acetyl-CoA acetyltransferase	79	27	816	27	-0.11	-0.11	-0.22	0.990791	0.997515	0.996498	35	35	35	33	35	35	35	35	34	35	32	33	1.07058e+09	9.21373e+08	1.30556e+09	1.07304e+09	1.0772e+09	1.01896e+09	53.57	14.84	31.58	0.81	0.82	9.9	0.924	0.928	0.861	0.798129	0.901137	0.752286	1.59493e+09	7.18623e+08	1.02368e+09	8.29288e+08	1.04028e+09	1.63848e+09	1.06694e+09
P95453	PA4753	Probable RNA-binding protein PA4753	40	5	40	5	-0.38	0.38	-0.04	0.988762	0.880052	0.996498	5	5	5	5	5	5	5	5	5	5	5	5	1.21508e+08	8.03977e+07	1.05227e+08	7.78071e+07	1.08632e+08	1.05727e+08	46.25	6.88	24.33	7.85	0.31	7.92	0.771	1.303	0.971	0.455797	0.314278	0.955616	1.70633e+08	8.65264e+07	7.65765e+07	8.44097e+07	8.84444e+07	1.25195e+08	8.2255e+07
Q02PK7	PA14_24730	Deoxyguanosinetriphosphate triphosphohydrolase-like protein	40	15	101	15	0.23	0.21	0.44	0.988762	0.962313	0.96472	15	14	14	13	15	14	15	15	14	15	14	14	3.05379e+07	2.99694e+07	2.56603e+07	3.8025e+07	3.76708e+07	3.63782e+07	21.15	7.74	48.84	13.11	12.19	15.05	1.17	1.159	1.357	0.704455	0.630401	0.506704	3.55045e+07	2.62661e+07	3.1658e+07	2.83708e+07	3.67864e+07	1.78993e+07	4.17287e+07
Q9HV52	secG	Protein-export membrane protein SecG	36	2	23	2	0.16	-0.53	-0.1	0.990791	0.74515	0.996498	2	2	1	1	2	1	2	2	2	2	2	2	5.07568e+06	6.17679e+06	4.99996e+06	4.90169e+06	4.50866e+06	4.62528e+06	25.98	10.81	11.77	8.2	21.23	24.68	1.12	0.693	0.932	0.792429	0.175402	0.907242	4.21509e+06	6.11199e+06	6.66847e+06	5.72136e+06	4.59964e+06	5.43513e+06	4.62523e+06
Q9HVZ4	mraZ	Transcriptional regulator MraZ	39	6	47	6	0.05	0.69	0.04	0.99499	0.55142	0.996498	7	7	7	6	7	5	7	7	7	7	7	6	7.51814e+07	5.61503e+07	8.03967e+07	1.01309e+08	1.14393e+08	1.20189e+08	11.41	11.25	22.94	10.22	9.11	32.98	1.035	1.613	1.03	0.95958	0.0860361	0.944023	6.93427e+07	8.15116e+07	6.08086e+07	5.18488e+07	9.46902e+07	6.82608e+07	1.08911e+08
Q9HU42	hisH1	Imidazole glycerol phosphate synthase subunit HisH 1	51	9	70	9	0.29	0.27	0.16	0.988762	0.925573	0.996498	7	9	8	9	9	8	9	9	8	8	8	8	6.14635e+07	6.19102e+07	3.99903e+07	7.77545e+07	7.62924e+07	7.20957e+07	25.98	4.8	45.84	4.86	0.43	12.96	1.222	1.209	1.116	0.618071	0.449652	0.8071	5.10401e+07	7.40156e+07	5.98433e+07	6.40485e+07	5.59746e+07	2.85705e+07	7.51258e+07
Q9HWC7	rplJ	50S ribosomal protein L10	87	18	368	18	-0.79	-0.51	-0.75	0.742849	0.861887	0.93493	20	20	19	19	20	20	19	18	18	19	18	19	1.78027e+09	1.29494e+09	1.90658e+09	1.32187e+09	1.49085e+09	1.4574e+09	29.66	4.94	31.46	3.65	15.23	0.9	0.579	0.702	0.594	0.12922	0.291162	0.265418	2.20257e+09	1.43894e+09	1.25051e+09	1.34095e+09	1.52058e+09	2.39057e+09	1.28815e+09
A6V8R6	rnd	Ribonuclease D	27	8	61	8	0.67	-0.13	0.55	0.879492	0.966708	0.9494	7	7	8	8	8	7	8	8	8	8	8	8	8.50047e+06	1.06012e+07	7.05285e+06	1.22022e+07	1.22328e+07	1.18965e+07	2.89	13.15	65.6	4.17	11.04	8.77	1.595	0.914	1.463	0.224014	0.646187	0.408871	8.32867e+06	8.67581e+06	1.16375e+07	9.65712e+06	1.16546e+07	4.26809e+06	1.25678e+07
Q9I492	lhpD	Delta(1)-pyrroline-2-carboxylate/Delta(1)-piperideine-2-carboxylate reductase	27	6	16	6	0.28	-0.23	-0.41	0.988762	0.934217	0.966207	4	6	6	6	4	6	5	5	4	5	4	6	5.56342e+06	4.56036e+06	7.35659e+06	5.10819e+06	3.52546e+06	5.23211e+06	24.35	22.02	21.94	1.77	8.9	3.42	1.215	0.854	0.75	0.629696	0.499683	0.554434	6.62004e+06	4.67545e+06	5.33558e+06	3.89777e+06	6.29136e+06	8.60219e+06	5.04474e+06
A6VE52	dapF	Diaminopimelate epimerase	50	8	70	8	0.23	0.09	0.55	0.988762	0.997515	0.9494	8	8	8	7	8	6	7	8	7	7	7	8	1.29608e+07	1.7751e+07	1.01964e+07	1.23021e+07	1.29528e+07	1.40929e+07	35.7	7.14	30.16	5.2	10.65	13.25	1.171	1.065	1.462	0.701513	0.967527	0.409262	1.00132e+07	1.67761e+07	1.86713e+07	1.6876e+07	1.26626e+07	8.21057e+06	1.27632e+07
Q9HV51	tpiA	Triosephosphate isomerase	94	17	167	17	-0.26	-0.18	-0.72	0.988762	0.979953	0.93493	18	18	19	19	17	19	17	17	14	16	16	18	1.29596e+08	9.99088e+07	1.43871e+08	1.04146e+08	1.00335e+08	9.15881e+07	27.41	11.27	35.5	1.14	1.1	5.13	0.835	0.884	0.607	0.595862	0.775577	0.28577	1.57699e+08	1.06501e+08	9.22411e+07	1.08214e+08	1.11324e+08	1.85934e+08	1.03308e+08
Q02T62	rpmD	50S ribosomal protein L30	41	4	128	4	0.05	0.25	0.42	0.99499	0.932209	0.96472	4	4	4	4	4	4	4	4	4	4	4	4	3.84805e+08	3.98472e+08	3.27048e+08	4.49667e+08	5.0222e+08	4.72487e+08	31.37	6.67	54.01	5.09	4.55	5.86	1.039	1.185	1.334	0.95238	0.489734	0.530475	3.07105e+08	4.82163e+08	3.80091e+08	4.17742e+08	4.89011e+08	2.18729e+08	4.33752e+08
Q02RB5	lpxB	Lipid-A-disaccharide synthase	50	11	55	11	0.28	-0.13	-0.41	0.988762	0.966708	0.966207	9	9	10	9	9	10	10	10	9	10	10	10	1.17062e+07	1.12539e+07	1.43198e+07	1.27179e+07	1.19453e+07	1.18804e+07	36.09	2.53	31.35	13.99	10.27	14.87	1.213	0.915	0.753	0.632957	0.647036	0.545785	1.51965e+07	9.01754e+06	1.14568e+07	1.10547e+07	1.14302e+07	1.79399e+07	1.40448e+07
O82853	frr	Ribosome-recycling factor	88	27	587	27	-0.7	-0.1	-0.58	0.818375	0.997515	0.948656	34	34	32	34	34	34	32	33	29	33	28	34	1.01924e+09	6.54621e+08	8.78809e+08	6.47706e+08	6.74203e+08	6.17899e+08	6.92	4.98	17.84	3.14	9.89	14.25	0.616	0.934	0.669	0.177253	0.916889	0.39112	1.07039e+09	9.70527e+08	6.78077e+08	6.31976e+08	7.74122e+08	9.97653e+08	6.33495e+08
Q9HUP4	pncB1	Nicotinate phosphoribosyltransferase 1	24	9	53	7	-0.44	-0.3	-0.08	0.985868	0.915306	0.996498	6	7	7	7	7	7	7	7	6	7	7	6	8.13355e+06	7.70602e+06	6.05706e+06	5.96276e+06	6.34676e+06	5.86679e+06	2.48	19.68	50.26	12.53	12.99	24.86	0.738	0.813	0.945	0.388268	0.384599	0.913684	8.27727e+06	7.99232e+06	8.8649e+06	6.69862e+06	8.783e+06	4.17715e+06	6.51688e+06
Q02KR3	PA14_41640	Putative 4-hydroxy-4-methyl-2-oxoglutarate aldolase	85	10	72	10	0.08	-0.1	0.42	0.990791	0.997515	0.96472	9	10	10	10	10	9	10	10	9	10	9	10	2.58656e+08	2.64528e+08	2.15505e+08	3.17971e+08	3.90228e+08	4.04775e+08	23.86	4.78	58.66	2.81	12.04	13.67	1.057	0.934	1.337	0.915277	0.917593	0.526542	2.18144e+08	3.06692e+08	2.73633e+08	2.55725e+08	3.35064e+08	1.38607e+08	3.24364e+08
B7V149	kdsB	3-deoxy-manno-octulosonate cytidylyltransferase	44	11	105	11	-0.03	0.46	-0.04	0.993302	0.808881	0.996498	12	13	13	12	13	13	12	13	13	13	13	13	6.33188e+07	5.00907e+07	7.25397e+07	6.31378e+07	7.14325e+07	7.34869e+07	23.39	5.34	26.77	3.94	17.88	10.69	0.981	1.375	0.972	0.923485	0.24065	0.956717	7.48213e+07	5.35847e+07	5.20195e+07	4.82334e+07	5.98901e+07	8.78611e+07	6.49222e+07
P43502	pilI	Protein PilI	26	3	19	3	-0.29	-0.05	0.14	0.988762	0.979953	0.996498	3	3	3	3	3	3	3	3	2	2	2	2	8.3665e+06	8.07146e+06	7.5225e+06	6.84989e+06	7.37663e+06	7.66339e+06	8.32	8.48	0.05	16.58	20.16	14.53	0.816	0.967	1.104	0.554257	0.76483	0.825964	8.87419e+06	7.88785e+06	7.60133e+06	8.57066e+06	7.51986e+06	7.52514e+06	7.70587e+06
Q9HXE3	dauA	FAD-dependent catabolic D-arginine dehydrogenase DauA	30	8	28	8	0.37	-0.24	0.3	0.988762	0.92601	0.984727	3	7	8	7	8	3	8	8	6	8	7	6	5.64061e+06	9.16454e+06	6.52199e+06	9.08305e+06	9.74351e+06	9.76911e+06	34.52	15.23	45.95	7.61	11.18	16.49	1.289	0.847	1.229	0.52107	0.474845	0.647378	4.39664e+06	7.23654e+06	1.0211e+07	8.22528e+06	9.13701e+06	4.6554e+06	9.58559e+06
Q9HYG8	folE1	GTP cyclohydrolase 1 1	24	4	19	2	0.61	0.93	0.5	0.907457	0.542863	0.96472	2	2	2	2	2	1	2	2	2	2	2	2	2.40668e+06	2.21232e+06	2.63761e+06	3.47944e+06	3.75212e+06	3.5968e+06	29.56	28.15	23.52	23.08	32.45	38.43	1.528	1.902	1.41	0.271361	0.0832925	0.456487	2.97537e+06	1.94669e+06	2.70685e+06	1.80814e+06	3.11974e+06	2.23e+06	4.10226e+06
B7V3W7	thiG	Thiazole synthase	71	16	169	16	-0.04	-0.15	0.13	0.990791	0.991939	0.996498	14	15	16	15	15	16	15	15	13	15	12	15	8.96173e+07	7.13327e+07	7.79891e+07	8.46288e+07	8.69456e+07	7.78803e+07	21.81	6.21	9.5	5.13	17.08	20.18	0.971	0.9	1.092	0.902614	0.820671	0.843214	1.04692e+08	7.67132e+07	7.45346e+07	6.82683e+07	8.34172e+07	7.29141e+07	8.77569e+07
P23189	gor	Glutathione reductase	60	19	166	19	0.37	-0.68	-0.24	0.988762	0.705169	0.993028	15	18	18	18	18	12	16	17	16	18	15	15	8.07396e+07	9.81959e+07	7.75596e+07	1.12101e+08	9.43975e+07	1.04223e+08	25.1	24.79	21.06	10.73	1.95	15.4	1.295	0.625	0.848	0.512796	0.149322	0.727911	6.74813e+07	9.6603e+07	1.1722e+08	8.22594e+07	9.01171e+07	6.67519e+07	1.03899e+08
Q9I525	rlmD	23S rRNA (uracil(1939)-C(5))-methyltransferase RlmD	20	8	45	8	0.98	0.27	0.71	0.559662	0.971603	0.93493	7	7	6	7	8	8	8	7	8	8	8	8	6.05816e+06	6.04113e+06	7.1025e+06	1.11927e+07	1.1252e+07	1.0945e+07	5.31	13.62	31.33	9.59	15.98	20.09	1.966	1.203	1.64	0.0750398	0.659504	0.283754	6.29e+06	5.83487e+06	5.4847e+06	6.65402e+06	8.89703e+06	5.66993e+06	1.19792e+07
B7V3E7	hslU	ATP-dependent protease ATPase subunit HslU	68	35	340	35	0.05	-0.06	0.46	0.99499	0.997567	0.96472	32	35	36	36	35	35	33	33	33	34	30	35	5.40336e+08	4.88472e+08	4.25061e+08	5.81537e+08	5.90993e+08	6.02848e+08	15.79	14.45	32.88	1.96	6.93	3.05	1.038	0.96	1.372	0.95369	0.991301	0.491561	6.0445e+08	4.83022e+08	4.40855e+08	5.41232e+08	5.38646e+08	3.35428e+08	5.73542e+08
Q9I6J0	spuE	Spermidine-binding periplasmic protein SpuE	76	21	231	21	-0.21	0.46	-0.06	0.988762	0.808881	0.996498	22	23	23	23	23	24	23	22	21	23	20	23	1.58175e+08	9.72722e+07	1.44332e+08	1.3325e+08	1.45079e+08	1.47486e+08	19.94	18.09	26.49	7.62	15.94	5.44	0.867	1.377	0.962	0.669133	0.233746	0.939565	1.823e+08	1.37242e+08	1.10625e+08	8.55308e+07	1.1941e+08	1.74456e+08	1.40629e+08
O34206	kinB	Alginate biosynthesis sensor protein KinB	31	13	76	13	0.38	-0.08	0.48	0.988762	0.979953	0.96472	13	12	13	12	12	12	13	11	13	11	13	13	1.42462e+07	1.6162e+07	1.33202e+07	2.13102e+07	2.03147e+07	2.17987e+07	9.43	12.84	31.51	5.92	7.91	20.19	1.302	0.946	1.398	0.503429	0.722413	0.465844	1.33263e+07	1.52297e+07	1.77031e+07	1.47551e+07	1.67082e+07	1.06191e+07	2.22224e+07
A6VA06	ruvA	Holliday junction ATP-dependent DNA helicase RuvA	46	7	57	7	-0.07	-0.16	0.17	0.990791	0.952904	0.996498	6	6	6	6	6	6	6	6	4	6	5	6	1.67858e+07	1.73238e+07	1.38692e+07	1.47074e+07	1.4295e+07	1.34718e+07	2.66	8.45	16.11	0.17	10.02	7.31	0.952	0.897	1.122	0.860336	0.60101	0.798909	1.71049e+07	1.64726e+07	1.83917e+07	1.6318e+07	1.55507e+07	1.23695e+07	1.46896e+07
P34750	pilQ	Fimbrial assembly protein PilQ	49	28	146	28	-0.42	-0.48	-0.43	0.988762	0.890463	0.96472	26	27	27	27	28	24	25	27	26	26	24	26	9.70404e+07	1.0776e+08	7.91032e+07	6.68012e+07	8.90911e+07	5.97827e+07	49	3.59	62.31	5.39	5.11	15.29	0.748	0.719	0.744	0.408347	0.330378	0.529198	6.76037e+07	1.39295e+08	1.05061e+08	1.10529e+08	1.26942e+08	4.92926e+07	6.4301e+07
Q03026	inh	Proteinase inhibitor	52	6	82	6	0.1	0.83	0.27	0.990791	0.326918	0.985392	7	7	7	7	7	7	7	7	7	7	7	7	7.30374e+07	5.13074e+07	6.61711e+07	7.94049e+07	9.09461e+07	8.71549e+07	15.81	8.6	2.33	3.75	15.11	14.44	1.069	1.778	1.207	0.89202	0.041117	0.680464	8.17144e+07	6.52817e+07	5.45276e+07	4.82774e+07	6.72718e+07	6.50883e+07	8.15394e+07
Q02PI7	PA14_24970	Probable lipid kinase YegS-like	65	14	124	14	0.05	0.15	-0.47	0.99499	0.97668	0.96472	14	14	14	14	14	14	14	14	14	14	14	14	4.67811e+07	4.09519e+07	6.3134e+07	4.9482e+07	5.4685e+07	5.32234e+07	68.13	6.18	35.89	4.3	9.45	2.22	1.039	1.108	0.722	0.952664	0.685087	0.488314	7.91048e+07	2.76654e+07	4.27825e+07	3.91997e+07	4.87053e+07	8.18371e+07	5.101e+07
Q9I4D3	PA1205	Putative quercetin 2,3-dioxygenase PA1205	15	5	11	5	-0.4	-0.38	-0.11	0.988762	0.887102	0.996498	5	4	5	5	5	5	5	5	4	5	4	5	5.706e+06	5.02248e+06	4.12539e+06	4.51347e+06	3.86361e+06	3.52861e+06	13.36	0.54	30.45	1.89	5.73	12.49	0.757	0.77	0.925	0.426996	0.31958	0.884282	5.19007e+06	6.27321e+06	5.04185e+06	5.00319e+06	5.13411e+06	3.31485e+06	4.57435e+06
Q9HZP7	etfA	Electron transfer flavoprotein subunit alpha	88	26	1014	26	-0.81	-0.54	-1	0.716358	0.816303	0.811762	27	28	29	28	27	29	26	28	23	26	22	27	1.16704e+09	8.46671e+08	1.14163e+09	6.98412e+08	6.64451e+08	5.65933e+08	4.57	2.73	8.53	3.44	2.35	11.29	0.57	0.686	0.499	0.118914	0.257818	0.136023	1.20534e+09	1.12995e+09	8.30484e+08	8.63174e+08	1.0747e+09	1.21272e+09	6.81627e+08
Q02KU3	tig	Trigger factor	88	54	1303	54	-0.16	-0.37	-0.25	0.988762	0.925573	0.993028	63	67	68	68	65	67	62	66	60	65	56	66	1.96201e+09	1.85219e+09	1.74647e+09	1.91265e+09	2.01243e+09	2.00448e+09	13.78	0.08	25.1	1.2	2.52	6.4	0.895	0.771	0.84	0.732217	0.458448	0.71401	1.77924e+09	2.16355e+09	1.85325e+09	1.85112e+09	2.08958e+09	1.4597e+09	1.89654e+09
P53641	sodB	Superoxide dismutase [Fe]	64	10	275	10	-0.09	0.28	-0.13	0.990791	0.925573	0.996498	8	9	8	9	9	9	9	9	8	9	7	9	1.01615e+09	6.81944e+08	1.04544e+09	9.94081e+08	1.08204e+09	9.52561e+08	29.48	5.72	2.3	8.77	15.28	25.69	0.942	1.211	0.913	0.837517	0.446176	0.85021	1.25559e+09	8.22365e+08	7.10122e+08	6.54885e+08	1.02857e+09	1.06259e+09	1.05776e+09
Q02TH9	cca	Multifunctional CCA protein	27	8	38	8	0.29	-0.06	0.1	0.988762	0.979953	0.996498	8	8	8	7	8	7	8	8	8	8	8	6	8.90216e+06	1.32408e+07	7.96676e+06	1.11938e+07	1.03818e+07	9.15092e+06	0.28	30.17	44.32	5.08	7.75	7.86	1.222	0.958	1.073	0.618635	0.761411	0.873374	8.91975e+06	8.88461e+06	1.64443e+07	1.06613e+07	1.10183e+07	5.76036e+06	1.07987e+07
Q9HV61	PA4738	UPF0337 protein PA4738	78	7	154	7	0.4	0.21	-0.57	0.988762	0.948667	0.9494	8	8	8	8	8	8	8	8	8	8	8	8	3.39111e+08	3.41537e+08	4.76531e+08	4.53197e+08	5.77438e+08	4.14837e+08	3.57	35.33	27.53	8.01	21.25	63.98	1.32	1.159	0.673	0.480026	0.538075	0.39844	3.47781e+08	3.30656e+08	4.40835e+08	2.64605e+08	5.80405e+08	3.91246e+08	4.79628e+08
Q9I0K4	PA2634	Isocitrate lyase	76	37	528	37	-0.44	-0.42	-0.68	0.985868	0.916487	0.93493	43	42	41	40	44	42	40	42	38	41	35	42	4.55152e+08	3.68661e+08	5.39766e+08	3.68251e+08	3.77585e+08	3.54822e+08	38.34	10.77	28.46	5.75	12.59	10.79	0.74	0.746	0.624	0.391629	0.392859	0.314413	6.01044e+08	3.44672e+08	3.97883e+08	3.41585e+08	4.40136e+08	6.61949e+08	3.83539e+08
Q9I073	PA2770	Uncharacterized isomerase PA2770	35	8	39	8	0.84	0.69	0.68	0.730738	0.591474	0.93493	6	7	8	8	7	6	8	8	8	8	8	8	2.35494e+07	3.21619e+07	2.47002e+07	4.65612e+07	4.11964e+07	5.13341e+07	10.16	17.1	62.48	11.27	11.7	4.52	1.792	1.611	1.602	0.126068	0.0995078	0.306778	2.19142e+07	2.53066e+07	2.84817e+07	3.63176e+07	3.96956e+07	1.53694e+07	5.04335e+07
Q9HVU8	PA4473	UPF0307 protein PA4473	55	8	44	8	-0.53	0.63	-0.02	0.946523	0.648324	0.996538	8	8	7	7	6	8	7	7	6	7	7	7	5.54241e+07	3.28736e+07	4.442e+07	3.88388e+07	5.13283e+07	4.43246e+07	42.69	5.03	2.38	4.77	20.65	1.6	0.694	1.543	0.985	0.303665	0.127446	0.980215	7.56873e+07	4.05858e+07	3.40634e+07	3.17253e+07	4.36782e+07	4.51745e+07	3.75493e+07
P22008	proC	Pyrroline-5-carboxylate reductase	43	10	131	10	-0.34	-0.43	-0.84	0.988762	0.880052	0.933957	10	10	10	10	9	10	10	10	10	10	9	10	5.78487e+07	4.47048e+07	6.099e+07	4.34683e+07	3.51552e+07	3.29397e+07	34.21	3.8	37.95	3.95	8.86	17.29	0.792	0.741	0.56	0.501786	0.313822	0.214718	7.40417e+07	4.51971e+07	4.35185e+07	4.59235e+07	4.63213e+07	8.03038e+07	4.2271e+07
Q9I6J2	spuC	Putrescine--pyruvate aminotransferase	80	28	383	28	-0.62	-0.3	-0.4	0.882858	0.949612	0.966207	31	33	33	33	30	34	31	32	30	31	30	32	3.59141e+08	2.97047e+08	3.73662e+08	2.7704e+08	2.91835e+08	3.06582e+08	31.73	1.5	25.28	8.67	13.18	9.28	0.65	0.813	0.758	0.228017	0.572254	0.555561	4.51215e+08	2.85855e+08	3.00224e+08	2.93904e+08	3.11881e+08	4.47682e+08	2.94586e+08
B7V789	glmU	Bifunctional protein GlmU	49	23	205	23	0.2	0.36	0.55	0.988762	0.900428	0.9494	21	22	19	22	21	21	21	20	20	21	21	22	2.33724e+08	2.01529e+08	1.73992e+08	2.67522e+08	3.85956e+08	3.80629e+08	18.52	6.99	24.56	0.86	28.91	16.15	1.152	1.28	1.462	0.735444	0.344438	0.408911	2.66625e+08	2.04883e+08	2.11752e+08	1.918e+08	2.07356e+08	1.45997e+08	2.69148e+08
Q9HXX3	csd	Probable cysteine desulfurase	30	8	34	7	0.19	0.19	-0.86	0.988762	0.991939	0.93493	6	8	8	7	4	6	5	5	5	6	4	5	8.45992e+06	6.31706e+06	6.59775e+06	5.87796e+06	6.43987e+06	3.08314e+06	20.21	16.68	20.75	4.75	22.58	28	1.143	1.139	0.552	0.750428	0.825449	0.226006	9.76938e+06	7.32599e+06	7.11176e+06	5.61116e+06	5.69126e+06	7.64862e+06	5.68378e+06
Q03024	aprD	Alkaline protease secretion ATP-binding protein AprD	41	19	133	19	-0.15	0.22	-0.26	0.988762	0.948667	0.993028	19	17	19	18	19	19	19	18	19	19	19	19	5.83367e+07	4.67297e+07	5.69202e+07	4.76513e+07	5.64657e+07	5.26679e+07	37.79	10.12	17.76	16.88	27.06	23.08	0.903	1.161	0.836	0.751166	0.563404	0.705056	7.67123e+07	4.43628e+07	5.02018e+07	4.34978e+07	5.01688e+07	6.45801e+07	5.37232e+07
B7UV40	aroC	Chorismate synthase	78	20	163	14	-0.09	-0.57	-0.2	0.990791	0.808881	0.996498	22	22	21	22	20	22	20	20	16	19	16	17	8.38375e+07	9.00013e+07	7.7433e+07	7.19799e+07	7.6497e+07	7.48625e+07	2.8	9.47	4.78	2.43	6.69	3.7	0.937	0.675	0.873	0.82615	0.23523	0.776398	8.55157e+07	8.21922e+07	9.62461e+07	8.41617e+07	8.0094e+07	7.48605e+07	7.07544e+07
B7V5I9	xpt	Xanthine phosphoribosyltransferase	73	11	92	11	0.24	0.22	-0.45	0.988762	0.948667	0.96472	10	11	11	11	9	10	9	10	9	9	9	9	6.54748e+07	5.27427e+07	7.02948e+07	7.11506e+07	5.97561e+07	5.58134e+07	11.05	9.84	5.98	8.99	7.76	23.91	1.179	1.168	0.734	0.688137	0.544714	0.511314	7.08062e+07	6.05448e+07	4.91932e+07	5.65483e+07	7.33332e+07	6.73822e+07	7.58282e+07
B7V1G4	rlmE	Ribosomal RNA large subunit methyltransferase E	48	8	58	8	-0.21	0.29	0.11	0.988762	0.948667	0.996498	9	9	9	9	9	9	9	9	8	9	8	9	3.08865e+07	2.28925e+07	3.04e+07	2.73415e+07	3.11455e+07	3.47072e+07	35.31	10.91	10.68	1.06	16.32	2.75	0.863	1.226	1.079	0.659938	0.536069	0.863263	3.98612e+07	2.39324e+07	2.11894e+07	2.47325e+07	2.81843e+07	3.27898e+07	2.7548e+07
Q02H45	PA14_57130	UPF0234 protein PA14_57130	61	18	244	18	-0.78	0.07	-0.41	0.755501	0.979953	0.966207	21	22	22	21	21	22	21	21	20	21	19	20	4.57293e+08	2.56752e+08	3.87727e+08	2.80549e+08	3.46653e+08	3.34377e+08	33	1.31	32.36	1.4	10.17	0.76	0.583	1.049	0.755	0.134499	0.776935	0.549575	5.7999e+08	3.60552e+08	2.59149e+08	2.54379e+08	3.07162e+08	4.89423e+08	2.77782e+08
Q02V63	fmt	Methionyl-tRNA formyltransferase	66	15	126	15	-0.28	-0.23	-0.68	0.988762	0.97668	0.93493	14	15	15	14	14	15	14	14	14	14	14	15	1.48563e+08	9.45318e+07	1.26378e+08	1.16711e+08	1.23404e+08	1.24213e+08	31.62	6.95	8.68	1.95	17.1	10.66	0.822	0.852	0.624	0.567242	0.682548	0.31342	1.86498e+08	1.18345e+08	9.92965e+07	8.99957e+07	1.18845e+08	1.34388e+08	1.1833e+08
Q02NV3	tal	Transaldolase	73	28	469	11	-0.63	0.04	-0.53	0.876264	0.991939	0.96472	35	35	34	34	35	35	33	33	33	34	29	33	7.72101e+08	5.51808e+08	8.67172e+08	6.09547e+08	6.94474e+08	6.92243e+08	47.28	11.06	40.77	11.82	11.55	11.74	0.645	1.028	0.694	0.220735	0.828221	0.436672	1.09315e+09	5.45341e+08	5.96775e+08	5.10229e+08	6.44538e+08	1.16671e+09	6.62807e+08
A6V4G0	mnmA	tRNA-specific 2-thiouridylase MnmA	47	16	152	16	0.47	0.27	0.72	0.985868	0.925573	0.93493	15	15	16	16	17	14	15	15	14	17	15	16	5.55495e+07	6.37828e+07	4.06736e+07	7.2201e+07	7.2062e+07	7.19273e+07	31.58	9.93	71.87	2.97	15.1	17.88	1.389	1.209	1.644	0.399228	0.449681	0.28092	4.42622e+07	6.97151e+07	6.84315e+07	5.945e+07	7.12303e+07	2.32252e+07	7.37348e+07
Q02DZ0	betA	Oxygen-dependent choline dehydrogenase	73	27	284	19	0.26	0.1	0.43	0.988762	0.979953	0.96472	25	29	27	30	26	26	29	27	26	30	26	28	1.06625e+08	9.55533e+07	7.5009e+07	1.28291e+08	1.14769e+08	1.10364e+08	25.92	3.53	42.24	2.06	1.41	5.76	1.201	1.075	1.345	0.651907	0.714411	0.518269	8.85826e+07	1.28343e+08	9.31959e+07	9.79704e+07	1.02075e+08	5.51199e+07	1.30176e+08
Q9HZN2	PA2972	7-methyl-GTP pyrophosphatase	16	3	15	3	-0.42	0.55	0.35	0.988762	0.850252	0.972901	3	2	3	2	2	3	2	3	2	2	3	3	1.79082e+07	1.18143e+07	1.40054e+07	1.76346e+07	1.8673e+07	1.70064e+07	28.73	7.19	15.4	0.51	19.56	19.64	0.749	1.461	1.274	0.409996	0.27884	0.59722	2.20056e+07	1.45738e+07	1.24314e+07	1.12278e+07	1.25546e+07	1.56238e+07	1.76978e+07
Q9HWX6	nusB	Transcription antitermination protein NusB	77	10	88	10	-0.6	-0.05	-0.68	0.893298	0.997515	0.93493	9	8	8	9	8	8	7	8	7	8	8	9	6.12407e+07	4.07166e+07	5.98093e+07	4.89127e+07	5.51496e+07	5.46042e+07	38.21	4.81	39.92	4.74	20.26	6.08	0.659	0.967	0.626	0.242783	0.946569	0.316691	8.07925e+07	4.64204e+07	4.21255e+07	3.93549e+07	4.47476e+07	7.99406e+07	5.05805e+07
Q00934	pilR	Response regulator protein PilR	55	23	161	23	-0.57	0.25	-0.44	0.907457	0.934351	0.96472	23	21	22	22	21	23	21	20	20	20	21	21	7.50672e+07	4.97512e+07	7.65867e+07	5.70236e+07	6.31224e+07	6.51489e+07	38.13	0.76	39.59	6.45	10.97	9.87	0.676	1.187	0.74	0.271423	0.508156	0.52117	9.89752e+07	5.69343e+07	4.94852e+07	5.00186e+07	5.74437e+07	1.02109e+08	5.96852e+07
Q9I6Q8	pcaB	3-carboxy-cis,cis-muconate cycloisomerase	17	7	22	7	0.13	0.13	-0.43	0.990791	0.997515	0.96472	6	7	7	7	6	7	6	6	6	6	6	7	7.12267e+06	6.48807e+06	9.40484e+06	7.34127e+06	6.96678e+06	6.61435e+06	26.49	9.36	29.65	2.47	5.43	1.22	1.096	1.091	0.743	0.838018	0.930256	0.518681	8.60893e+06	5.89299e+06	6.93274e+06	6.07192e+06	7.60226e+06	1.16348e+07	7.47066e+06
Q02FS3	glmM	Phosphoglucosamine mutase	69	31	357	31	0.4	0.21	0.65	0.988762	0.948667	0.93493	31	31	31	33	34	31	33	36	34	34	32	34	3.75665e+08	3.94204e+08	3.11011e+08	4.87562e+08	5.07166e+08	5.48562e+08	7.09	6.96	43.27	0.72	6.71	8.19	1.322	1.159	1.564	0.478454	0.537629	0.331847	3.57277e+08	3.94999e+08	3.75249e+08	4.14116e+08	4.26619e+08	2.26731e+08	4.90063e+08
Q9HWI0	ddlA	D-alanine--D-alanine ligase A	48	11	80	11	0.18	0.52	0.11	0.989605	0.794513	0.996498	9	10	12	12	11	11	12	10	10	11	10	12	3.02607e+07	2.7324e+07	2.5216e+07	3.73587e+07	4.10324e+07	3.79396e+07	17.59	10.06	33.31	11.29	7.39	16.68	1.131	1.43	1.077	0.772602	0.2115	0.867684	2.67039e+07	3.42913e+07	2.93427e+07	2.54443e+07	3.20572e+07	1.98347e+07	4.04694e+07
Q9HZU0	cobL	Precorrin-6Y C(5,15)-methyltransferase [decarboxylating]	19	7	40	7	-0.15	-0.58	-0.23	0.988762	0.692206	0.996498	6	7	7	7	7	7	7	7	6	7	7	7	6.25396e+06	5.99504e+06	4.90489e+06	5.06754e+06	4.62859e+06	4.33016e+06	24.18	18.84	30.29	8.26	4.5	4.67	0.9	0.667	0.85	0.743488	0.143162	0.755972	7.43263e+06	5.2622e+06	6.85467e+06	5.24322e+06	3.94588e+06	6.09699e+06	5.37251e+06
A6VD51	purA	Adenylosuccinate synthetase	70	35	537	35	0.08	-0.64	-0.18	0.992635	0.746525	0.996498	35	36	36	36	35	35	34	34	32	34	32	35	4.19504e+08	4.33707e+08	3.94663e+08	4.19218e+08	3.52049e+08	3.20176e+08	12.62	6.83	14.4	1.14	1.54	2.57	1.055	0.643	0.882	0.919059	0.17717	0.793179	4.58783e+08	3.83588e+08	4.55198e+08	4.1323e+08	4.37127e+08	3.56325e+08	4.22613e+08
Q02V73	glyS	Glycine--tRNA ligase beta subunit	76	50	546	50	-0.45	-0.05	-0.65	0.977713	0.999194	0.93493	47	47	46	48	48	49	48	46	45	46	44	46	4.98823e+08	3.40333e+08	5.64181e+08	4.22499e+08	4.34551e+08	4.35512e+08	56.76	1.42	42.75	5.92	16.32	3.14	0.733	0.963	0.636	0.379268	0.999194	0.333367	7.63188e+08	3.26033e+08	3.36931e+08	3.43769e+08	4.12965e+08	7.70767e+08	4.40583e+08
Q9HXY2	uppS	Ditrans,polycis-undecaprenyl-diphosphate synthase ((2E,6E)-farnesyl-diphosphate specific)	33	6	45	6	-0.04	-0.65	-0.29	0.990791	0.588058	0.985392	5	6	6	6	6	6	6	6	5	6	5	5	1.92247e+07	1.68676e+07	1.71696e+07	1.65237e+07	1.49926e+07	1.28881e+07	18.26	24.87	32.43	9.95	1.47	1.81	0.973	0.635	0.816	0.907226	0.0968308	0.66626	2.18895e+07	1.68844e+07	1.41213e+07	2.01481e+07	2.16849e+07	1.35944e+07	1.53992e+07
Q9HV30	PA4778	Uncharacterized HTH-type transcriptional regulator PA4778	77	10	145	10	-0.75	0.09	-0.38	0.790653	0.979953	0.966207	11	11	11	11	11	11	11	11	11	11	10	10	2.34732e+08	1.82529e+08	2.40632e+08	1.75672e+08	2.03456e+08	1.77689e+08	57.06	15.89	12.98	8.05	16.94	5.01	0.595	1.068	0.77	0.149346	0.731995	0.578361	3.6004e+08	1.53036e+08	2.04339e+08	1.63047e+08	2.19466e+08	2.6384e+08	1.85975e+08
Q51423	pmpR	Transcriptional regulatory protein PmpR	42	8	89	8	-0.86	0.05	-0.22	0.649911	0.990816	0.996498	9	10	10	10	10	9	8	8	8	8	7	10	2.79435e+08	1.87741e+08	2.19834e+08	1.67238e+08	2.15223e+08	2.31334e+08	16.81	0.03	19.41	4.07	9.51	10.45	0.553	1.038	0.856	0.100547	0.803335	0.743828	3.14888e+08	2.47973e+08	1.877e+08	1.87783e+08	1.91479e+08	2.52388e+08	1.62496e+08
Q9I5W0	dnaG	DNA primase	27	17	79	17	0.15	0.18	-0.42	0.990791	0.978367	0.96472	14	14	16	13	12	14	14	14	15	13	14	15	4.79614e+07	3.84118e+07	2.59365e+07	2.27895e+07	2.36807e+07	2.14669e+07	32.32	24.08	19.4	6.6	19.37	3.99	1.109	1.134	0.747	0.813887	0.690683	0.534419	6.05235e+07	3.80066e+07	3.23428e+07	4.56196e+07	2.25915e+07	2.97767e+07	2.38786e+07
Q51375	leuB	3-isopropylmalate dehydrogenase	58	22	202	22	-0.28	-0.38	-0.85	0.988762	0.925573	0.929272	25	25	23	24	24	26	24	24	20	23	20	25	1.48912e+08	1.11343e+08	2.57803e+08	1.39317e+08	1.54488e+08	1.38517e+08	34.72	10.96	37.54	7.47	12.71	8.43	0.821	0.768	0.554	0.564828	0.450041	0.206623	1.91325e+08	1.15901e+08	1.20335e+08	1.03023e+08	1.96415e+08	3.38377e+08	1.46881e+08
P21175	braC	Leucine-, isoleucine-, valine-, threonine-, and alanine-binding protein	77	28	705	28	-0.91	-0.4	-0.85	0.595657	0.925573	0.933957	38	38	37	37	37	37	36	37	33	36	32	37	1.03231e+09	6.7206e+08	9.26317e+08	6.03378e+08	6.57348e+08	6.01512e+08	23.06	15.6	20.31	7.01	12.13	6	0.534	0.759	0.557	0.0825372	0.427065	0.209981	1.21693e+09	8.75702e+08	7.50777e+08	6.01597e+08	8.01613e+08	1.07042e+09	6.34067e+08
Q9I6V9	cheB2	Protein-glutamate methylesterase/protein-glutamine glutaminase 2	29	8	28	8	0.01	0.08	-0.28	0.99499	0.999194	0.985392	7	7	7	7	7	7	7	7	7	7	7	7	9.06772e+06	6.45604e+06	9.71861e+06	9.16394e+06	7.93686e+06	8.31138e+06	38.84	33.61	37.9	4.7	3.39	1.1	1.006	1.06	0.824	0.977913	0.997436	0.681647	1.20202e+07	6.84043e+06	8.22588e+06	5.06699e+06	7.38419e+06	1.2791e+07	9.47382e+06
Q02EQ6	fbp	Fructose-1,6-bisphosphatase class 1	71	21	324	21	-0.13	0.17	-0.32	0.988762	0.952904	0.983752	26	25	26	26	26	26	25	26	22	24	24	25	2.76045e+08	1.97558e+08	2.9676e+08	2.40289e+08	2.63538e+08	2.68534e+08	43.99	8.26	24.69	8.48	18.94	5.62	0.911	1.126	0.798	0.769458	0.604398	0.633253	3.80796e+08	2.00109e+08	1.8634e+08	2.09451e+08	2.48764e+08	3.54015e+08	2.55154e+08
Q9HWA4	pprB	Two-component response regulator PprB	50	11	85	11	0.01	0.41	-0.2	0.99499	0.889536	0.996498	11	11	11	11	10	11	10	10	10	10	9	10	4.42237e+07	3.2268e+07	4.64168e+07	4.85407e+07	4.36687e+07	4.12393e+07	43.03	33.52	23.11	11.14	7.57	1.61	1.004	1.327	0.868	0.974808	0.326491	0.766557	6.05491e+07	3.23e+07	4.10862e+07	2.53424e+07	3.93614e+07	5.47368e+07	4.48576e+07
B7V1D6	gluQ	Glutamyl-Q tRNA(Asp) synthetase	27	6	22	6	-0.37	-0.24	-0.73	0.988762	0.929943	0.93493	5	5	6	5	5	6	5	5	5	5	4	4	5.06152e+06	4.07379e+06	6.1496e+06	4.28771e+06	3.64163e+06	3.3609e+06	36.44	4.53	20.95	1.02	6.91	2.83	0.776	0.848	0.605	0.467749	0.488126	0.302161	6.58821e+06	3.8886e+06	3.94533e+06	4.20642e+06	5.29723e+06	7.13912e+06	4.2568e+06
Q02DJ3	pdxY	Pyridoxal kinase PdxY	8	2	28	2	-0.46	-0.38	-0.76	0.974808	0.895593	0.93493	2	2	2	2	2	2	2	2	2	2	2	2	7.09573e+06	3.36396e+06	4.24073e+06	3.19738e+06	2.97653e+06	2.39619e+06	63.07	11.36	13.81	20.87	21.31	29.01	0.728	0.77	0.591	0.368759	0.334805	0.271993	4.39233e+06	1.1463e+07	3.64596e+06	3.10377e+06	3.84504e+06	4.67714e+06	3.70984e+06
Q9HVI7	glyA2	Serine hydroxymethyltransferase 3	59	22	202	18	-0.59	-0.18	-0.33	0.894562	0.979953	0.981621	14	15	16	16	15	15	16	15	14	15	12	15	2.62311e+08	1.75663e+08	2.7842e+08	2.30717e+08	2.47061e+08	2.32508e+08	47.11	8.47	37.16	0.61	6.39	0.42	0.666	0.88	0.795	0.254328	0.761654	0.626669	3.70872e+08	1.85528e+08	1.6544e+08	1.86518e+08	2.12741e+08	3.64376e+08	2.31708e+08
B7UV83	glsA	Glutaminase	38	8	34	8	-0.02	0.31	-0.25	0.99499	0.962313	0.993028	6	8	8	7	5	8	5	8	6	6	5	7	5.10825e+06	4.82607e+06	6.79859e+06	5.58099e+06	5.43849e+06	5.45305e+06	19.27	19.25	11.75	10.67	22.25	16.94	0.986	1.239	0.841	0.936265	0.630941	0.729307	5.85908e+06	4.45364e+06	5.53466e+06	4.20821e+06	6.25536e+06	7.38899e+06	6.01918e+06
Q9I5U0	murU	N-acetylmuramate alpha-1-phosphate uridylyltransferase	31	5	25	5	-0.37	-0.04	-0.37	0.988762	0.990983	0.966207	5	5	5	5	5	5	5	5	5	5	4	5	1.44872e+07	1.01673e+07	1.48416e+07	1.16352e+07	1.21186e+07	1.25506e+07	32.74	5.29	21.22	0.72	6.86	0.98	0.771	0.975	0.772	0.457701	0.80733	0.582514	1.83398e+07	1.1444e+07	9.79362e+06	1.05553e+07	1.27595e+07	1.72635e+07	1.1576e+07
Q02K99	gpsA	Glycerol-3-phosphate dehydrogenase [NAD(P)+]	44	14	131	14	-0.17	0.2	-0.37	0.988762	0.948667	0.966207	15	13	14	15	15	15	14	14	15	15	15	14	9.08324e+07	5.78488e+07	8.29844e+07	6.7413e+07	6.65441e+07	7.27577e+07	27.83	6.07	21.72	9.94	13.08	7.7	0.891	1.15	0.771	0.722128	0.567887	0.581513	1.10876e+08	7.44121e+07	6.03891e+07	5.54154e+07	7.10803e+07	9.68821e+07	7.23314e+07
Q9HX48	rluE	Ribosomal large subunit pseudouridine synthase E	49	8	20	8	0.42	-0.2	0.3	0.988762	0.948667	0.984054	4	7	7	7	5	1	6	6	6	6	5	6	3.24869e+06	5.02708e+06	3.63389e+06	4.22028e+06	3.76715e+06	4.55636e+06	40.95	10.03	13.08	3.16	9.53	9.33	1.337	0.873	1.227	0.458862	0.542331	0.642829	2.41137e+06	4.37676e+06	5.3972e+06	4.68234e+06	3.98706e+06	3.31201e+06	4.31553e+06
Q9I138	glyA2	Serine hydroxymethyltransferase 2	53	22	199	6	-0.52	0.08	-0.5	0.946523	0.979953	0.96472	21	22	23	21	21	23	19	21	21	20	19	21	2.85208e+08	1.99537e+08	2.90794e+08	1.92345e+08	2.40788e+08	2.0838e+08	36.23	5.26	38.38	12.04	27.23	3.49	0.697	1.055	0.708	0.308614	0.762811	0.461117	3.70654e+08	2.1946e+08	2.07108e+08	1.92244e+08	2.20138e+08	3.84128e+08	2.09487e+08
Q02IK5	PA14_50900	UPF0225 protein PA14_50900	46	6	30	6	0.32	0.37	0.56	0.988762	0.934351	0.9494	6	6	6	6	5	4	6	5	6	6	6	6	5.36647e+06	6.16007e+06	4.7287e+06	7.2785e+06	8.25016e+06	7.83592e+06	4.29	20.2	50.39	9.7	13.16	23.26	1.247	1.296	1.474	0.581121	0.508059	0.40862	5.20614e+06	5.53173e+06	7.11292e+06	5.33486e+06	6.8642e+06	3.25756e+06	7.79635e+06
Q9I106	dsbG	Thiol:disulfide interchange protein DsbG	48	11	74	11	-0.22	0.24	-0.56	0.988762	0.948667	0.952289	12	12	12	12	12	12	11	12	10	11	10	11	5.5608e+07	3.48661e+07	5.10798e+07	4.3236e+07	4.13516e+07	3.68748e+07	28.09	2.54	34.41	0.68	7.13	2.64	0.861	1.178	0.68	0.654794	0.565035	0.411118	6.80096e+07	4.54678e+07	3.54981e+07	3.42453e+07	3.98479e+07	6.54774e+07	4.34457e+07
Q9I767	PA0065	5'-nucleotidase	19	4	9	4	0.28	0.74	0	0.988762	0.714544	0.99705	4	4	3	2	2	3	4	3	4	2	3	3	6.4453e+06	4.5262e+06	6.12045e+06	7.64306e+06	7.64317e+06	6.97028e+06	41.59	9.92	8.7	3.32	14.49	31.67	1.215	1.666	1	0.629141	0.155155	0.988695	8.72699e+06	4.76016e+06	4.21918e+06	4.85555e+06	6.50927e+06	5.75485e+06	7.46569e+06
Q02K73	sucC	Succinate--CoA ligase [ADP-forming] subunit beta	84	42	1458	28	-0.16	-0.72	-0.14	0.988762	0.647549	0.996498	45	47	47	47	47	47	46	47	43	46	44	46	2.19459e+09	2.18131e+09	1.88913e+09	2.19701e+09	2.11982e+09	2.12835e+09	18.68	4.47	36.36	5.2	8.1	19.39	0.898	0.609	0.91	0.738951	0.126069	0.844846	1.92156e+09	2.50641e+09	2.25137e+09	2.11343e+09	2.45746e+09	1.45223e+09	2.27937e+09
O52760	rpoA	DNA-directed RNA polymerase subunit alpha	95	43	921	43	-0.08	-0.73	0.03	0.990791	0.629726	0.996498	41	43	43	44	42	44	41	43	40	44	41	44	1.83298e+09	1.99886e+09	1.745e+09	1.81178e+09	1.9094e+09	1.95202e+09	3.65	18.87	24.82	3.1	3.04	0.94	0.944	0.603	1.02	0.842622	0.118374	0.960685	1.78631e+09	1.88088e+09	1.74776e+09	2.28603e+09	2.08362e+09	1.46141e+09	1.8519e+09
Q51576	PA3106	Uncharacterized oxidoreductase PA3106	37	7	30	7	-0.32	-0.01	-0.61	0.988762	0.99743	0.93704	7	7	7	7	7	7	7	7	7	7	7	7	1.30757e+07	1.01722e+07	1.39484e+07	1.05081e+07	1.05637e+07	9.45975e+06	33.69	0.67	25.24	8.54	13.22	4.94	0.802	0.994	0.655	0.522734	0.853519	0.366918	1.66702e+07	1.02563e+07	1.02203e+07	1.01243e+07	1.16457e+07	1.67065e+07	1.11634e+07
Q9I3D8	PA1579	Uncharacterized protein PA1579	71	15	172	15	-0.26	0.18	0.08	0.988762	0.952851	0.996498	18	18	17	17	17	17	17	18	14	17	14	16	2.40615e+08	1.65372e+08	1.98327e+08	2.27744e+08	2.53182e+08	2.47446e+08	16.6	11.95	1.26	0.22	6.61	12.34	0.833	1.136	1.054	0.591489	0.582166	0.903601	2.7073e+08	2.1385e+08	1.79989e+08	1.51943e+08	1.96564e+08	2.00106e+08	2.27389e+08
Q02SE5	hemL	Glutamate-1-semialdehyde 2,1-aminomutase	65	20	256	20	-0.04	-0.16	-0.56	0.990791	0.990983	0.9494	22	20	21	21	22	22	22	20	20	21	19	21	1.80637e+08	1.74143e+08	2.20631e+08	1.97091e+08	1.72988e+08	1.57091e+08	15.18	0.38	23.07	3.18	14.76	2.06	0.971	0.898	0.677	0.901853	0.814256	0.405789	2.01193e+08	1.62182e+08	1.7367e+08	1.74618e+08	1.87148e+08	2.60104e+08	2.01574e+08
Q02EW6	argS	Arginine--tRNA ligase	60	28	327	28	-0.17	-0.11	-0.41	0.988762	0.997515	0.966207	28	30	30	30	30	31	28	30	27	29	26	30	3.83785e+08	2.81827e+08	4.63345e+08	4.33854e+08	4.5123e+08	4.43673e+08	35.69	9.6	0.89	6.3	5.74	13.31	0.889	0.928	0.752	0.719385	0.900695	0.54372	4.96713e+08	2.96532e+08	3.01648e+08	2.63309e+08	4.60454e+08	4.66254e+08	4.5363e+08
P48372	gyrA	DNA gyrase subunit A	57	48	620	48	0.35	0.26	0.48	0.988762	0.925573	0.96472	47	49	52	51	49	48	50	49	48	49	48	50	4.60937e+08	4.71995e+08	3.89763e+08	5.69098e+08	6.05195e+08	6.15506e+08	3.15	1.85	42.01	7	7.19	16.62	1.275	1.2	1.397	0.540276	0.464256	0.467351	4.50797e+08	4.71304e+08	4.65845e+08	4.78227e+08	5.29453e+08	2.86929e+08	5.97979e+08
Q9I2C3	pqqB	Coenzyme PQQ synthesis protein B	19	5	16	5	0.04	-0.16	-0.04	0.99499	0.952851	0.996498	5	5	5	5	5	5	5	5	3	5	2	2	1.02691e+07	1.04731e+07	9.74408e+06	1.20524e+07	1.10688e+07	8.41732e+06	27.36	13.75	54.52	13.63	29.33	35.5	1.028	0.895	0.971	0.974259	0.593883	0.955364	8.44164e+06	1.24923e+07	1.15462e+07	9.49978e+06	1.46316e+07	6.48919e+06	1.09418e+07
Q9I452	sseA	Probable 3-mercaptopyruvate sulfurtransferase	76	15	150	15	-0.45	-0.14	-0.96	0.977713	0.994599	0.856054	16	16	14	15	15	16	15	14	13	14	15	15	1.10073e+08	7.51881e+07	1.10651e+08	7.09946e+07	6.39649e+07	5.24994e+07	32.16	4.05	26.57	8.12	0.92	11.65	0.733	0.907	0.513	0.379286	0.840829	0.152377	1.38742e+08	8.73277e+07	7.73718e+07	7.30659e+07	9.14888e+07	1.33827e+08	6.70283e+07
Q9HY05	surE	5'-nucleotidase SurE	40	6	33	6	0.17	-0.42	-0.45	0.990755	0.808881	0.96472	6	6	6	6	6	6	6	6	6	6	6	6	1.92081e+07	1.67253e+07	2.34865e+07	1.90267e+07	1.76914e+07	1.75692e+07	28.52	7.22	31.23	0.41	13.97	5.17	1.127	0.748	0.734	0.77984	0.248291	0.510673	2.35652e+07	1.56566e+07	1.76025e+07	1.58918e+07	1.87639e+07	2.93978e+07	1.9082e+07
Q02NW3	queF	NADPH-dependent 7-cyano-7-deazaguanine reductase	62	12	68	12	0.39	0.29	0.39	0.988762	0.952851	0.966207	11	11	12	11	11	11	11	11	11	11	11	10	1.8112e+07	1.83979e+07	1.44851e+07	2.18267e+07	2.09263e+07	1.85238e+07	22.85	9.05	65.47	8.72	10.49	13.47	1.311	1.222	1.314	0.491961	0.595126	0.55111	1.5388e+07	2.13183e+07	1.96156e+07	1.72559e+07	2.39071e+07	8.77643e+06	2.32165e+07
P32265	nfxB	HTH-type transcriptional regulator NfxB	21	4	28	4	-0.26	0.16	-0.39	0.988762	0.994686	0.966207	4	4	4	4	4	4	3	3	2	3	3	4	1.11538e+07	8.85437e+06	1.28705e+07	1.06999e+07	1.08544e+07	1.14029e+07	32.73	10.51	32.85	1.66	22.38	14.64	0.834	1.118	0.764	0.594148	0.842069	0.567512	1.41183e+07	8.81182e+06	8.21894e+06	9.53892e+06	1.01591e+07	1.63056e+07	1.05747e+07
Q02RC7	tsf	Elongation factor Ts	91	46	2578	46	-0.47	-0.52	-0.73	0.965405	0.851957	0.93493	50	53	51	54	53	54	52	51	47	52	45	52	4.60092e+09	3.19285e+09	4.7137e+09	3.7644e+09	3.75948e+09	3.55688e+09	18.76	1.34	24.34	0.95	3.97	4.47	0.72	0.699	0.601	0.352459	0.284595	0.277043	5.25772e+09	4.02617e+09	3.16271e+09	3.22329e+09	3.96154e+09	5.60866e+09	3.73917e+09
B7V5M2	pyrE	Orotate phosphoribosyltransferase	66	15	180	15	-0.3	0.07	-0.42	0.988762	0.979953	0.96472	15	16	16	16	15	16	15	16	14	15	13	16	1.2411e+08	9.8665e+07	1.28132e+08	1.10754e+08	1.00702e+08	9.44449e+07	14.37	11.23	12.61	4.87	14.45	9.42	0.811	1.047	0.747	0.543531	0.780864	0.534885	1.37436e+08	1.12076e+08	1.06839e+08	9.1116e+07	1.17173e+08	1.40117e+08	1.14639e+08
Q02EY3	hemE	Uroporphyrinogen decarboxylase	47	12	121	12	-0.28	-0.2	-0.7	0.988762	0.979953	0.93493	13	14	14	14	13	14	12	12	12	13	12	13	1.17007e+08	1.02137e+08	1.04931e+08	8.32534e+07	9.20046e+07	8.6422e+07	8.04	0.19	15.22	6.22	10.74	5.91	0.823	0.872	0.613	0.570137	0.739139	0.296408	1.23862e+08	1.10531e+08	1.02273e+08	1.02001e+08	1.169e+08	9.41869e+07	8.69964e+07
Q9HXZ1	dnaE	DNA polymerase III subunit alpha	43	43	277	43	0.64	0.19	0.53	0.893298	0.949273	0.962391	39	40	40	41	41	35	41	41	42	39	40	41	8.41985e+07	9.03722e+07	6.50329e+07	1.1073e+08	1.17952e+08	1.15477e+08	10.97	0.53	52.45	2.96	15.84	18.03	1.563	1.143	1.443	0.24552	0.569393	0.42543	7.79021e+07	9.10037e+07	9.0031e+07	9.07147e+07	9.59951e+07	4.40573e+07	1.1307e+08
B7VA51	cynS	Cyanate hydratase	31	4	15	4	0.12	0.42	-0.09	0.990791	0.925573	0.996498	3	4	3	3	4	4	4	4	4	4	4	4	9.5214e+06	3.84053e+06	8.4599e+06	6.87864e+06	8.39301e+06	8.07882e+06	35.07	5.21	4.88	12.15	24.35	22.31	1.084	1.338	0.942	0.861581	0.467314	0.903829	7.39128e+06	1.22654e+07	3.9847e+06	3.70158e+06	8.17272e+06	8.75716e+06	7.49759e+06
Q9HXY5	PA3647	Skp-like protein	69	21	236	21	-0.44	0.3	0.07	0.98407	0.920254	0.996498	24	25	24	25	25	25	25	24	23	25	23	25	5.59478e+08	3.53422e+08	4.52848e+08	3.99224e+08	5.10788e+08	5.23352e+08	10.5	11.1	22.39	2.77	10.45	3.25	0.737	1.234	1.047	0.385685	0.409605	0.915575	6.02683e+08	5.1937e+08	3.26693e+08	3.82337e+08	3.86032e+08	5.3123e+08	3.91479e+08
Q02FT0	truB	tRNA pseudouridine synthase B	70	21	144	21	0.23	-0.37	0.17	0.988762	0.925573	0.996498	22	22	22	22	22	21	22	21	19	20	19	20	2.05039e+08	2.60376e+08	1.75859e+08	2.74414e+08	2.61059e+08	3.39125e+08	0.87	14.21	3.89	9.28	9.32	12.68	1.174	0.775	1.127	0.697056	0.467472	0.791025	2.06302e+08	2.03784e+08	2.87989e+08	2.35411e+08	1.80762e+08	1.71088e+08	2.93047e+08
Q9I7B1	PA0015	TPR repeat-containing protein PA0015	26	3	22	3	-0.7	0.45	0.31	0.818201	0.915306	0.983815	4	4	4	4	4	3	4	3	4	3	3	4	2.0169e+07	9.83183e+06	1.63567e+07	1.14023e+07	1.44821e+07	1.50952e+07	46.35	2.03	46.55	3.05	9.91	6.33	0.616	1.369	1.24	0.176849	0.381916	0.637791	2.83452e+07	1.43512e+07	9.69202e+06	9.97364e+06	1.16208e+07	2.30228e+07	1.16511e+07
Q06198	algU	RNA polymerase sigma-H factor	81	15	184	15	-0.2	0.25	-0.26	0.988762	0.927886	0.993028	16	17	16	17	15	17	14	15	13	15	13	16	9.71701e+07	7.4014e+07	1.05486e+08	8.47575e+07	9.38887e+07	9.64505e+07	32.97	8.13	28.12	0.19	22.97	14.72	0.873	1.192	0.836	0.681644	0.477428	0.705021	1.23221e+08	7.66266e+07	7.84012e+07	6.98723e+07	8.62331e+07	1.29037e+08	8.48714e+07
Q9HZG0	rlmL	Ribosomal RNA large subunit methyltransferase K/L	36	22	107	8	0.59	0.31	0.62	0.916993	0.929943	0.93493	17	17	21	21	22	13	21	21	21	21	21	21	1.99596e+07	2.49959e+07	2.29004e+07	3.17135e+07	3.51799e+07	3.53856e+07	18.4	10.63	32.78	14.32	14.6	31.07	1.509	1.236	1.536	0.285972	0.48707	0.35137	1.7511e+07	2.27506e+07	2.69504e+07	2.31831e+07	2.89978e+07	1.80851e+07	3.51054e+07
P72158	purK	N5-carboxyaminoimidazole ribonucleotide synthase	70	13	143	13	-0.05	-0.08	-0.72	0.990791	0.997515	0.93493	12	11	11	13	12	13	11	11	10	11	11	12	1.27659e+08	8.78729e+07	1.29412e+08	1.0179e+08	9.604e+07	8.29986e+07	37.28	1.08	23.52	0.62	9.2	2.28	0.963	0.944	0.609	0.885182	0.945293	0.289302	1.67222e+08	9.74566e+07	8.72055e+07	8.85453e+07	1.09414e+08	1.53065e+08	1.0224e+08
Q9HTX3	PA5217	Probable binding protein component of ABC iron transporter PA5217	61	15	158	15	-0.57	-0.41	-0.86	0.905715	0.922296	0.927138	16	16	15	15	16	16	16	16	14	16	14	16	1.68096e+08	1.24085e+08	1.8091e+08	1.15459e+08	1.03278e+08	9.40327e+07	28.64	18.7	3.81	7.75	5.35	7.86	0.674	0.754	0.552	0.268871	0.414224	0.20367	2.06416e+08	1.36891e+08	1.41735e+08	1.08633e+08	1.76094e+08	1.85858e+08	1.09293e+08
Q59650	murE	UDP-N-acetylmuramoyl-L-alanyl-D-glutamate--2,6-diaminopimelate ligase	69	28	279	28	-0.27	-0.08	-0.33	0.988762	0.997515	0.983752	27	28	28	26	25	29	27	25	27	26	24	28	1.7693e+08	1.33946e+08	1.78867e+08	1.48977e+08	1.40955e+08	1.29933e+08	25.98	10.1	11.42	2.99	14.51	6.7	0.829	0.946	0.798	0.583274	0.950349	0.631746	2.13061e+08	1.46927e+08	1.43878e+08	1.24699e+08	1.64965e+08	1.93941e+08	1.5216e+08
A6UZF1	trpD	Anthranilate phosphoribosyltransferase	41	8	35	8	0.17	-0.4	-0.07	0.990755	0.851957	0.996498	7	8	8	8	7	7	6	8	7	7	7	7	5.8297e+06	5.91984e+06	5.64329e+06	6.03859e+06	5.51437e+06	5.14728e+06	2.12	44.58	30.21	1.68	14.17	10.35	1.128	0.758	0.952	0.778798	0.283313	0.934309	5.74312e+06	5.91759e+06	8.20404e+06	4.27162e+06	4.54257e+06	7.01074e+06	6.11075e+06
A6UYL4	PSPA7_0504	Putative pre-16S rRNA nuclease	25	3	28	3	-0.56	0.32	-0.3	0.908309	0.957966	0.985392	3	3	3	3	3	3	3	3	3	3	3	3	6.78509e+06	4.56399e+06	6.46923e+06	4.7549e+06	5.74492e+06	5.33208e+06	35.13	13.17	26.7	9.21	27.49	0.28	0.678	1.247	0.812	0.276103	0.615437	0.67202	8.74436e+06	5.26482e+06	5.01084e+06	4.15699e+06	5.34386e+06	7.83159e+06	5.07544e+06
P08308	arcB	Ornithine carbamoyltransferase, catabolic	85	30	1169	30	-0.28	-0.71	-0.49	0.988762	0.648324	0.96472	40	42	41	41	41	41	39	38	36	40	37	39	1.71844e+09	1.83079e+09	1.59862e+09	1.42806e+09	1.42343e+09	1.31806e+09	11.25	22.18	44.95	18.02	15.01	11.36	0.821	0.61	0.713	0.56519	0.127902	0.47121	1.86107e+09	1.58674e+09	2.1444e+09	1.56305e+09	2.22196e+09	1.15014e+09	1.62331e+09
Q9HX95	moaC	Cyclic pyranopterin monophosphate synthase	49	7	31	7	-0.43	0.05	-0.64	0.985868	0.997515	0.93493	6	6	7	7	6	7	6	5	7	6	7	7	2.87079e+07	2.54645e+07	2.7781e+07	2.03145e+07	3.90027e+07	3.83713e+07	36.75	32.42	9.55	2.98	27.48	20.82	0.743	1.037	0.641	0.399322	0.94206	0.341557	3.7454e+07	2.20042e+07	3.21585e+07	2.01639e+07	2.59646e+07	2.97246e+07	1.98911e+07
Q02F79	hisZ	ATP phosphoribosyltransferase regulatory subunit	60	22	231	22	-0.38	-0.02	-0.73	0.988762	0.997515	0.93493	21	23	22	22	22	23	21	22	20	22	19	22	2.11041e+08	1.51613e+08	2.18693e+08	1.50022e+08	1.60281e+08	1.50608e+08	35.26	2.68	39.23	3.24	10.72	3.5	0.77	0.987	0.605	0.454561	0.936796	0.282714	2.72256e+08	1.6359e+08	1.48763e+08	1.54517e+08	1.64482e+08	2.90773e+08	1.46625e+08
G3XD28	pilM	Type IV pilus inner membrane component PilM	53	16	114	16	0.07	-0.22	0.07	0.993302	0.966708	0.996498	16	17	17	17	16	17	16	16	17	16	16	16	5.17262e+07	5.76685e+07	4.45415e+07	5.49564e+07	5.44283e+07	5.43094e+07	17.38	9.21	50.19	13.75	12.5	26.44	1.052	0.856	1.048	0.924809	0.648315	0.91414	4.57162e+07	5.85263e+07	6.15535e+07	5.40288e+07	6.45502e+07	3.07349e+07	6.05877e+07
Q9I3N0	ccmH	Cytochrome c-type biogenesis protein CcmH	48	8	80	8	-0.42	0.11	-0.28	0.988762	0.979953	0.985392	8	8	8	8	8	8	8	8	8	8	7	8	4.57263e+07	3.48298e+07	4.72519e+07	3.81028e+07	4.28405e+07	4.52292e+07	33.08	25.46	43.52	6.37	2.75	5.69	0.749	1.077	0.823	0.410521	0.783164	0.680593	5.80341e+07	3.60288e+07	2.90333e+07	4.17835e+07	3.43791e+07	6.49447e+07	3.98582e+07
P38098	carA	Carbamoyl-phosphate synthase small chain	47	13	191	13	-0.32	0.18	-0.36	0.988762	0.952851	0.973003	11	13	13	13	12	14	13	12	12	12	12	13	1.31181e+08	8.9057e+07	1.30601e+08	9.94765e+07	1.02368e+08	1.03049e+08	8.43	18.06	31.12	6.3	22.44	16.44	0.799	1.131	0.78	0.516459	0.592729	0.598838	1.39248e+08	1.23581e+08	1.01258e+08	7.83261e+07	1.04424e+08	1.63339e+08	1.0401e+08
Q9HZP8	fabV	Enoyl-[acyl-carrier-protein] reductase [NADH]	72	33	447	33	0.04	0.25	-0.18	0.99499	0.927886	0.996498	33	34	34	34	33	34	33	33	33	34	32	34	6.45606e+08	5.01336e+08	6.85314e+08	6.58305e+08	6.89782e+08	6.37256e+08	24.71	0.31	9.88	8.69	14.64	21.28	1.027	1.192	0.88	0.977354	0.477472	0.789915	7.70252e+08	5.4113e+08	5.00239e+08	5.02436e+08	6.38981e+08	7.35008e+08	7.0009e+08
Q51373	gacA	Response regulator GacA	53	9	85	9	0.45	0.33	0.41	0.988762	0.925573	0.96472	9	9	9	9	9	9	9	9	9	9	9	9	2.9793e+07	3.16616e+07	2.69007e+07	4.03578e+07	3.87534e+07	3.76685e+07	5.1	17.07	41.18	6.56	9.05	9.67	1.368	1.261	1.331	0.422192	0.42272	0.532733	3.08871e+07	2.87376e+07	3.57456e+07	2.80441e+07	3.63063e+07	1.99317e+07	4.22766e+07
Q9I5Y4	pgk	Phosphoglycerate kinase	87	27	414	27	-0.52	-0.06	-0.47	0.946523	0.997567	0.96472	29	30	31	28	30	31	30	31	28	29	26	28	4.66716e+08	3.50081e+08	4.69453e+08	3.34589e+08	3.68342e+08	3.57874e+08	23.08	14.72	41.48	0.49	10.61	4.67	0.697	0.958	0.723	0.309015	0.983836	0.490123	5.50281e+08	3.95842e+08	3.88632e+08	3.15354e+08	3.47017e+08	6.35087e+08	3.3344e+08
B7UW72	ccmE	Cytochrome c-type biogenesis protein CcmE	37	5	49	5	0.3	0.1	0.28	0.988762	0.989978	0.985392	5	5	5	5	5	5	5	5	5	5	5	5	3.58614e+07	3.67105e+07	3.57804e+07	4.47893e+07	4.75621e+07	4.86944e+07	5.72	22.16	14.75	7.75	4.93	18.89	1.23	1.068	1.215	0.606677	0.802109	0.670099	3.73415e+07	3.44399e+07	3.13446e+07	4.29949e+07	3.97285e+07	3.22247e+07	4.73164e+07
Q02EH1	hslO	33 kDa chaperonin	60	12	87	4	0.08	-0.47	-0.27	0.990791	0.759294	0.987361	11	12	12	12	11	12	11	12	11	12	11	11	2.57062e+07	2.80676e+07	2.18047e+07	2.65386e+07	2.1312e+07	1.80098e+07	20.37	23.39	26.75	2.37	3.08	2.42	1.057	0.723	0.827	0.915704	0.185991	0.688366	2.22359e+07	2.97182e+07	3.31655e+07	2.37533e+07	2.64051e+07	1.80058e+07	2.69866e+07
P52477	mexA	Multidrug resistance protein MexA	82	31	392	31	0.27	-0.38	0.28	0.988762	0.925573	0.985392	29	31	28	29	29	28	29	28	27	28	25	29	4.71411e+08	4.68109e+08	4.16602e+08	4.96962e+08	4.47798e+08	4.41704e+08	6.86	22.59	16.52	7.29	14.71	7.13	1.205	0.767	1.215	0.645032	0.447205	0.670012	4.4907e+08	4.94865e+08	3.9845e+08	5.49946e+08	4.6848e+08	3.7047e+08	4.71959e+08
Q9HZ66	serC	Phosphoserine aminotransferase	52	20	243	20	0.19	-0.28	0.08	0.988762	0.952904	0.996498	22	22	22	22	22	22	22	22	20	22	20	22	1.80911e+08	2.0135e+08	1.63881e+08	2.11994e+08	1.92435e+08	1.78692e+08	12.79	6.04	38.63	2.29	1.22	6.89	1.142	0.822	1.054	0.753589	0.597667	0.903312	1.65229e+08	1.98082e+08	1.92926e+08	2.10141e+08	2.16898e+08	1.23822e+08	2.15459e+08
Q02I63	alaS	Alanine--tRNA ligase	70	56	457	56	0.4	0.44	0.73	0.988762	0.809402	0.93493	54	58	59	57	57	57	57	57	52	57	55	59	2.8873e+08	2.83307e+08	2.48524e+08	3.87906e+08	4.09106e+08	4.15395e+08	4.26	3.49	15.65	4.46	8.9	13.02	1.319	1.356	1.662	0.481722	0.254549	0.270714	2.97566e+08	2.80157e+08	2.9039e+08	2.76397e+08	2.77727e+08	2.22392e+08	4.00335e+08
Q02DL4	thrB	Homoserine kinase	29	7	63	7	0.36	-0.29	-0.44	0.988762	0.920254	0.96472	7	6	7	7	7	7	7	7	6	6	6	6	1.68451e+07	1.80688e+07	2.08299e+07	1.96952e+07	1.67837e+07	1.68997e+07	38.76	1.24	35.49	5.09	7.44	4.83	1.285	0.82	0.738	0.527055	0.399226	0.517858	2.23172e+07	1.27148e+07	1.7911e+07	1.8228e+07	1.61181e+07	2.69191e+07	2.0417e+07
G3XDA7	ftsQ	Cell division protein FtsQ	39	11	48	11	0.55	0.23	0.6	0.95061	0.97668	0.940423	10	10	10	10	9	10	10	10	8	10	9	10	1.70517e+07	1.95909e+07	1.58254e+07	2.62534e+07	2.44012e+07	2.39449e+07	3.03	27.21	22.8	2.97	3.23	18.77	1.461	1.175	1.511	0.327811	0.675693	0.370508	1.74211e+07	1.66903e+07	1.61224e+07	2.38057e+07	1.8621e+07	1.34495e+07	2.68112e+07
Q9HTJ0	betI	HTH-type transcriptional regulator BetI	32	6	49	6	-0.27	0.28	-0.22	0.988762	0.962313	0.996498	7	7	7	6	7	7	7	7	7	6	6	5	1.63435e+07	1.15696e+07	1.74767e+07	1.39457e+07	1.57696e+07	1.3518e+07	33.5	9.54	31.43	3.48	10.84	5.95	0.828	1.213	0.86	0.581235	0.637479	0.751014	2.08074e+07	1.28373e+07	1.08138e+07	1.23782e+07	1.39412e+07	2.19089e+07	1.42933e+07
Q9HXJ5	hisS	Histidine--tRNA ligase	69	24	307	24	-0.16	0.45	-0.18	0.988762	0.808881	0.996498	29	27	26	28	28	29	28	29	28	28	27	27	2.15787e+08	1.60674e+08	2.29096e+08	2.04542e+08	2.28876e+08	2.19084e+08	30.07	8.29	27.65	5.62	19.31	14.33	0.896	1.367	0.88	0.735472	0.243275	0.788874	2.67797e+08	1.73877e+08	1.70383e+08	1.51518e+08	1.87932e+08	2.79277e+08	2.1284e+08
Q9HWH9	nmoA	Nitronate monooxygenase	45	9	57	9	-0.32	-0.2	-0.22	0.988762	0.934433	0.996498	10	10	9	8	9	10	10	9	8	10	9	9	3.03375e+07	2.29468e+07	2.94905e+07	2.54133e+07	2.26957e+07	2.32008e+07	13.76	12.52	24.07	1.6	8.9	5.58	0.802	0.87	0.86	0.522888	0.509348	0.751513	3.3448e+07	2.75162e+07	2.50764e+07	2.09981e+07	2.48332e+07	3.50214e+07	2.57029e+07
Q02G03	rplY	50S ribosomal protein L25	92	19	762	19	-0.28	-0.81	-0.48	0.988762	0.525285	0.96472	20	22	22	22	21	22	20	21	17	20	16	18	8.54882e+08	9.34396e+08	7.86355e+08	7.32191e+08	5.96348e+08	5.47356e+08	29.4	4.45	19.52	2.01	8.69	6.63	0.823	0.57	0.715	0.570043	0.0801243	0.474376	6.92301e+08	1.05564e+09	9.64309e+08	9.05411e+08	9.03549e+08	6.84362e+08	7.21841e+08
Q00512	xcpR	Type II secretion system protein E	33	13	76	13	0.71	-0.14	0.2	0.846521	0.955965	0.996498	9	12	12	12	12	7	12	13	12	13	13	12	1.29985e+07	2.18781e+07	1.84386e+07	2.50147e+07	2.13002e+07	2.21279e+07	66.48	14.76	27.81	10.07	1.97	32.78	1.632	0.908	1.15	0.201571	0.613293	0.757673	7.80407e+06	2.16503e+07	2.42944e+07	1.97021e+07	2.25038e+07	1.51078e+07	2.68637e+07
Q02RW4	hscA	Chaperone protein HscA homolog	44	25	172	25	0.08	0.4	-0.08	0.990791	0.867863	0.996498	27	26	26	27	27	27	27	27	26	27	25	27	1.50204e+08	1.01396e+08	1.29274e+08	1.39214e+08	1.37424e+08	1.22648e+08	18.9	7.68	13.15	6.49	5.04	6.37	1.059	1.315	0.943	0.911301	0.299573	0.906156	1.71822e+08	1.31305e+08	9.60295e+07	1.07063e+08	1.17761e+08	1.41912e+08	1.32962e+08
Q02SH7	PA14_11970	Putative 3-methyladenine DNA glycosylase	35	6	36	6	-0.08	0.1	0.34	0.990791	0.997515	0.980784	6	6	6	6	6	6	6	6	6	6	6	6	1.16535e+07	1.10972e+07	8.45967e+06	1.06831e+07	1.20739e+07	1.07965e+07	14.26	11.58	39.2	0.27	10.65	5.08	0.943	1.075	1.262	0.841514	0.939582	0.6116	1.05322e+07	1.28942e+07	1.20465e+07	1.02227e+07	1.12448e+07	6.36437e+06	1.07033e+07
Q9HVT7	gatB	Aspartyl/glutamyl-tRNA(Asn/Gln) amidotransferase subunit B	83	42	555	42	-0.51	0.02	-0.33	0.947436	0.997515	0.981621	51	52	51	49	48	50	47	47	46	47	47	47	5.112e+08	3.5836e+08	4.69838e+08	3.68532e+08	4.06328e+08	4.04939e+08	26.51	3.17	20.59	4.96	14.83	0.68	0.705	1.017	0.795	0.32352	0.857035	0.625966	6.18e+08	4.22856e+08	3.50427e+08	3.66474e+08	4.05762e+08	5.44031e+08	3.81682e+08
Q02EU0	opgH	Glucans biosynthesis glucosyltransferase H	39	26	158	26	0.61	-0.23	0.46	0.906252	0.97668	0.96472	21	27	27	27	26	22	27	27	24	27	25	26	7.03988e+07	8.9097e+07	6.05865e+07	1.10255e+08	9.85897e+07	9.9502e+07	7.86	19.64	45.79	0.65	3.68	4.88	1.53	0.853	1.374	0.269437	0.685517	0.489185	6.65891e+07	7.44266e+07	7.74727e+07	1.02466e+08	8.47708e+07	4.33018e+07	1.1076e+08
P15276	algP	Transcriptional regulatory protein AlgP	42	17	204	17	-0.5	-0.89	-0.62	0.950175	0.397705	0.93493	15	17	17	17	16	17	13	14	14	14	12	17	2.96043e+08	3.09261e+08	3.80133e+08	2.13566e+08	2.88712e+08	3.14073e+08	41.25	14.61	37.46	17.94	3.12	19.76	0.706	0.539	0.649	0.326809	0.0529916	0.356042	3.99777e+08	2.19226e+08	3.43043e+08	2.78805e+08	2.89795e+08	4.98631e+08	2.42625e+08
Q9HU78	hutC	Histidine utilization repressor	54	9	58	9	-0.62	-0.2	-0.89	0.882858	0.979953	0.893942	10	10	9	10	9	10	8	7	9	8	7	8	5.24921e+07	4.53695e+07	5.85137e+07	8.0461e+07	9.71289e+07	1.05627e+08	61.65	10.41	31.25	1.65	8.23	0.27	0.652	0.871	0.54	0.23119	0.73641	0.187142	8.3752e+07	3.28997e+07	4.21434e+07	4.88425e+07	4.67405e+07	7.32526e+07	7.95291e+07
Q9HVZ9	murD	UDP-N-acetylmuramoylalanine--D-glutamate ligase	65	30	256	30	-0.27	-0.07	-0.72	0.988762	0.997515	0.93493	28	30	30	30	30	30	28	29	28	29	28	30	2.67037e+08	2.04315e+08	2.82938e+08	2.32973e+08	2.21889e+08	2.09927e+08	34.69	9.91	15.46	7.82	10.82	7.88	0.828	0.951	0.607	0.580102	0.964834	0.286508	3.43026e+08	2.07882e+08	2.19173e+08	1.90464e+08	2.53527e+08	3.1576e+08	2.46234e+08
Q9I755	tssM1	Type VI secretion system component TssM1	21	20	77	20	0.65	0.27	0.94	0.893298	0.966708	0.877771	17	19	20	18	19	17	19	20	16	20	19	20	1.57446e+07	1.43197e+07	1.10909e+07	2.50767e+07	1.86419e+07	2.17485e+07	9.49	24.93	7.9	15.39	23.1	14.37	1.568	1.207	1.914	0.24201	0.646068	0.160179	1.4721e+07	1.68394e+07	1.19829e+07	1.71121e+07	1.0488e+07	1.17285e+07	2.24805e+07
Q9I4N3	fleR	Response regulator protein FleR	37	13	74	12	-0.23	-0.07	-0.43	0.988762	0.979953	0.96472	11	12	12	11	11	12	11	11	9	10	9	9	1.75521e+07	1.35991e+07	1.91665e+07	1.44917e+07	1.30205e+07	1.27189e+07	49.04	11.1	39.42	6.11	21.74	9.02	0.852	0.953	0.741	0.634841	0.745318	0.524629	2.5203e+07	1.22238e+07	1.25707e+07	1.47116e+07	1.43946e+07	2.55203e+07	1.51315e+07
Q9I472	cobO	Corrinoid adenosyltransferase	46	7	51	7	0.01	0.89	0.35	0.995335	0.265485	0.97225	7	6	7	7	7	7	7	7	7	7	6	7	3.39327e+07	2.40433e+07	3.10562e+07	3.38595e+07	4.05007e+07	3.74442e+07	9.55	8.68	1.29	0.99	15.39	3.7	1.008	1.857	1.278	0.982626	0.0293585	0.592312	3.6307e+07	3.17136e+07	2.5568e+07	2.26094e+07	3.13404e+07	3.07745e+07	3.40986e+07
Q9HXZ5	eno	Enolase	80	38	963	37	-0.5	0.29	-0.18	0.953146	0.925573	0.996498	39	40	39	41	39	41	38	38	37	38	34	38	1.34422e+09	9.2449e+08	1.34709e+09	1.09372e+09	1.34975e+09	1.29905e+09	41.55	14.95	20.17	10.11	7.63	2.51	0.709	1.219	0.884	0.330973	0.432924	0.796328	1.81941e+09	9.93138e+08	1.02798e+09	8.31422e+08	1.16686e+09	1.55516e+09	1.17492e+09
Q02F45	thiC	Phosphomethylpyrimidine synthase	23	10	26	9	-0.99	-0.2	-0.85	0.510829	0.948667	0.929272	7	6	7	7	8	8	6	6	8	6	8	7	1.09336e+07	9.72624e+06	1.33101e+07	6.88848e+06	9.12162e+06	7.98537e+06	54.67	5.47	16.93	14.23	5.16	12.49	0.505	0.873	0.554	0.0595026	0.540582	0.20645	1.64382e+07	7.27229e+06	9.35723e+06	1.01098e+07	1.18017e+07	1.50113e+07	6.22686e+06
Q9HZ62	mupP	N-acetylmuramic acid 6-phosphate phosphatase	70	13	117	13	-0.7	-0.01	-0.78	0.815275	0.997515	0.93493	14	13	13	13	12	14	14	12	13	13	13	13	1.41982e+08	9.23228e+07	1.26888e+08	8.87106e+07	9.0004e+07	8.08123e+07	24.7	3.62	27.06	7.72	5.34	5.92	0.614	0.994	0.583	0.174754	0.917661	0.248281	1.69389e+08	1.1901e+08	9.47171e+07	8.9989e+07	1.0454e+08	1.54013e+08	9.36928e+07
Q9I526	cysM	Cysteine synthase B	57	14	119	14	-0.01	0.22	-0.24	0.99499	0.948667	0.993028	15	14	14	15	15	15	15	15	14	15	13	15	6.63224e+07	4.89031e+07	6.72477e+07	6.06738e+07	6.81307e+07	6.22861e+07	31.79	3.01	18.76	4.62	19.4	22.17	0.995	1.165	0.848	0.954664	0.545717	0.728198	8.33653e+07	5.27637e+07	4.99539e+07	4.78744e+07	5.8846e+07	7.68489e+07	6.26911e+07
Q9HYH5	PA3430	Putative aldolase class 2 protein PA3430	24	3	11	3	0.23	-0.14	-0.48	0.988762	0.962313	0.96472	2	2	1	2	2	2	2	2	2	2	2	2	870905	756463	989784	979660	806294	722654	4.47	1.91	0.16	8.24	16.46	2.69	1.176	0.905	0.715	0.692844	0.636322	0.477612	843773	898910	766764	746302	990902	988667	924153
Q9HUW0	PA4853	Putative Fis-like DNA-binding protein	22	2	26	2	-0.87	0.23	-0.5	0.638404	0.979953	0.96472	3	3	3	3	3	3	3	3	3	3	3	3	1.11896e+07	6.75053e+06	8.19661e+06	4.60144e+06	7.29351e+06	6.15025e+06	22.57	6.95	15.08	26.03	19.45	2.12	0.549	1.17	0.707	0.0964132	0.754714	0.460012	1.31435e+07	9.52625e+06	6.42676e+06	7.09061e+06	7.36455e+06	9.12269e+06	3.81975e+06
Q9HZ67	pheA	Bifunctional chorismate mutase/prephenate dehydratase	67	23	163	23	0.03	-0.01	0.06	0.995815	0.997515	0.996498	20	22	23	21	18	20	19	20	17	20	18	22	1.23081e+08	1.31149e+08	1.0147e+08	1.23169e+08	1.19199e+08	1.20924e+08	9.52	6.37	27.62	6.27	2.88	12.27	1.022	0.99	1.044	0.987864	0.928523	0.919554	1.31663e+08	1.15058e+08	1.37197e+08	1.25368e+08	1.2367e+08	8.32555e+07	1.28753e+08
Q02E40	algC	Phosphomannomutase/phosphoglucomutase	77	31	503	31	-0.15	0.01	-0.32	0.988762	0.997515	0.983815	31	32	32	31	32	32	30	29	29	30	26	31	4.46047e+08	3.48281e+08	4.78333e+08	4.05931e+08	4.17255e+08	4.0173e+08	32.72	7.81	25.53	5.9	12.95	11.29	0.901	1.004	0.802	0.745867	0.89151	0.640062	5.64574e+08	3.52403e+08	3.68077e+08	3.29549e+08	3.98527e+08	5.7412e+08	4.23229e+08
Q9HWS0	PA4108	Cyclic di-GMP phosphodiesterase PA4108	7	2	8	2	-0.31	0.86	0.28	0.988762	0.711674	0.993028	2		1	2	1	2	2	2	2	2	2	2	847859	566944	729921	668003	765609	788284	7.05	41.08	44.4	19.82	25.34	13.14	0.807	1.815	1.216	0.533513	0.15126	0.706715	891221	806606	764573	420399	527438	1.01014e+06	769215
Q9I0M3	ftsK	DNA translocase FtsK	32	22	110	22	0.48	0.39	0.74	0.985868	0.88172	0.93493	21	22	21	22	21	21	22	21	22	22	22	22	4.99722e+07	5.35022e+07	3.81554e+07	6.87585e+07	6.79145e+07	6.96217e+07	8.34	4.38	49.16	8.62	16.18	18.19	1.398	1.31	1.673	0.389731	0.316058	0.264863	4.71064e+07	5.30123e+07	5.51862e+07	5.18696e+07	5.48386e+07	2.65476e+07	7.30842e+07
Q9HTW3	zapA	Cell division protein ZapA	54	5	29	5	-0.71	0.57	-0.3	0.808164	0.776579	0.985392	5	4	4	4	3	5	4	5	4	5	3	5	3.19624e+07	2.0772e+07	3.4436e+07	2.30464e+07	3.10842e+07	2.85255e+07	33.37	0.26	5.66	10.05	16.31	20.41	0.611	1.484	0.813	0.170055	0.193674	0.660798	4.06507e+07	2.5131e+07	2.07333e+07	2.08107e+07	3.30849e+07	3.58422e+07	2.14622e+07
Q02ML8	cas3	CRISPR-associated nuclease/helicase Cas3 subtype I-F/YPEST	15	15	62	14	0.67	0.05	0.5	0.882858	0.997515	0.96472	12	13	13	12	13	6	12	11	13	13	13	12	1.23521e+07	1.43082e+07	1.1261e+07	1.74083e+07	1.65595e+07	1.8027e+07	22.84	11.81	30.62	5.36	10.96	19.38	1.592	1.036	1.413	0.226023	0.960411	0.452411	1.0495e+07	1.45378e+07	1.3159e+07	1.55578e+07	1.40321e+07	9.03713e+06	1.80817e+07
Q9HXK5	leuA	2-isopropylmalate synthase	73	33	346	2	0.24	0.06	0.37	0.988762	0.983238	0.966207	28	31	32	32	29	31	29	30	29	28	28	31	1.64805e+08	1.70071e+08	1.47889e+08	2.05337e+08	1.93791e+08	1.97775e+08	10.02	4.43	43.56	8.9	6.05	17.34	1.184	1.043	1.292	0.68013	0.791354	0.575946	1.5351e+08	1.76932e+08	1.75483e+08	1.64825e+08	2.03328e+08	1.07565e+08	2.18688e+08
P57668	tpx	Thiol peroxidase	95	15	261	15	-0.22	-0.47	-0.64	0.988762	0.899569	0.93493	13	15	15	14	13	14	12	12	12	12	12	14	2.93781e+08	2.10324e+08	2.93696e+08	2.66344e+08	2.82356e+08	2.57119e+08	27.14	17.93	33.08	1.92	6.46	2.29	0.861	0.723	0.644	0.656072	0.339199	0.346589	3.56794e+08	2.41896e+08	2.38926e+08	1.85147e+08	2.3141e+08	3.72745e+08	2.69981e+08
Q02ET8	dtd	D-aminoacyl-tRNA deacylase	33	3	16	3	0.21	-0.23	0.21	0.988762	0.934217	0.993028	3	3	3	3	3	3	3	3	3	3	3	3	4.62614e+06	4.94652e+06	4.17027e+06	4.69846e+06	4.35766e+06	3.93059e+06	27.5	9.62	41.42	12.51	8.96	29.15	1.159	0.855	1.159	0.723408	0.495662	0.73114	3.79908e+06	5.63325e+06	5.2953e+06	4.62071e+06	5.63903e+06	3.08407e+06	5.13421e+06
Q02E39	argB	Acetylglutamate kinase	87	19	293	19	-0.09	-0.13	-0.47	0.990791	0.99743	0.96472	24	25	26	26	24	25	24	24	23	22	23	24	1.71612e+08	1.50706e+08	1.96357e+08	1.63954e+08	1.65745e+08	1.52772e+08	36.23	4.72	26.24	3.39	6.65	3.78	0.937	0.911	0.72	0.825922	0.851756	0.484059	2.23019e+08	1.32055e+08	1.55821e+08	1.45759e+08	1.62745e+08	2.36911e+08	1.67929e+08
B7V3F9	hisI	Phosphoribosyl-AMP cyclohydrolase	23	3	10	3	0.39	0.57	-0.12	0.988762	0.808881	0.996498	3	3	3	3	3	1	3	2	2	2	3	3	1.06256e+07	1.08704e+07	6.00903e+06	8.50039e+06	6.99071e+06	7.15231e+06	18.92	11.78	29.05	17.62	9.65	31.53	1.313	1.488	0.922	0.489073	0.253245	0.872316	9.28751e+06	1.21564e+07	1.1817e+07	9.99976e+06	7.40106e+06	4.87883e+06	9.6346e+06
Q9HZM4	PA2980	UPF0434 protein PA2980	89	6	38	6	-0.75	-0.28	-0.98	0.790653	0.920254	0.841271	7	7	6	6	7	7	6	7	7	7	6	6	1.53279e+07	8.15794e+06	1.07945e+07	8.47953e+06	7.98203e+06	5.93605e+06	16.4	21.45	16.63	11.59	4.47	32.19	0.597	0.825	0.508	0.151063	0.411994	0.147545	1.72212e+07	1.36428e+07	9.50547e+06	7.00144e+06	1.2148e+07	9.59173e+06	9.20515e+06
Q9I3S3	gbuA	Guanidinobutyrase	26	5	15	5	0.14	0.67	0.39	0.990791	0.776579	0.966207	4	5	5	5	5	5	5	5	5	5	5	5	4.04694e+06	3.70277e+06	4.86407e+06	7.17017e+06	9.64992e+06	1.12229e+07	45.68	19	4.12	3.71	17.99	21.39	1.101	1.595	1.31	0.828985	0.192972	0.556578	5.65719e+06	2.89502e+06	4.23872e+06	3.23459e+06	5.008e+06	4.72427e+06	7.36063e+06
Q9HZM7	murB	UDP-N-acetylenolpyruvoylglucosamine reductase	49	12	64	12	-0.12	0.33	-0.07	0.990755	0.934217	0.996498	12	10	10	12	11	12	12	12	12	12	12	12	2.90425e+07	2.23484e+07	2.40205e+07	2.1879e+07	2.44074e+07	2.50084e+07	1.09	21.69	32.48	8.25	22.21	3.23	0.918	1.26	0.952	0.784474	0.500328	0.921815	2.88201e+07	2.92666e+07	1.9147e+07	2.60851e+07	1.90124e+07	3.03478e+07	2.31949e+07
Q07806	mrcA	Penicillin-binding protein 1A	34	25	161	25	0.27	0.07	0.38	0.988762	0.979953	0.966207	21	19	22	23	23	21	23	22	22	23	23	23	6.39817e+07	6.59346e+07	5.41588e+07	7.5748e+07	6.64981e+07	7.0558e+07	8.92	37.75	9.03	1.32	6.81	5.85	1.205	1.049	1.305	0.645526	0.782336	0.561549	6.81525e+07	6.00661e+07	5.01534e+07	8.66814e+07	5.77343e+07	5.08047e+07	7.64583e+07
Q00516	xcpV	Type II secretion system protein I	29	3	20	3	0.57	0.81	0.47	0.946523	0.687916	0.96472	3	3	3	3	3	3	3	3	3	3	3	3	2.26262e+06	1.89432e+06	2.45479e+06	3.28731e+06	3.31869e+06	3.52979e+06	31.11	15.19	20.41	10.9	20.93	34.1	1.489	1.759	1.389	0.302686	0.140505	0.475204	2.82962e+06	1.80924e+06	1.70066e+06	2.11004e+06	2.12272e+06	2.83881e+06	3.55121e+06
Q9I558	acsA1	Acetyl-coenzyme A synthetase 1	53	30	339	27	0.09	-0.2	0.29	0.990791	0.979953	0.985392	32	34	35	34	32	31	33	32	31	32	31	33	1.92786e+08	2.12511e+08	1.70953e+08	2.17759e+08	2.04943e+08	2.14892e+08	11.72	8.64	40.15	5.48	16.56	19	1.063	0.868	1.222	0.904034	0.727636	0.660487	1.77417e+08	2.09486e+08	2.25914e+08	1.99904e+08	2.28904e+08	1.27674e+08	2.2637e+08
P07345	trpB	Tryptophan synthase beta chain	45	12	54	12	0.88	0.1	0	0.690062	0.997515	0.998603	10	10	11	12	12	11	12	12	12	11	11	10	1.34876e+07	1.61556e+07	1.20718e+07	2.98813e+07	1.78887e+07	1.62306e+07	17.21	20.29	58.89	47.09	8.48	18.43	1.835	1.069	1	0.111091	0.952605	0.994117	1.19353e+07	1.52417e+07	1.86669e+07	1.39822e+07	1.88062e+07	7.749e+06	4.2242e+07
Q02NN7	pheS	Phenylalanine--tRNA ligase alpha subunit	84	27	299	27	0	0.26	0.07	0.99499	0.925573	0.996498	29	28	27	30	28	30	28	29	28	28	28	29	3.05478e+08	2.3316e+08	2.95441e+08	2.91206e+08	3.05263e+08	3.10733e+08	38.45	5.69	8.65	7.69	16.99	11.06	1.001	1.196	1.048	0.968214	0.471429	0.913866	4.03726e+08	2.31138e+08	2.23954e+08	2.42744e+08	2.77895e+08	3.14094e+08	3.07496e+08
P23621	phoR	Phosphate regulon sensor protein PhoR	10	3	9	3	0.8	0	0.41	0.779923	0.996897	0.966207	2	1	1	2	2	2	2	2	2	2	2	2	761488	1.0111e+06	880788	1.24897e+06	1.05322e+06	1.15905e+06	19.11	0.09	12.58	6.95	10.16	11.01	1.746	1.003	1.331	0.144443	0.845283	0.573561	664678	872398	1.01048e+06	1.01173e+06	962933	805651	1.31189e+06
G3XD30	pilN	Type IV pilus inner membrane component PilN	54	9	98	9	-0.39	0	-0.24	0.988762	0.997515	0.993028	10	10	10	10	9	10	9	10	10	10	9	10	6.04978e+07	4.96439e+07	6.34264e+07	4.86207e+07	5.33889e+07	5.89134e+07	28.33	16.98	24.08	11.08	19.5	11.26	0.761	1.001	0.848	0.434936	0.947666	0.727857	7.41189e+07	4.93799e+07	4.40005e+07	5.6011e+07	5.34078e+07	7.53244e+07	5.25911e+07
Q02QZ8	pyrC	Dihydroorotase	64	17	105	17	0.16	0.4	-0.37	0.990791	0.867863	0.966207	15	16	16	16	15	16	16	16	16	15	16	15	7.62865e+07	5.73184e+07	6.55699e+07	7.18981e+07	6.95538e+07	5.32449e+07	18.15	2.32	6.59	2.94	6.97	0.97	1.116	1.315	0.773	0.800976	0.30313	0.584238	8.67949e+07	6.70503e+07	5.82664e+07	5.63859e+07	6.25825e+07	6.86998e+07	7.34096e+07
G3XD64	fleN	Antiactivator FleN	61	15	122	15	-0.24	-0.09	-0.43	0.988762	0.997515	0.96472	14	14	14	14	14	14	12	15	12	14	13	14	1.07214e+08	7.67858e+07	1.1051e+08	9.57214e+07	1.0021e+08	9.97643e+07	29.1	3.22	34.06	8.63	8.05	2.52	0.846	0.94	0.744	0.622034	0.935356	0.529299	1.32106e+08	8.70128e+07	7.85553e+07	7.50562e+07	8.64415e+07	1.41281e+08	1.01749e+08
Q02G05	ispE	4-diphosphocytidyl-2-C-methyl-D-erythritol kinase	39	11	54	10	-0.52	0.07	-0.15	0.946523	0.991939	0.996498	10	10	10	10	8	10	9	10	8	9	8	10	7.00004e+07	5.18911e+07	6.72606e+07	5.29844e+07	5.00883e+07	4.53566e+07	33.93	13.63	28.25	0.06	18.01	0.65	0.697	1.051	0.899	0.30922	0.818694	0.82444	8.94045e+07	5.48077e+07	5.71586e+07	4.7109e+07	5.49306e+07	8.23582e+07	5.29624e+07
B7V1E4	pgi	Glucose-6-phosphate isomerase	50	22	217	22	0.31	0.06	-0.05	0.988762	0.988947	0.996498	23	24	24	25	26	24	24	22	23	25	21	24	1.07873e+08	1.03474e+08	1.03812e+08	1.23805e+08	1.09467e+08	9.56566e+07	21.5	1.46	18.38	7.22	3.05	8.72	1.238	1.04	0.964	0.594318	0.799499	0.943639	1.25739e+08	9.25465e+07	1.04544e+08	1.02414e+08	1.18307e+08	9.10935e+07	1.30292e+08
Q02RL6	trmD	tRNA (guanine-N(1)-)-methyltransferase	25	6	30	6	-0.05	0.67	0.26	0.990791	0.731203	0.988486	6	6	4	5	7	7	7	7	7	7	7	7	1.26379e+07	7.65274e+06	1.11065e+07	1.24987e+07	1.32278e+07	1.32061e+07	31.95	6.97	3.24	7.27	14.02	18.3	0.964	1.593	1.194	0.886884	0.165318	0.697545	1.59037e+07	1.00427e+07	8.03948e+06	7.2846e+06	1.08552e+07	1.13635e+07	1.31582e+07
B7UVK4	pdxB	Erythronate-4-phosphate dehydrogenase	27	8	46	8	-0.06	0.42	-0.14	0.990791	0.920254	0.996498	7	8	8	7	7	7	7	8	7	7	7	8	1.95036e+07	1.43748e+07	1.8368e+07	1.85236e+07	2.07977e+07	1.95787e+07	47.66	27.67	16.78	0.67	9.53	24.43	0.962	1.34	0.905	0.8821	0.406365	0.835886	2.76963e+07	1.37344e+07	1.17904e+07	1.75257e+07	1.63041e+07	2.06932e+07	1.84358e+07
Q02I17	trhO	tRNA uridine(34) hydroxylase	25	6	32	6	-0.01	-0.06	0.07	0.99499	0.979953	0.996498	6	6	5	6	6	6	6	6	6	6	6	6	7.1006e+06	6.90467e+06	5.74104e+06	6.97637e+06	7.28785e+06	6.3599e+06	3.85	27.47	28.68	1.44	11.62	32.68	0.994	0.958	1.052	0.952956	0.731704	0.910105	7.29655e+06	6.9099e+06	5.67158e+06	8.40585e+06	7.05178e+06	4.67393e+06	7.0476e+06
A6VCM5	smpB	SsrA-binding protein	55	9	60	9	0.64	0.47	0.52	0.893298	0.87296	0.964564	6	8	9	9	8	6	8	8	8	9	8	9	1.47121e+07	1.87834e+07	1.41826e+07	2.68003e+07	2.7809e+07	2.51812e+07	42.59	24.83	68.16	9.89	10.07	40.33	1.562	1.389	1.436	0.245938	0.307078	0.431789	1.07821e+07	2.00744e+07	2.243e+07	1.57296e+07	2.39873e+07	8.38554e+06	2.87456e+07
B7V0J2	upp	Uracil phosphoribosyltransferase	80	16	190	16	-0.56	-0.1	-0.46	0.908309	0.997515	0.96472	16	18	16	16	16	18	16	16	16	16	16	17	1.83151e+08	1.25759e+08	1.8954e+08	1.17027e+08	1.28806e+08	1.18196e+08	26.6	4.27	22.39	1.48	12.46	6.87	0.678	0.93	0.728	0.275587	0.905662	0.49881	2.21556e+08	1.51404e+08	1.29618e+08	1.22015e+08	1.61566e+08	2.22358e+08	1.15811e+08
Q9HWC6	rplA	50S ribosomal protein L1	86	33	1192	28	-0.31	-0.37	0.05	0.988762	0.925573	0.996498	35	39	38	39	38	38	37	36	30	34	32	38	2.22006e+09	2.01911e+09	1.95385e+09	1.91708e+09	2.28892e+09	2.07669e+09	3.78	7.94	14.83	0.09	12.91	10.49	0.806	0.775	1.036	0.53196	0.469484	0.932715	2.28024e+09	2.16148e+09	1.90874e+09	2.13586e+09	2.17068e+09	1.75867e+09	1.91824e+09
Q9HXY6	lpxD	UDP-3-O-acylglucosamine N-acyltransferase	41	11	49	11	0.2	0.15	0.66	0.988762	0.979953	0.93493	8	9	9	9	8	5	9	9	8	9	8	9	2.32498e+07	2.61387e+07	1.86731e+07	3.4336e+07	3.23475e+07	3.25048e+07	37.58	12.44	62.39	7.81	1.52	37	1.147	1.107	1.584	0.744604	0.768907	0.318684	1.77088e+07	3.05247e+07	2.85493e+07	2.39317e+07	2.99859e+07	1.16283e+07	3.62879e+07
A6V0W0	ispG	4-hydroxy-3-methylbut-2-en-1-yl diphosphate synthase (flavodoxin)	84	30	308	30	-0.39	-0.23	-0.58	0.988762	0.97668	0.948656	35	32	35	35	33	34	34	33	34	34	31	34	2.71099e+08	1.99934e+08	2.67699e+08	2.12768e+08	2.06679e+08	1.9526e+08	28.98	9.18	25.61	0.83	6.94	2.22	0.761	0.854	0.67	0.434812	0.68705	0.393356	3.33729e+08	2.20222e+08	2.13359e+08	1.87353e+08	2.22915e+08	3.2148e+08	2.14018e+08
Q02T64	rplR	50S ribosomal protein L18	80	16	329	16	-0.07	0.45	0.27	0.990791	0.808881	0.985584	16	17	16	17	17	16	15	16	16	16	15	16	2.01055e+09	1.5373e+09	1.99705e+09	1.9708e+09	2.5487e+09	2.51718e+09	10.81	12.77	7.44	1.77	11.61	13.87	0.956	1.369	1.203	0.86879	0.242238	0.68495	2.17061e+09	1.86229e+09	1.40422e+09	1.683e+09	2.10501e+09	1.89462e+09	1.99556e+09
Q02SV2	tyrS	Tyrosine--tRNA ligase	22	6	37	6	-0.24	0.19	-0.48	0.988762	0.979953	0.96472	6	6	6	6	6	6	6	6	6	6	6	6	2.40245e+07	2.03851e+07	2.17574e+07	3.19728e+07	3.42825e+07	3.44841e+07	1.8	5.07	16.89	4.31	8.73	9.37	0.846	1.142	0.717	0.622001	0.720374	0.478274	2.43319e+07	2.37209e+07	2.11301e+07	1.96663e+07	2.4531e+07	1.92974e+07	3.29618e+07
Q02GZ1	murA	UDP-N-acetylglucosamine 1-carboxyvinyltransferase	67	26	326	26	0.29	0.26	0.47	0.988762	0.925573	0.96472	28	30	29	29	26	27	26	26	25	26	25	29	2.8353e+08	2.39599e+08	2.41364e+08	3.29095e+08	3.46312e+08	3.2392e+08	16.55	8.94	21.93	7.57	16.97	29.94	1.224	1.197	1.389	0.615285	0.469732	0.474656	3.18901e+08	2.52082e+08	2.55253e+08	2.24904e+08	2.82213e+08	2.06428e+08	3.47205e+08
B7V5M8	rpoZ	DNA-directed RNA polymerase subunit omega	93	6	60	6	-0.59	0.22	-0.08	0.893298	0.948667	0.996498	6	5	6	6	6	6	6	5	5	5	6	6	6.74788e+07	4.42051e+07	6.14981e+07	4.11112e+07	5.52688e+07	5.52717e+07	2.96	9.02	1.3	3.91	16.6	26.74	0.664	1.167	0.945	0.25147	0.556492	0.908515	6.89048e+07	6.60823e+07	4.71205e+07	4.14702e+07	6.20678e+07	6.09337e+07	3.99909e+07
Q9HZU3	cobI	Precorrin-2 C(20)-methyltransferase	9	2	7	2	0.46	0.35	-0.06	0.988762	0.952904	0.996498	2	1	2	2	2	2	2	2	2	2	2	2	3.34741e+06	1.62829e+06	2.70185e+06	4.90703e+06	2.72456e+06	2.51907e+06	4	35.12	34.13	56.49	18.58	6.12	1.377	1.275	0.961	0.411926	0.608085	0.947755	3.4435e+06	3.25401e+06	1.26347e+06	2.09846e+06	2.11224e+06	3.45604e+06	7.49039e+06
Q9I0I6	PA2652	Methyl-accepting chemotaxis protein PA2652	53	25	264	22	0.43	0.28	-0.04	0.988762	0.925573	0.996498	26	26	26	27	26	27	27	27	27	26	27	27	1.58742e+08	1.39668e+08	1.85292e+08	1.92052e+08	1.73442e+08	1.84339e+08	35.85	18.86	31.55	6.91	1.54	8.56	1.348	1.212	0.973	0.446449	0.444511	0.958372	2.05696e+08	1.22506e+08	1.22136e+08	1.59716e+08	1.47672e+08	2.32496e+08	2.01679e+08
P46384	pilG	Protein PilG	86	12	142	12	-0.69	-0.01	-0.6	0.82604	0.997515	0.942308	15	15	15	15	15	14	15	15	14	14	14	15	1.60903e+08	1.09926e+08	1.50578e+08	9.69078e+07	1.16602e+08	1.00087e+08	21	3.64	24.55	5.46	13.25	1.18	0.621	0.995	0.659	0.18447	0.913594	0.373367	1.86863e+08	1.38549e+08	1.12792e+08	1.07132e+08	1.26357e+08	1.79441e+08	9.32348e+07
Q02RN8	mltF	Membrane-bound lytic murein transglycosylase F	22	9	28	9	0.24	0.33	0.4	0.988762	0.948667	0.96472	6	8	8	8	8	8	8	8	8	7	8	7	7.81104e+06	7.6029e+06	5.94479e+06	8.77742e+06	8.98356e+06	9.05684e+06	3.47	13.06	30.43	5.99	6.64	3.57	1.181	1.255	1.323	0.684876	0.564492	0.533826	8.00533e+06	7.62146e+06	6.93057e+06	8.34046e+06	7.39743e+06	4.7774e+06	9.15766e+06
Q9HVM1	rpsT	30S ribosomal protein S20	55	9	78	9	-0.1	-0.09	0.38	0.990791	0.997515	0.966207	9	10	10	10	10	10	10	9	8	9	9	10	2.25713e+08	2.1217e+08	2.69838e+08	2.96087e+08	3.02967e+08	3.69966e+08	4.55	22.66	11.63	17.71	22.49	0.97	0.931	0.94	1.297	0.814576	0.933871	0.570382	2.18563e+08	2.33096e+08	2.49388e+08	1.80506e+08	2.93021e+08	2.48489e+08	3.35809e+08
Q9HVV2	ptsH	Phosphocarrier protein HPr	71	5	40	5	-0.36	-0.11	0.32	0.988762	0.979953	0.981621	5	5	5	5	5	5	5	4	5	5	5	5	3.91327e+07	2.94936e+07	2.34439e+07	2.77936e+07	3.39165e+07	3.19787e+07	11.97	2.42	47.72	1.61	8.36	0.33	0.778	0.924	1.248	0.470677	0.72809	0.627955	4.25967e+07	3.59503e+07	3.00033e+07	2.89925e+07	1.65016e+07	3.33069e+07	2.74797e+07
Q9HV43	dnaK	Chaperone protein DnaK	88	78	2357	55	-0.08	-0.11	-0.23	0.990791	0.997515	0.996498	90	93	92	94	91	93	88	89	86	91	83	92	3.75917e+09	3.27996e+09	3.99624e+09	3.71315e+09	3.60094e+09	3.82728e+09	8.06	1.81	6.2	0.31	9.46	15.51	0.946	0.924	0.852	0.847444	0.887861	0.735114	3.97999e+09	3.55061e+09	3.32224e+09	3.23821e+09	3.82462e+09	4.17557e+09	3.72137e+09
Q9HUG9	hldE	Bifunctional protein HldE	79	30	262	30	-0.14	0.27	-0.17	0.988762	0.925573	0.996498	27	28	27	30	28	28	27	28	26	26	27	27	2.90419e+08	2.18335e+08	2.826e+08	2.75761e+08	3.19884e+08	3.07612e+08	27.05	3.73	3.99	11.02	12.27	16.19	0.905	1.205	0.89	0.754354	0.455246	0.808308	3.52465e+08	2.39295e+08	2.1265e+08	2.24171e+08	2.74734e+08	2.90691e+08	2.98146e+08
G3XCX3	pilU	Type IV pilus ATPase PilU	45	13	86	13	-0.19	-0.13	0.06	0.988762	0.964324	0.996498	10	12	12	12	12	10	11	13	12	12	13	12	2.27519e+07	2.04531e+07	2.03727e+07	2.10668e+07	2.04352e+07	1.88096e+07	3.31	9.08	25.43	6.11	6.73	16.93	0.874	0.913	1.043	0.685028	0.640374	0.922029	2.32908e+07	2.22255e+07	2.1811e+07	1.91797e+07	2.44336e+07	1.69868e+07	2.19983e+07
P30718	groL	60 kDa chaperonin	98	89	9699	51	-0.66	-0.67	-0.46	0.850092	0.711898	0.96472	126	134	129	132	127	131	126	128	116	127	112	132	2.08363e+10	1.68243e+10	2.19238e+10	1.65022e+10	1.78745e+10	1.85525e+10	27.31	8.51	31.84	1.31	6.27	1.77	0.634	0.627	0.725	0.203917	0.152983	0.492861	2.53376e+10	1.71347e+10	1.58401e+10	1.78696e+10	1.74352e+10	2.7568e+10	1.63501e+10
B7V3N4	hisA	1-(5-phosphoribosyl)-5-[(5-phosphoribosylamino)methylideneamino] imidazole-4-carboxamide isomerase	95	19	176	15	-0.32	-0.42	-0.72	0.988762	0.920254	0.93493	23	23	23	22	21	23	21	22	21	22	18	19	1.07732e+08	8.13215e+07	1.1123e+08	8.51214e+07	8.26449e+07	8.1517e+07	19.46	9.77	29.64	3.08	15.44	2.83	0.803	0.749	0.607	0.525117	0.401931	0.286308	1.23732e+08	9.38012e+07	8.71447e+07	7.58874e+07	8.99139e+07	1.376e+08	8.69961e+07
Q59649	trpF	N-(5'-phosphoribosyl)anthranilate isomerase	39	6	35	6	-0.14	0.39	-0.11	0.988762	0.906959	0.996498	6	6	6	6	6	6	6	6	6	6	6	6	4.67709e+07	2.93558e+07	4.96049e+07	3.37359e+07	4.63921e+07	4.45482e+07	28.29	1.12	48.43	5.41	17.32	1.4	0.909	1.307	0.924	0.764286	0.353046	0.871647	5.72828e+07	3.8188e+07	2.95882e+07	2.91253e+07	3.47157e+07	7.08799e+07	3.50521e+07
Q9HW04	argJ	Arginine biosynthesis bifunctional protein ArgJ	82	25	373	25	-0.04	-0.43	-0.3	0.990791	0.915306	0.985392	27	28	28	29	29	28	27	28	24	27	25	29	3.21501e+08	3.16867e+08	3.14175e+08	3.2547e+08	3.25867e+08	3.1165e+08	12.74	9.18	10.59	0.05	3.35	4.56	0.971	0.743	0.811	0.902058	0.385847	0.658209	2.93726e+08	3.51902e+08	3.38155e+08	2.96919e+08	3.38652e+08	2.91468e+08	3.25578e+08
Q9HWF4	rplO	50S ribosomal protein L15	67	16	517	16	-0.5	0.22	-0.28	0.953146	0.947147	0.985392	18	18	17	18	18	18	18	18	17	18	18	18	2.20218e+09	1.57409e+09	2.03071e+09	1.67445e+09	2.10143e+09	1.90831e+09	20.49	9.3	12.17	6.68	13.24	0.72	0.709	1.168	0.824	0.33257	0.521361	0.683326	2.54809e+09	1.90322e+09	1.47376e+09	1.68126e+09	1.86289e+09	2.21364e+09	1.59719e+09
Q9HW93	pctC	Methyl-accepting chemotaxis protein PctC	63	37	514	13	0.2	0.16	0	0.988762	0.962313	0.999067	40	41	41	43	40	43	40	41	41	41	40	42	4.15331e+08	3.63096e+08	4.52463e+08	4.69437e+08	4.0491e+08	4.30841e+08	21.43	7.43	32.71	4.11	0.87	2.1	1.152	1.114	0.999	0.735274	0.62792	0.99589	4.83854e+08	3.56513e+08	3.44495e+08	3.82702e+08	3.57513e+08	5.72631e+08	4.83297e+08
P22610	pilD	Prepilin leader peptidase/N-methyltransferase	9	2	10	2	-0.2	-0.45	-0.68	0.988762	0.808881	0.93493	2	2	2	2	2	2	2	2	2	2	2	2	5.30456e+06	4.65076e+06	5.99163e+06	4.31353e+06	4.12106e+06	3.68788e+06	10.26	12.7	26.3	0.44	1.99	8.65	0.871	0.73	0.624	0.678152	0.247985	0.340851	5.70434e+06	4.93279e+06	4.25023e+06	5.08904e+06	4.96392e+06	7.23211e+06	4.32694e+06
P15275	algQ	Transcriptional regulatory protein AlgQ	25	4	33	4	-0.39	0.33	-0.02	0.988762	0.948667	0.996538	4	4	4	4	4	4	4	4	4	4	4	4	2.03187e+07	1.30952e+07	1.63305e+07	1.79587e+07	1.81467e+07	1.50801e+07	28.88	10.75	7.76	9.4	25.54	36.85	0.764	1.255	0.985	0.441335	0.561822	0.980964	2.49941e+07	1.65179e+07	1.41314e+07	1.2135e+07	1.54581e+07	1.72522e+07	1.68018e+07
P45684	rpoS	RNA polymerase sigma factor RpoS	64	19	161	18	-0.24	-0.15	-0.81	0.988762	0.991939	0.93493	17	19	19	19	18	19	18	18	18	18	17	18	2.97277e+08	2.63755e+08	3.17421e+08	2.83007e+08	3.10379e+08	2.97854e+08	28.8	6.22	11.18	4.2	4.37	7.9	0.848	0.904	0.572	0.625943	0.83218	0.232548	3.65464e+08	2.41812e+08	2.52391e+08	2.7563e+08	2.93245e+08	3.4359e+08	2.74714e+08
Q02KT6	cysS	Cysteine--tRNA ligase	63	29	330	29	-0.04	0.39	0.16	0.990791	0.867863	0.996498	30	31	28	29	30	32	32	32	31	32	31	30	2.06516e+08	1.66386e+08	2.06551e+08	2.24507e+08	2.37465e+08	2.36168e+08	24.15	9.69	5.09	8.66	18.5	16.75	0.972	1.312	1.114	0.905308	0.303394	0.810183	2.45391e+08	1.738e+08	1.78201e+08	1.55355e+08	1.9924e+08	2.14131e+08	2.38702e+08
Q9HUM8	rlmB	23S rRNA (guanosine-2'-O-)-methyltransferase RlmB	46	9	76	9	-0.45	-0.48	-0.16	0.976938	0.889536	0.996498	9	9	8	9	9	9	9	9	9	9	9	9	9.54155e+07	1.01131e+08	6.09493e+07	1.12391e+08	1.26001e+08	1.16761e+08	13.98	18.74	63.94	12.29	22.08	38.31	0.73	0.719	0.897	0.373324	0.329324	0.820324	8.64079e+07	1.05362e+08	1.15547e+08	8.85132e+07	9.92233e+07	3.74389e+07	1.22618e+08
P28810	mmsA	Methylmalonate-semialdehyde dehydrogenase [acylating]	66	24	254	24	-0.34	-0.11	-0.68	0.988762	0.997515	0.93493	23	23	22	23	22	23	20	23	20	24	19	22	2.03488e+08	1.68976e+08	2.0395e+08	1.4585e+08	1.55511e+08	1.35859e+08	23.6	14.81	20.07	10.42	14.16	15.99	0.791	0.925	0.623	0.500299	0.8913	0.311249	2.40815e+08	1.71947e+08	1.8771e+08	1.52112e+08	1.76793e+08	2.35278e+08	1.57024e+08
P72173	aspC	Aspartate aminotransferase	78	29	418	29	-0.2	-0.05	-0.33	0.988762	0.997567	0.981621	31	31	31	31	30	31	29	29	28	28	29	28	5.3045e+08	4.34511e+08	5.38704e+08	4.62978e+08	4.44961e+08	4.16967e+08	15.53	7.34	6.54	5.5	9	13.14	0.868	0.968	0.794	0.670026	0.987153	0.624625	5.92271e+08	4.75082e+08	4.5767e+08	4.12524e+08	5.14346e+08	5.64215e+08	4.8135e+08
P20580	trpE	Anthranilate synthase component 1	45	18	89	18	0.4	-0.03	0.13	0.988762	0.997567	0.996498	17	16	16	16	16	16	17	16	13	16	16	16	3.83896e+07	3.5891e+07	4.25122e+07	5.05368e+07	5.41217e+07	5.00221e+07	5.35	6.63	24.55	6.18	29.46	19.84	1.322	0.981	1.091	0.477788	0.984539	0.845786	3.69632e+07	3.9871e+07	3.76146e+07	3.42463e+07	5.066e+07	3.56748e+07	5.27952e+07
Q9HU65	glnA	Glutamine synthetase	76	35	700	35	0.23	-0.27	0.17	0.988762	0.960825	0.996498	41	42	41	42	42	40	38	39	37	40	38	40	7.36015e+08	9.10256e+08	6.20121e+08	9.20149e+08	8.39151e+08	8.40647e+08	12.97	4.86	67.64	8.5	1.85	20.26	1.177	0.831	1.123	0.692549	0.622044	0.796626	6.71323e+08	8.0694e+08	9.42069e+08	8.79517e+08	1.0439e+09	3.68378e+08	9.77208e+08
Q02I59	astB	N-succinylarginine dihydrolase	78	30	338	30	-0.37	0.16	-0.52	0.988762	0.962313	0.96472	33	30	34	34	32	35	34	33	34	34	31	32	3.18966e+08	2.33122e+08	3.23051e+08	2.74625e+08	2.86296e+08	2.61094e+08	30.55	9.36	36.58	0.29	12.47	1.95	0.775	1.115	0.695	0.465409	0.62728	0.43877	3.97258e+08	2.56103e+08	2.49104e+08	2.18164e+08	2.47927e+08	4.20938e+08	2.74072e+08
Q02EG1	gshA	Glutamate--cysteine ligase	64	28	197	28	0.02	0.51	0.21	1	0.776579	0.996498	27	27	27	27	26	30	26	26	27	26	24	27	1.11431e+08	8.37016e+07	1.05875e+08	1.18304e+08	1.26705e+08	1.24361e+08	27.84	4.5	0.84	9.11	15.63	8.43	1.016	1.422	1.154	0.999641	0.194754	0.751657	1.36026e+08	9.1284e+07	8.64107e+07	8.10774e+07	1.06502e+08	1.05251e+08	1.26187e+08
Q9HXF7	PA3849	Nucleoid-associated protein PA3849	57	22	193	22	-0.14	0.45	-0.01	0.988762	0.808881	0.999262	22	22	23	22	22	22	22	21	22	23	21	23	8.69081e+07	6.97719e+07	8.73626e+07	7.8385e+07	9.44921e+07	9.0907e+07	26.77	3.32	6.92	11.18	16.97	15.13	0.911	1.368	0.996	0.767364	0.242669	0.998813	1.0526e+08	7.17556e+07	6.81527e+07	7.14295e+07	8.31899e+07	9.17447e+07	8.48465e+07
Q02H29	murC	UDP-N-acetylmuramate--L-alanine ligase	42	18	150	18	0.31	-0.05	0.33	0.988762	0.997567	0.981621	18	17	17	18	19	19	18	18	17	18	14	18	1.36015e+08	1.34957e+08	1.26786e+08	1.51468e+08	1.39449e+08	1.58644e+08	20.53	0.06	0.71	2.87	10.76	13.18	1.241	0.967	1.255	0.589175	0.989513	0.619719	1.57425e+08	1.17517e+08	1.34904e+08	1.3501e+08	1.26148e+08	1.27427e+08	1.54568e+08
B7VAL8	ihfB	Integration host factor subunit beta	60	6	68	6	0.08	0.77	0.14	0.992635	0.411395	0.996498	7	7	7	7	6	7	7	6	7	7	7	6	4.54543e+07	3.70296e+07	4.82265e+07	5.75138e+07	7.29817e+07	6.77608e+07	21.74	6.71	19.52	18.09	11.1	28.55	1.055	1.71	1.1	0.919189	0.0564768	0.831699	5.30722e+07	3.89298e+07	3.8831e+07	3.53118e+07	5.54118e+07	4.1973e+07	6.54095e+07
B7V1T5	PLES_52581	Oxaloacetate decarboxylase	54	14	113	14	-0.02	0.02	-0.42	0.99499	0.997515	0.96472	13	13	14	14	13	14	13	13	13	13	13	13	4.91054e+07	4.40892e+07	6.87208e+07	6.04282e+07	7.10052e+07	8.16146e+07	26.07	11.73	9.92	0.44	20.22	13.22	0.987	1.013	0.745	0.937203	0.899402	0.531981	5.91724e+07	4.07511e+07	4.79095e+07	4.05734e+07	6.4057e+07	7.37241e+07	6.02397e+07
Q02HQ1	ung	Uracil-DNA glycosylase	68	11	134	11	-0.5	-0.18	-0.6	0.953146	0.979953	0.941202	11	11	11	11	11	11	11	11	11	11	11	10	8.38084e+07	6.01042e+07	6.88664e+07	5.50532e+07	5.5337e+07	5.05434e+07	4.87	0.4	15.92	2.54	10.73	1.96	0.71	0.883	0.658	0.332904	0.742634	0.371238	8.6748e+07	8.09683e+07	5.99326e+07	6.02762e+07	6.15034e+07	7.71109e+07	5.40716e+07
P29436	rpmH	50S ribosomal protein L34	41	4	32	4	-0.18	0.39	0.29	0.988762	0.867863	0.985392	3	3	2	2	3	3	3	2	3	3	3	3	2.00443e+08	1.4406e+08	1.76229e+08	1.69916e+08	2.01517e+08	2.05892e+08	2.76	19.21	18.59	3.03	0.82	10.13	0.885	1.312	1.225	0.70869	0.303664	0.656652	1.96575e+08	2.04387e+08	1.25659e+08	1.65154e+08	2.01141e+08	1.54403e+08	1.73602e+08
Q9I0J7	nuoF	NADH-quinone oxidoreductase subunit F	85	37	395	37	-0.35	-0.44	-0.76	0.988762	0.915306	0.93493	42	43	43	42	40	43	38	41	34	42	36	43	3.23578e+08	2.79699e+08	3.86056e+08	2.71925e+08	2.73475e+08	2.57555e+08	39.23	1.35	45.73	2.4	10.62	2.41	0.787	0.739	0.589	0.490163	0.377928	0.257045	4.30209e+08	2.43376e+08	2.7704e+08	2.82384e+08	2.7605e+08	5.39899e+08	2.76584e+08
Q02SF5	leuS	Leucine--tRNA ligase	76	62	864	4	-0.15	0.1	-0.23	0.988762	0.979953	0.996498	69	68	67	69	70	69	67	68	68	68	63	70	5.49691e+08	4.40241e+08	5.49786e+08	5.0004e+08	5.39445e+08	5.21657e+08	25.91	6.27	8.74	6.22	15.07	14.35	0.903	1.07	0.852	0.750897	0.726205	0.735931	6.61616e+08	4.567e+08	4.60217e+08	4.21132e+08	5.16781e+08	5.849e+08	5.2253e+08
Q9S586	gph1	Phosphoglycolate phosphatase 1	35	6	32	6	-0.2	-0.45	-0.36	0.988762	0.83827	0.976764	6	7	5	6	7	7	5	5	5	7	6	4	3.38387e+06	2.76849e+06	3.47363e+06	2.42909e+06	2.69392e+06	2.32312e+06	7.81	29.93	29.47	6.33	20.7	19.1	0.869	0.734	0.78	0.674109	0.271526	0.605519	3.57618e+06	3.20189e+06	3.43209e+06	2.23319e+06	2.81145e+06	4.29179e+06	2.54033e+06
Q9HWC3	secE	Protein translocase subunit SecE	13	3	25	3	0.54	0.54	0.32	0.953146	0.800151	0.981621	3	3	3	3	3	3	3	3	3	3	3	3	2.1991e+07	2.16557e+07	2.61045e+07	3.67154e+07	3.36352e+07	3.67316e+07	1.72	24.62	13.39	27.68	9.52	61.03	1.455	1.456	1.249	0.332558	0.217124	0.62677	2.17255e+07	2.22598e+07	1.81629e+07	2.58202e+07	2.87056e+07	2.37391e+07	4.47688e+07
Q9I4F9	phoP	Two-component response regulator PhoP	86	15	141	15	-0.16	-0.83	-0.31	0.988762	0.436371	0.984727	15	16	16	16	16	16	15	16	14	15	15	15	6.09053e+07	6.20318e+07	6.97158e+07	6.94188e+07	6.04367e+07	6.14669e+07	38.26	22.85	24.04	2.39	14.73	9.07	0.895	0.561	0.805	0.731892	0.0604929	0.646032	8.0383e+07	4.61473e+07	5.27006e+07	7.30153e+07	5.87197e+07	8.27711e+07	6.82545e+07
B7UVF9	tusA	Sulfur carrier protein TusA	23	2	18	2	-0.6	0.53	-0.11	0.893298	0.889536	0.996498	2	2	2	2	2	2	2	2	2	2	2	2	8.84931e+06	5.34224e+06	6.88997e+06	6.07802e+06	7.55168e+06	6.58077e+06	27.54	3.21	16.58	12.95	16.52	14.93	0.661	1.442	0.925	0.246338	0.328084	0.875229	1.0779e+07	7.2651e+06	5.4648e+06	5.22242e+06	6.12449e+06	7.75114e+06	5.54456e+06
Q9I0J6	nuoG	NADH-quinone oxidoreductase subunit G	67	49	560	49	0.08	-0.6	-0.08	0.990791	0.793572	0.996498	50	53	55	53	53	54	49	53	45	49	44	51	4.3511e+08	4.22854e+08	4.43835e+08	4.14505e+08	3.57867e+08	3.55976e+08	22.92	2.58	11.01	5.14	6.77	7.38	1.06	0.66	0.948	0.909273	0.208176	0.913844	5.1241e+08	3.69471e+08	4.15209e+08	4.3064e+08	4.10518e+08	4.79856e+08	4.29855e+08
A6VC02	mscL	Large-conductance mechanosensitive channel	74	9	116	9	-0.05	0.11	-0.5	0.990791	0.979953	0.96472	9	8	9	10	9	8	9	8	8	8	8	10	6.64006e+07	5.58074e+07	6.43256e+07	7.29337e+07	7.26387e+07	7.22517e+07	34.64	22.97	7.35	19.72	21.62	51.33	0.965	1.078	0.709	0.889894	0.720829	0.463029	8.52594e+07	5.17132e+07	6.57436e+07	4.7373e+07	6.1064e+07	6.77613e+07	8.39212e+07
Q9HVC3	pth	Peptidyl-tRNA hydrolase	40	6	65	6	-0.33	-0.02	-0.23	0.988762	0.997515	0.996498	5	5	6	6	6	6	6	6	6	6	6	6	3.97564e+07	3.53328e+07	4.19373e+07	3.87699e+07	3.57709e+07	3.38518e+07	19.64	3.47	16.28	2.37	11.94	4.61	0.795	0.987	0.854	0.509037	0.95	0.739271	4.57197e+07	3.45709e+07	3.62106e+07	3.44763e+07	3.73574e+07	4.70787e+07	3.94258e+07
O68283	eda	2-dehydro-3-deoxy-phosphogluconate aldolase	65	12	72	12	-0.62	-0.41	-0.92	0.882858	0.907069	0.883044	12	12	12	12	12	12	12	12	11	12	11	11	6.99495e+07	5.7127e+07	7.27825e+07	5.17918e+07	4.72098e+07	4.36023e+07	38.44	15.29	19.38	1.91	6.76	3.85	0.649	0.753	0.529	0.226078	0.357787	0.173453	9.24464e+07	5.29273e+07	5.12501e+07	6.36779e+07	6.34051e+07	8.35467e+07	5.10958e+07
P50987	argH	Argininosuccinate lyase	56	23	214	23	-0.21	0.08	-0.27	0.988762	0.979953	0.988486	23	23	22	24	23	24	22	23	21	22	21	22	1.36819e+08	1.04702e+08	1.37843e+08	1.19147e+08	1.29363e+08	1.22338e+08	27.45	5.87	15.8	6.94	20.46	11.04	0.863	1.055	0.832	0.658837	0.761486	0.697624	1.66546e+08	1.12398e+08	1.00441e+08	1.09144e+08	1.23216e+08	1.54206e+08	1.25144e+08
Q9I013	htpX	Protease HtpX	33	9	119	9	0.84	0.27	-0.14	0.730738	0.943305	0.996498	9	9	11	11	8	11	8	10	7	8	8	10	2.93983e+07	3.2232e+07	3.71818e+07	4.41107e+07	4.18449e+07	4.22745e+07	10.97	5.59	6.56	14.3	11.9	50.48	1.792	1.21	0.904	0.126159	0.515876	0.834815	3.17744e+07	2.71999e+07	3.09828e+07	3.35316e+07	3.54958e+07	3.89479e+07	4.88224e+07
Q9HTE3	fdhA	Glutathione-independent formaldehyde dehydrogenase	23	6	23	6	0.55	0.37	0.12	0.947355	0.950285	0.996498	4	5	4	4	5	5	5	5	4	5	4	5	2.15775e+06	2.06399e+06	2.27253e+06	3.35767e+06	2.84895e+06	2.83237e+06	14.84	18.59	9.46	4.66	8.8	14.93	1.468	1.291	1.085	0.320741	0.573411	0.850448	1.94205e+06	2.3974e+06	2.35566e+06	1.80842e+06	2.42999e+06	2.12527e+06	3.47024e+06
B7V659	rplF	50S ribosomal protein L6	90	22	815	15	-0.52	0.14	0.16	0.946523	0.970069	0.996498	23	24	23	24	23	24	23	24	23	24	23	24	2.62847e+09	1.7785e+09	2.25426e+09	2.05532e+09	2.7407e+09	2.716e+09	21.37	4.53	2.5	0.68	17.14	1.35	0.698	1.101	1.117	0.310571	0.656445	0.80584	3.06082e+09	2.25719e+09	1.7224e+09	1.83644e+09	2.21469e+09	2.29454e+09	2.04553e+09
Q02QU5	mnmC	tRNA 5-methylaminomethyl-2-thiouridine biosynthesis bifunctional protein MnmC	32	17	61	17	0.34	0.15	0.09	0.988762	0.993711	0.996498	15	16	16	16	16	15	16	16	17	17	17	17	2.20743e+07	2.00373e+07	2.37657e+07	2.65863e+07	2.66697e+07	2.55163e+07	3.5	3.77	30.33	7.94	12.09	4.97	1.268	1.108	1.066	0.550989	0.83634	0.88505	2.15346e+07	2.26276e+07	1.95097e+07	2.05792e+07	2.95511e+07	1.9113e+07	2.81233e+07
Q9HXZ3	tilS	tRNA(Ile)-lysidine synthase	17	6	29	6	-0.65	0.26	-0.04	0.860696	0.979953	0.996538	4	5	4	5	5	5	4	5	4	4	4	5	2.86242e+06	2.31817e+06	2.57896e+06	2.3298e+06	2.9046e+06	2.68209e+06	45.1	33.11	13.3	8.56	33.3	24.38	0.637	1.201	0.972	0.207262	0.722135	0.964666	3.98309e+06	2.05705e+06	2.94264e+06	1.82622e+06	2.34682e+06	2.83406e+06	2.47529e+06
Q9HT16	atpF	ATP synthase subunit b	81	25	962	25	-0.36	-0.29	-0.15	0.988762	0.952851	0.996498	21	24	24	25	25	25	23	23	20	24	21	24	1.6227e+09	1.2245e+09	1.57392e+09	1.37256e+09	1.45515e+09	1.87273e+09	41.61	38.79	51.68	7.19	4.4	9.33	0.781	0.817	0.903	0.477009	0.582554	0.832788	2.1974e+09	1.1983e+09	9.24049e+08	1.62264e+09	1.073e+09	2.30868e+09	1.30446e+09
Q9HY84	argG	Argininosuccinate synthase	63	29	343	29	0.32	0.28	0.58	0.988762	0.925573	0.948656	28	32	32	31	31	22	31	30	30	30	29	31	1.74631e+08	2.28503e+08	1.71772e+08	2.89539e+08	2.93553e+08	3.04248e+08	33.49	3.88	62.99	10.33	0.81	27.9	1.248	1.217	1.49	0.578765	0.436797	0.386223	1.3718e+08	2.22308e+08	2.22319e+08	2.34858e+08	2.77295e+08	1.06405e+08	3.11518e+08
Q9I6C8	calB	Probable coniferyl aldehyde dehydrogenase	42	15	127	15	0.42	0.53	0.57	0.988762	0.791082	0.948656	16	14	14	16	16	16	16	16	16	16	16	16	3.84523e+07	2.80144e+07	3.47932e+07	4.86572e+07	3.91758e+07	4.48314e+07	1.89	13.82	9.17	14.16	20.57	15.39	1.335	1.439	1.486	0.46146	0.203715	0.390032	3.89698e+07	3.79417e+07	3.09002e+07	2.5398e+07	3.26052e+07	3.71279e+07	5.37987e+07
Q02H20	rsmH	Ribosomal RNA small subunit methyltransferase H	66	18	159	18	-0.15	0.07	-0.12	0.988762	0.979953	0.996498	17	18	18	17	17	16	16	18	16	17	16	16	1.84937e+08	1.46545e+08	1.9308e+08	1.58671e+08	1.67891e+08	1.56675e+08	32.84	0.51	15.43	2.34	6.37	12.8	0.901	1.051	0.92	0.746878	0.772647	0.862853	2.34294e+08	1.45978e+08	1.47076e+08	1.46016e+08	1.7305e+08	2.15428e+08	1.6132e+08
O68560	ratA	Ribosome association toxin RatA	44	5	37	5	-0.33	-0.52	-0.79	0.988762	0.74515	0.93493	5	5	5	5	4	5	5	5	4	5	4	5	1.20526e+07	9.77159e+06	1.13924e+07	8.27255e+06	9.00215e+06	8.13593e+06	2.74	25.95	32.21	4.68	11.23	4.11	0.796	0.699	0.578	0.510453	0.176175	0.240424	1.22888e+07	1.18209e+07	1.17645e+07	8.11629e+06	9.03518e+06	1.43646e+07	8.00313e+06
Q9I0A4	pheT	Phenylalanine--tRNA ligase beta subunit	49	30	341	30	0.19	-0.04	0.11	0.988762	0.997515	0.996498	29	30	30	31	31	28	31	31	30	30	29	30	2.59605e+08	2.81332e+08	2.49698e+08	2.84212e+08	2.97798e+08	2.76443e+08	13.34	2.72	30.97	5.78	6.65	11.05	1.141	0.971	1.081	0.754491	0.979925	0.860623	2.85375e+08	2.36161e+08	2.75967e+08	2.86802e+08	3.11941e+08	1.99875e+08	2.96066e+08
Q02QJ1	dsdA	Probable D-serine dehydratase	64	19	129	19	0.6	0.13	0.57	0.913991	0.974177	0.948656	16	18	18	20	20	15	20	19	18	18	18	17	1.28943e+08	1.04858e+08	1.07806e+08	1.18763e+08	1.24088e+08	1.24375e+08	20.84	1.68	15.46	5.82	9.53	1.93	1.512	1.098	1.488	0.283975	0.664038	0.388342	1.49572e+08	1.11159e+08	1.06108e+08	1.03623e+08	1.20308e+08	9.66024e+07	1.23751e+08
P24735	ampC	Beta-lactamase	14	4	17	4	-0.34	-0.38	-0.03	0.988762	0.890619	0.996538	3	4	4	4	3	3	3	4	3	4	3	3	3.983e+06	2.75802e+06	2.75508e+06	3.22794e+06	2.68514e+06	2.50244e+06	9.03	46.05	15.49	12.49	22.6	29.57	0.79	0.766	0.979	0.498328	0.330835	0.976814	3.73636e+06	4.24592e+06	1.96718e+06	3.8668e+06	2.46815e+06	3.07536e+06	2.95429e+06
Q02EW4	hslV	ATP-dependent protease subunit HslV	62	6	81	6	0.41	0.19	-0.14	0.988762	0.952904	0.996498	7	7	7	7	7	6	7	7	6	7	6	6	4.67014e+07	4.0494e+07	4.56961e+07	5.78426e+07	4.8767e+07	4.18257e+07	0.27	0.08	28.34	1.41	1.88	20.58	1.327	1.144	0.909	0.471416	0.607521	0.842607	4.66127e+07	4.67902e+07	4.04709e+07	4.05171e+07	5.59901e+07	3.72947e+07	5.72679e+07
Q02TT1	glcB	Malate synthase G	89	55	820	15	0.04	0.23	0.26	0.99499	0.943352	0.988486	56	61	58	58	60	58	58	57	56	57	52	58	8.68941e+08	6.41026e+08	8.13303e+08	8.99703e+08	9.53233e+08	1.02859e+09	17.39	8.23	2.35	7.46	7.74	6.4	1.029	1.17	1.197	0.972604	0.518018	0.693235	9.8324e+08	7.67928e+08	6.79501e+08	6.04729e+08	7.99899e+08	8.26931e+08	9.48451e+08
Q9I3N7	ccmA	Cytochrome c biogenesis ATP-binding export protein CcmA	34	5	17	5	0.06	-0.32	-0.91	0.99499	0.915306	0.883044	4	5	5	5	4	4	4	4	4	4	4	4	6.53904e+06	1.06221e+07	1.68247e+07	1.55393e+07	1.44439e+07	1.40687e+07	31.32	1.78	4.55	31.41	14.12	73.54	1.04	0.802	0.533	0.950036	0.37289	0.177415	8.19078e+06	5.22038e+06	1.04894e+07	1.07565e+07	1.7375e+07	1.62919e+07	1.9477e+07
Q9I0A0	infC	Translation initiation factor IF-3	66	14	340	14	-0.13	0.49	0.6	0.990755	0.794003	0.936736	19	19	18	18	19	19	19	19	18	19	19	19	3.36866e+08	2.59657e+08	2.53494e+08	2.94143e+08	3.95486e+08	4.03243e+08	4.25	0.96	29.83	0.82	16.39	4.41	0.914	1.405	1.516	0.77469	0.208956	0.36611	3.26879e+08	3.47158e+08	2.6143e+08	2.57896e+08	3.1402e+08	2.04635e+08	2.95849e+08
Q02EW8	rpmE	50S ribosomal protein L31	94	10	215	10	-0.82	-0.49	-0.12	0.701947	0.878146	0.996498	10	11	11	11	11	11	11	11	9	10	10	10	9.98929e+08	7.2344e+08	9.65995e+08	7.29594e+08	1.00591e+09	9.85131e+08	24.84	17.09	14.03	0.5	10.42	15.49	0.565	0.711	0.921	0.113634	0.311626	0.865759	1.19295e+09	8.36463e+08	6.40692e+08	8.16876e+08	8.74492e+08	1.06707e+09	7.32176e+08
G3XD24	pctA	Methyl-accepting chemotaxis protein PctA	54	31	386	10	-0.02	0.16	-0.34	0.99499	0.979953	0.981621	10	10	10	10	10	11	10	11	9	10	10	9	3.53239e+07	4.27417e+07	3.76486e+07	3.36075e+07	2.98011e+07	2.82295e+07	6.71	5.85	6.41	12.23	7.71	12.91	0.988	1.114	0.793	0.94081	0.720749	0.622457	3.36861e+07	3.70414e+07	4.45488e+07	4.1008e+07	3.93967e+07	3.59782e+07	3.66503e+07
Q9I0F4	tse5	Toxin protein Tse5	11	11	39	11	0.63	0.4	0.71	0.894562	0.925573	0.93493	7	8	9	11	11	5	11	11	10	11	10	10	8.86538e+06	1.23015e+07	1.11758e+07	1.89901e+07	1.82614e+07	2.00559e+07	40.81	17.73	28.76	12.25	9.45	25.45	1.551	1.323	1.638	0.253884	0.449013	0.284586	6.58755e+06	1.19308e+07	1.08448e+07	1.39537e+07	1.37352e+07	9.09337e+06	1.74106e+07
Q9HU72	gloA	Lactoylglutathione lyase	32	5	76	5	0.8	0.95	0.55	0.789646	0.199287	0.9494	6	5	6	6	6	6	6	6	6	6	6	6	2.31463e+07	2.20902e+07	2.46163e+07	4.2683e+07	4.31626e+07	3.98907e+07	17.26	10.34	37.51	18.25	5.87	28.64	1.737	1.933	1.467	0.148014	0.0202058	0.404933	2.61666e+07	2.04746e+07	2.37682e+07	2.05306e+07	3.23026e+07	1.87589e+07	4.85978e+07
Q9HXV4	adk	Adenylate kinase	92	26	433	26	-0.46	-0.03	-0.14	0.974783	0.997515	0.996498	29	29	27	27	28	29	27	27	25	28	23	29	9.22545e+08	5.97145e+08	7.76122e+08	7.22314e+08	7.5744e+08	7.04149e+08	16.28	4.59	16.89	1.97	5.85	0.01	0.727	0.978	0.905	0.366977	0.960728	0.836155	1.03561e+09	8.21826e+08	5.7808e+08	6.16839e+08	6.88337e+08	8.75103e+08	7.12314e+08
Q9HXW0	rsmJ	Ribosomal RNA small subunit methyltransferase J	31	5	21	5	0.05	-0.47	-0.19	0.99499	0.808881	0.996498	4	5	5	5	5	5	5	5	4	5	4	4	4.69218e+06	5.9125e+06	6.02192e+06	5.01474e+06	4.55843e+06	3.36307e+06	13.33	2.95	1.32	3.01	9.86	12.17	1.032	0.722	0.874	0.966414	0.225661	0.801686	5.15733e+06	4.26899e+06	5.79028e+06	6.03729e+06	5.96616e+06	6.0782e+06	5.12269e+06
Q9HUF4	glnE	Bifunctional glutamine synthetase adenylyltransferase/adenylyl-removing enzyme	25	21	111	21	0.42	0.32	0.31	0.988762	0.925573	0.983815	15	19	21	21	20	14	20	19	20	20	20	20	2.62952e+07	2.9014e+07	2.62032e+07	3.64879e+07	3.70542e+07	3.47303e+07	3.05	1.9	28.25	7.69	13.02	27.89	1.339	1.25	1.242	0.456939	0.449548	0.635961	2.68695e+07	2.57333e+07	2.9406e+07	2.86273e+07	3.2083e+07	2.1401e+07	3.85291e+07
Q02K12	ligA	DNA ligase	60	45	295	45	0	0.24	0.09	0.99499	0.932943	0.996498	39	43	42	43	44	46	43	44	41	43	41	46	2.16854e+08	1.60637e+08	2.11585e+08	2.2132e+08	2.39017e+08	2.32862e+08	15.29	1.06	10.97	2.92	12.61	16.11	1	1.185	1.062	0.966251	0.490538	0.89069	2.4172e+08	1.94546e+08	1.61846e+08	1.59436e+08	1.95764e+08	2.28684e+08	2.25931e+08
Q01269	pheC	Cyclohexadienyl dehydratase	50	9	59	9	-0.17	-0.11	-0.41	0.988762	0.97668	0.966207	10	9	8	8	10	10	8	8	8	9	8	8	1.69682e+07	1.04755e+07	1.30454e+07	1.14685e+07	1.19271e+07	9.14248e+06	10.23	7.11	8.94	1.33	5.24	0.11	0.89	0.929	0.753	0.720078	0.684338	0.546017	1.5782e+07	1.82435e+07	1.10161e+07	9.96138e+06	1.38976e+07	1.22454e+07	1.15766e+07
Q02NA3	cysG	Siroheme synthase	66	22	125	22	-0.4	-0.53	-0.9	0.988762	0.729233	0.887053	22	22	21	22	21	22	20	21	19	20	18	20	3.90164e+07	3.17025e+07	3.95723e+07	2.8211e+07	2.7853e+07	2.74735e+07	24.36	15.72	19.2	6.75	0.03	4.96	0.758	0.694	0.534	0.428658	0.161179	0.179722	4.64325e+07	3.27849e+07	2.83549e+07	3.54453e+07	3.452e+07	4.5364e+07	2.68944e+07
Q02TA4	argC	N-acetyl-gamma-glutamyl-phosphate reductase	80	19	148	7	-0.12	0.17	-0.17	0.990791	0.952904	0.996498	19	21	21	21	21	22	20	22	21	22	20	21	9.75805e+07	7.39192e+07	1.01952e+08	9.02377e+07	1.01274e+08	1.03416e+08	27.73	5.15	34.93	0.57	7.97	7.14	0.919	1.127	0.889	0.787209	0.601709	0.806586	1.19022e+08	8.00017e+07	7.66644e+07	7.12723e+07	7.92247e+07	1.31199e+08	8.98748e+07
P29365	hom	Homoserine dehydrogenase	49	17	180	17	-0.21	0.12	-0.54	0.988762	0.97668	0.962391	18	17	18	18	18	18	18	19	16	17	15	19	1.66805e+08	1.31168e+08	1.74788e+08	1.43955e+08	1.46832e+08	1.3844e+08	25.63	7.44	31.66	5.64	14.58	9.08	0.867	1.09	0.687	0.668821	0.680179	0.423133	2.00358e+08	1.38871e+08	1.38261e+08	1.2444e+08	1.39193e+08	2.19485e+08	1.49815e+08
Q02PL5	pyrD	Dihydroorotate dehydrogenase (quinone)	65	18	144	18	0.32	0.06	0.41	0.988762	0.981345	0.96472	19	18	19	16	18	19	18	18	18	19	18	18	7.17169e+07	6.6144e+07	7.02814e+07	9.58507e+07	9.61411e+07	9.76804e+07	21.93	33.12	27.7	4.01	7.91	17.56	1.252	1.045	1.328	0.573428	0.787623	0.5361	8.38531e+07	6.13372e+07	5.21037e+07	8.39677e+07	8.57072e+07	5.76321e+07	9.86053e+07
B7UY63	PLES_44451	Putative pterin-4-alpha-carbinolamine dehydratase	79	8	200	8	0	-0.1	0.14	0.99499	0.997515	0.996498	11	11	11	11	11	11	11	11	9	11	9	11	2.84451e+08	2.92015e+08	2.56413e+08	2.78111e+08	3.0891e+08	2.70895e+08	26.3	24.66	56.57	0.53	19.15	25.57	0.998	0.931	1.103	0.962263	0.909429	0.826958	2.35668e+08	3.43331e+08	3.48259e+08	2.44855e+08	3.91675e+08	1.67862e+08	2.79147e+08
Q9HZQ3	cobN	Aerobic cobaltochelatase subunit CobN	9	8	17	8	0.28	0.8	0.03	0.988762	0.696133	0.996498	8	6	6	8	7	8	6	8	6	5	6	8	3.06494e+06	2.38345e+06	2.94461e+06	2.94714e+06	3.11956e+06	4.33879e+06	45.51	23.04	21.34	10.03	14.73	21.78	1.211	1.742	1.024	0.635629	0.145223	0.948469	4.27875e+06	2.19548e+06	2.80927e+06	2.02217e+06	2.52927e+06	3.42816e+06	3.16403e+06
Q51567	sucD	Succinate--CoA ligase [ADP-forming] subunit alpha	95	30	1191	30	-0.34	-0.07	-0.14	0.988762	0.997515	0.996498	34	35	34	35	35	35	34	35	32	35	32	35	2.36548e+09	1.94113e+09	2.27747e+09	2.02893e+09	2.22923e+09	2.11005e+09	9.14	8.52	5.53	3.06	9.68	1.48	0.791	0.956	0.907	0.499999	0.979105	0.83995	2.52365e+09	2.21723e+09	2.06183e+09	1.8275e+09	2.19008e+09	2.36834e+09	2.07331e+09
Q9HWB8	sbcC	Nuclease SbcCD subunit C	19	21	60	21	-0.35	0.12	-0.02	0.988762	0.997515	0.996767	17	16	15	18	19	20	20	20	18	18	19	18	1.59494e+07	1.27315e+07	1.60148e+07	1.56604e+07	1.49805e+07	1.6321e+07	25.66	1.09	26.78	2.33	16.23	4.77	0.785	1.086	0.989	0.486294	0.913854	0.987581	1.91621e+07	1.32754e+07	1.26336e+07	1.28302e+07	1.32217e+07	1.93979e+07	1.59202e+07
B7V3M1	secB	Protein-export protein SecB	88	14	177	14	-0.66	-0.31	-0.17	0.845225	0.948667	0.996498	17	16	15	15	16	16	14	13	16	16	14	16	1.95558e+08	1.43837e+08	1.87008e+08	1.32008e+08	1.71967e+08	1.72274e+08	15.66	8.43	2.57	3.09	33.23	3.89	0.632	0.805	0.891	0.200144	0.550538	0.809653	2.18553e+08	1.74982e+08	1.35502e+08	1.52683e+08	1.83635e+08	1.90442e+08	1.29158e+08
Q02EH2	pckA	Phosphoenolpyruvate carboxykinase (ATP)	68	36	528	36	0.19	0.26	0.37	0.988762	0.925573	0.966207	38	38	38	38	37	37	38	38	36	38	36	38	5.81149e+08	5.07978e+08	4.96511e+08	6.68175e+08	7.13603e+08	6.85013e+08	8.71	3.88	25.42	4.84	15.69	16.34	1.137	1.201	1.293	0.761403	0.462601	0.575037	6.1811e+08	5.46398e+08	5.22119e+08	4.94219e+08	5.95474e+08	4.13995e+08	6.91466e+08
Q51463	fliF	Flagellar M-ring protein	23	9	18	9	-0.43	0.09	-0.44	0.985868	0.997515	0.96472	9	8	6	6	6	9	6	7	6	7	4	7	1.26983e+07	8.89278e+06	1.18201e+07	7.0019e+06	8.83147e+06	8.52071e+06	6.32	9.43	6.42	24.84	21.25	7.25	0.741	1.063	0.735	0.394514	0.970616	0.511663	1.32794e+07	1.21427e+07	8.31858e+06	9.50661e+06	1.12954e+07	1.23692e+07	5.86316e+06
B7V669	rplQ	50S ribosomal protein L17	71	15	467	15	-0.32	-0.65	0.31	0.988762	0.735056	0.983815	18	20	20	20	19	20	19	20	17	20	18	20	1.02176e+09	9.1168e+08	8.8563e+08	9.29588e+08	1.1547e+09	1.15525e+09	7.41	0.43	16.86	2.49	12.98	4.06	0.799	0.639	1.239	0.516254	0.170491	0.639661	9.69591e+08	1.07674e+09	9.14461e+08	9.08907e+08	9.98321e+08	7.85659e+08	9.13339e+08
A6V1E9	accA	Acetyl-coenzyme A carboxylase carboxyl transferase subunit alpha	72	20	366	20	-0.29	-0.23	-0.68	0.988762	0.97668	0.93493	24	25	26	25	26	27	24	25	22	25	22	26	2.92501e+08	2.43851e+08	3.00951e+08	2.46539e+08	2.39891e+08	2.21428e+08	35.15	6.21	23.65	0.8	9.86	8.16	0.819	0.85	0.625	0.559952	0.676927	0.315276	3.7703e+08	2.26923e+08	2.54809e+08	2.33365e+08	2.54199e+08	3.56301e+08	2.45155e+08
B7UYS5	nagZ	Beta-hexosaminidase	61	18	171	18	-0.29	-0.42	-0.72	0.988762	0.910004	0.93493	18	20	19	19	18	19	17	19	17	18	16	19	7.99757e+07	6.72656e+07	8.50756e+07	6.34398e+07	5.61637e+07	5.82216e+07	25.19	10.09	27.75	6.18	14.36	24.44	0.815	0.748	0.605	0.552535	0.364357	0.28323	9.57489e+07	6.68008e+07	7.22511e+07	6.26242e+07	6.97397e+07	1.03784e+08	6.07258e+07
P23926	anr	Transcriptional activator protein anr	38	10	104	10	-0.04	0.04	-0.32	0.990791	0.997515	0.983815	11	9	10	11	11	11	11	10	11	11	11	11	5.53614e+07	4.94307e+07	6.14671e+07	5.37342e+07	4.86961e+07	5.14269e+07	20.52	1.06	28.75	10.51	13.11	9.58	0.972	1.031	0.803	0.90383	0.875867	0.641653	6.4073e+07	4.78342e+07	4.90611e+07	4.9803e+07	5.00155e+07	7.55407e+07	4.98787e+07
D4P095	cpdA	3',5'-cyclic adenosine monophosphate phosphodiesterase CpdA	26	5	25	5	-0.56	-0.32	-0.2	0.908309	0.915306	0.996498	4	4	5	5	5	5	3	5	4	5	4	5	5.9913e+06	5.39384e+06	5.13073e+06	4.23502e+06	4.50337e+06	3.7854e+06	9.24	16.72	28.84	8.98	9.32	14.5	0.678	0.8	0.869	0.274524	0.370037	0.791168	6.39656e+06	5.61172e+06	6.07397e+06	4.78987e+06	6.30951e+06	4.17218e+06	4.51296e+06
Q9HTQ0	dadA1	D-amino acid dehydrogenase 1	88	37	437	37	0.38	0.56	0.75	0.988762	0.721212	0.93493	35	41	42	41	38	38	38	41	36	38	37	40	5.02346e+08	4.26127e+08	4.12212e+08	6.74831e+08	7.86113e+08	7.75137e+08	12.14	9.68	21.27	8.69	18.45	16.89	1.3	1.473	1.684	0.505761	0.156926	0.258864	5.47498e+08	4.60918e+08	3.97904e+08	4.56352e+08	4.79678e+08	3.54235e+08	7.17631e+08
Q9I2S3	fimL	Scaffold protein FimL	49	22	144	22	-0.2	-0.1	-0.27	0.988762	0.991939	0.988486	21	21	21	22	22	23	22	23	19	21	19	22	4.29579e+07	3.74611e+07	4.64019e+07	3.78501e+07	3.95865e+07	3.89153e+07	4.63	5.61	4.91	1.26	7.86	19.11	0.868	0.936	0.83	0.670777	0.831582	0.693789	4.43867e+07	4.15751e+07	3.89781e+07	3.60032e+07	4.80431e+07	4.48168e+07	3.81898e+07
G3XCU2	argR	HTH-type transcriptional regulator ArgR	32	8	48	8	0.4	0.3	0.55	0.988762	0.952851	0.9494	6	8	8	8	6	6	7	7	5	6	6	6	8.13251e+06	9.46863e+06	6.18393e+06	9.97869e+06	9.37e+06	7.8097e+06	0.03	10.95	16.08	0.02	1.45	32.37	1.321	1.235	1.469	0.479217	0.592136	0.409265	8.13425e+06	8.13078e+06	1.02328e+07	8.76154e+06	6.93204e+06	5.51654e+06	9.98006e+06
B7V8A6	nadD	Probable nicotinate-nucleotide adenylyltransferase	22	4	22	4	-0.29	-0.21	-0.09	0.988762	0.979953	0.996498	4	3	4	4	4	4	4	4	3	4	3	4	3.37487e+08	2.68718e+08	3.08766e+08	2.29387e+08	2.52503e+08	1.82821e+08	21.42	3.74	28.7	4.85	2.13	53.44	0.819	0.867	0.942	0.560253	0.724017	0.903932	3.93146e+08	2.89708e+08	2.75911e+08	2.61712e+08	3.79328e+08	2.5133e+08	2.374e+08
P05384	hupB	DNA-binding protein HU-beta	97	15	1289	15	-0.27	-0.72	-0.26	0.988762	0.647584	0.993028	16	16	17	17	17	17	15	17	16	17	16	16	1.80495e+09	1.96334e+09	1.94266e+09	1.6673e+09	2.12492e+09	2.30246e+09	7.85	8.29	27.97	4.76	10.11	1.87	0.827	0.609	0.837	0.579078	0.126562	0.707603	1.70739e+09	1.90807e+09	2.08196e+09	1.85148e+09	1.5898e+09	2.37384e+09	1.61209e+09
Q51384	PA3808	Uncharacterized protein PA3808	33	2	19	2	0.21	0.61	0.3	0.988762	0.828418	0.984727	2	2	2	2	2	2	2	2	2	2	2	2	5.55264e+06	3.51861e+06	4.75139e+06	5.78993e+06	5.89546e+06	5.62576e+06	15.27	46.31	5.24	9.39	29.7	26.72	1.16	1.531	1.23	0.720516	0.263875	0.646884	6.18841e+06	4.98218e+06	4.94322e+06	2.50457e+06	4.93068e+06	4.57862e+06	5.41746e+06
O30508	aruC	Succinylornithine transaminase/acetylornithine aminotransferase	83	33	764	33	-0.38	-0.56	-0.51	0.988762	0.808881	0.96472	41	40	40	40	39	40	39	40	37	38	34	38	7.92262e+08	6.61408e+08	7.99945e+08	6.70257e+08	6.97426e+08	6.50796e+08	21.63	15.34	18.38	0.98	7.26	0.07	0.768	0.677	0.702	0.449551	0.239372	0.450001	9.2428e+08	6.79101e+08	7.37512e+08	5.93157e+08	7.01927e+08	9.11652e+08	6.74905e+08
Q9HUX1	speA	Biosynthetic arginine decarboxylase	57	28	220	28	0.32	0.68	0.38	0.988762	0.573946	0.966207	27	26	27	25	27	26	28	27	26	26	28	28	1.02326e+08	8.82372e+07	1.00176e+08	1.29871e+08	1.54189e+08	1.38121e+08	16.8	11.43	11.4	7.95	12.96	21.21	1.248	1.598	1.304	0.578899	0.0919241	0.562925	1.15294e+08	9.08161e+07	9.56818e+07	8.13718e+07	1.08604e+08	9.24025e+07	1.3739e+08
Q9HUH4	PA4991	Probable FAD-dependent oxidoreductase PA4991	45	12	64	12	-0.23	0.18	-0.04	0.988762	0.979953	0.996498	10	8	7	9	10	10	10	10	10	9	9	10	2.35902e+07	1.93284e+07	1.86402e+07	2.07475e+07	2.02549e+07	1.71433e+07	4.19	11.81	32.67	3.57	16.84	18.15	0.853	1.134	0.973	0.637373	0.779693	0.958876	2.42993e+07	2.29017e+07	2.1016e+07	1.77764e+07	2.35837e+07	1.47329e+07	2.1278e+07
Q9HUN4	alr	Alanine racemase, biosynthetic	29	7	52	7	-0.2	-0.29	0.03	0.988762	0.920254	0.996498	7	7	7	7	7	7	7	7	7	7	7	7	1.41511e+07	1.34636e+07	1.23865e+07	1.21626e+07	1.35165e+07	1.22281e+07	8.86	6.26	15.17	5.22	20.09	5.97	0.87	0.816	1.024	0.675828	0.401482	0.953009	1.50677e+07	1.32903e+07	1.4073e+07	1.28805e+07	1.37945e+07	1.11222e+07	1.26201e+07
Q9HX91	PA3922	Uncharacterized protein PA3922	73	28	255	28	0.45	-0.24	-0.04	0.988762	0.974177	0.996498	26	27	25	27	27	23	26	27	24	25	22	25	1.4704e+08	1.51562e+08	1.18242e+08	1.9099e+08	1.71754e+08	1.66188e+08	22.41	4.7	52.1	4.04	0.97	1.82	1.365	0.847	0.974	0.425675	0.666833	0.960646	1.25322e+08	1.72522e+08	1.56685e+08	1.46606e+08	1.74042e+08	8.03318e+07	1.96527e+08
A0A0H2ZGR9	rpoN	RNA polymerase sigma-54 factor	46	16	123	16	-0.04	0.29	0.14	0.990791	0.925573	0.996498	17	16	16	17	16	17	15	15	15	15	15	15	6.64007e+07	5.32156e+07	6.07948e+07	5.90954e+07	6.31775e+07	7.09739e+07	22.8	5.42	8.1	10.18	30.66	17.34	0.972	1.22	1.102	0.905499	0.45217	0.829211	7.81261e+07	5.64351e+07	5.52967e+07	5.12128e+07	5.74085e+07	6.43808e+07	6.35141e+07
Q02SH1	rlmH	Ribosomal RNA large subunit methyltransferase H	39	5	28	5	-0.06	-0.13	0.38	0.990791	0.964324	0.966207	4	5	5	5	5	2	4	5	3	5	3	4	8.32127e+06	8.31176e+06	8.51286e+06	8.86411e+06	8.99967e+06	6.48186e+06	18.62	1.67	19.47	0.14	8.14	8.03	0.958	0.913	1.301	0.873529	0.64072	0.558603	7.28934e+06	9.49929e+06	8.41048e+06	8.2142e+06	9.77802e+06	7.4114e+06	8.87311e+06
Q02T58	rpsM	30S ribosomal protein S13	71	14	339	9	-0.12	0.27	0.1	0.990755	0.925573	0.996498	15	16	15	15	15	16	15	15	15	15	15	16	1.27441e+09	9.70825e+08	1.2101e+09	1.1404e+09	1.55204e+09	1.43684e+09	20.43	5.3	4.88	4.21	20.58	13.66	0.918	1.208	1.073	0.785163	0.450506	0.872878	1.47394e+09	1.1019e+09	9.35116e+08	1.0079e+09	1.2526e+09	1.16905e+09	1.17485e+09
Q9HTF1	ltaE	Low specificity L-threonine aldolase	59	16	187	16	0.04	0.1	-0.29	0.99499	0.979953	0.985392	17	19	18	18	17	18	17	17	18	17	16	18	2.75967e+08	2.35152e+08	2.83168e+08	2.27159e+08	2.2075e+08	2.00287e+08	20.83	9.38	2.07	5.74	7.03	9.33	1.028	1.069	0.816	0.975588	0.729294	0.667252	3.20101e+08	2.37919e+08	2.51312e+08	2.20032e+08	2.87351e+08	2.79046e+08	2.3657e+08
Q9HV58	rpsO	30S ribosomal protein S15	64	11	240	11	-0.74	-0.03	0.11	0.790731	0.997515	0.996498	13	13	13	13	13	13	13	13	12	13	10	13	1.25287e+09	7.80504e+08	1.10946e+09	9.578e+08	1.27152e+09	1.25555e+09	42.8	6.5	29.35	2.91	14.55	2.87	0.598	0.982	1.081	0.152607	0.949262	0.860952	1.71237e+09	9.16678e+08	7.454e+08	8.17262e+08	8.98806e+08	1.36949e+09	9.38281e+08
Q9HXN2	purL	Phosphoribosylformylglycinamidine synthase	69	71	751	71	0.02	-0.06	0.01	0.999376	0.997515	0.996538	72	75	75	75	74	72	69	73	70	72	69	73	5.31017e+08	4.89436e+08	4.78588e+08	5.45769e+08	5.32658e+08	5.06261e+08	17.01	6	18.54	4.17	10.87	14	1.014	0.956	1.009	0.995275	0.979574	0.977785	5.99243e+08	4.70558e+08	5.10647e+08	4.69105e+08	5.46036e+08	4.19472e+08	5.62118e+08
Q9I5U5	rsmA	Ribosomal RNA small subunit methyltransferase A	39	8	32	8	0.36	0.86	0.35	0.988762	0.499401	0.97225	7	6	8	7	8	7	7	7	7	7	7	6	1.1583e+07	1.04445e+07	1.39485e+07	1.59728e+07	1.67578e+07	1.65642e+07	19.72	7.67	12.52	3.43	9.53	8.65	1.281	1.811	1.278	0.532807	0.0730393	0.59271	1.3328e+07	1.00665e+07	1.10272e+07	9.89248e+06	1.52429e+07	1.27639e+07	1.63649e+07
B7V800	pyrF	Orotidine 5'-phosphate decarboxylase	71	11	70	11	-0.27	-0.39	-0.46	0.988762	0.910004	0.96472	12	11	12	11	11	12	11	11	9	10	8	12	4.92762e+07	4.02996e+07	5.34681e+07	4.05789e+07	4.06398e+07	4.30471e+07	11.17	10.58	30.89	1.29	12.95	1.97	0.827	0.763	0.729	0.57836	0.362176	0.50067	5.33355e+07	4.55259e+07	4.34369e+07	3.73888e+07	4.28242e+07	6.67576e+07	4.09505e+07
Q9I0N3	tusD	Sulfurtransferase TusD homolog	74	5	52	5	-0.17	-0.34	-0.9	0.988762	0.889536	0.890303	5	5	5	5	5	5	5	5	5	5	4	5	2.35617e+07	1.96783e+07	2.32223e+07	2.03884e+07	1.83769e+07	1.52805e+07	31.58	11.66	7.91	4.89	9.93	9.17	0.892	0.788	0.537	0.724549	0.322835	0.182813	2.95691e+07	1.87748e+07	2.13738e+07	1.81172e+07	2.45598e+07	2.19576e+07	2.11065e+07
P48636	PA4923	Cytokinin riboside 5'-monophosphate phosphoribohydrolase	29	3	26	3	-0.35	-0.31	-0.92	0.988762	0.915306	0.883044	2	2	2	2	2	2	2	2	2	2	2	2	9.75901e+06	7.28353e+06	1.00264e+07	7.67682e+06	6.69073e+06	6.56034e+06	12.8	1.76	51.98	12.19	1.35	11.85	0.785	0.805	0.528	0.487042	0.379153	0.171506	1.06865e+07	8.91202e+06	7.19366e+06	7.37453e+06	6.81864e+06	1.47433e+07	7.04137e+06
Q02PH7	fadA	3-ketoacyl-CoA thiolase	79	21	449	2	-0.59	-0.21	-0.34	0.893298	0.979953	0.981621	28	28	29	31	26	30	27	26	26	27	24	28	2.68609e+08	2.59088e+08	2.91727e+08	2.05789e+08	2.12907e+08	2.34996e+08	18.59	12.36	24.03	3.34	11.54	4.94	0.664	0.864	0.789	0.251902	0.71667	0.615628	3.06568e+08	2.3535e+08	2.82823e+08	2.37345e+08	2.45734e+08	3.46327e+08	2.00982e+08
B7V8C3	pcm	Protein-L-isoaspartate O-methyltransferase	58	9	69	9	-0.19	-0.33	-0.64	0.988762	0.915306	0.93493	10	10	10	10	8	10	10	10	10	9	9	10	4.14582e+07	3.52563e+07	4.90427e+07	3.472e+07	3.43734e+07	3.29063e+07	50.22	2.4	15.36	9.7	14.77	0.31	0.875	0.794	0.642	0.686452	0.385892	0.343362	6.00989e+07	2.85993e+07	3.58587e+07	3.46641e+07	4.39772e+07	5.46917e+07	3.24157e+07
Q9I6G2	PA0329	UPF0339 protein PA0329	80	11	255	11	0.25	0.11	0.47	0.988762	0.979353	0.96472	9	10	10	11	10	11	11	11	8	10	9	11	3.29612e+08	2.84198e+08	3.14495e+08	3.81027e+08	4.26874e+08	4.21674e+08	2.81	0.18	39.03	3.19	6.03	4.19	1.192	1.082	1.389	0.666672	0.699048	0.474934	3.23128e+08	3.36226e+08	2.84556e+08	2.83841e+08	4.17489e+08	2.36909e+08	3.89715e+08
Q02EN5	gpmI	2,3-bisphosphoglycerate-independent phosphoglycerate mutase	66	27	239	25	0.26	0.31	0.06	0.988762	0.920254	0.996498	26	26	27	25	26	26	25	26	23	24	22	25	2.92282e+08	2.347e+08	2.67227e+08	2.80921e+08	3.08238e+08	2.89047e+08	13.56	0.65	4.15	7.9	8.39	16.44	1.195	1.235	1.041	0.661298	0.407375	0.925445	3.21797e+08	2.65474e+08	2.33631e+08	2.35774e+08	2.75178e+08	2.59505e+08	2.97077e+08
Q9I471	cobB	Hydrogenobyrinate a,c-diamide synthase	13	4	17	4	-0.19	-0.08	-0.4	0.988762	0.979953	0.966207	4	4	4	4	4	4	4	4	4	4	4	4	2.11682e+06	2.01814e+06	2.52897e+06	1.77139e+06	1.9791e+06	1.89676e+06	27.26	3.37	44.03	17.92	7.99	3.3	0.877	0.944	0.757	0.691066	0.70152	0.553387	2.57303e+06	1.7415e+06	1.97065e+06	2.06678e+06	1.83268e+06	3.48979e+06	1.55955e+06
Q9HWF9	bfr	Bacterioferritin	92	15	231	15	-0.7	-0.95	-0.99	0.815119	0.312185	0.83431	20	21	21	21	21	21	21	20	20	20	20	20	1.80413e+08	2.11316e+08	2.53701e+08	1.24474e+08	1.24673e+08	1.49028e+08	23.48	15.17	42.52	16.03	8.79	0.12	0.614	0.518	0.505	0.17374	0.0386555	0.143549	1.52579e+08	2.13325e+08	2.35345e+08	1.89741e+08	1.86025e+08	3.45999e+08	1.39477e+08
B7VAR4	nuoB	NADH-quinone oxidoreductase subunit B	67	16	148	16	0.12	-0.15	-0.34	0.990791	0.990983	0.981621	15	16	15	15	13	16	15	14	13	15	12	15	1.93735e+08	1.92809e+08	2.32092e+08	2.19202e+08	2.05535e+08	2.0071e+08	42.08	11.54	10.73	6.13	7.32	10.74	1.083	0.899	0.792	0.862717	0.816448	0.621832	2.63315e+08	1.42542e+08	1.77668e+08	2.0924e+08	2.15105e+08	2.50421e+08	2.28917e+08
Q9HZP5	PA2953	Electron transfer flavoprotein-ubiquinone oxidoreductase	69	35	394	35	0.34	-0.24	0.12	0.988762	0.974177	0.996498	35	35	35	36	36	35	35	35	35	36	35	35	2.6775e+08	2.77757e+08	2.57627e+08	3.55397e+08	3.16253e+08	3.13074e+08	11.7	19.79	12.71	4.32	5.63	4.77	1.262	0.847	1.084	0.558622	0.666589	0.856295	2.90889e+08	2.46452e+08	2.41265e+08	3.19767e+08	2.81913e+08	2.35434e+08	3.66416e+08
Q02NN8	rplT	50S ribosomal protein L20	44	11	149	11	0.3	0.53	0.9	0.988762	0.751547	0.883044	11	12	12	12	12	12	11	10	11	10	11	12	7.37941e+08	7.76261e+08	6.82834e+08	9.61567e+08	1.21862e+09	1.26975e+09	19.09	14.35	54.58	2.76	14.72	16.05	1.234	1.44	1.865	0.599635	0.180682	0.177403	6.44204e+08	8.45318e+08	7.01112e+08	8.59464e+08	1.02585e+09	4.54511e+08	9.80504e+08
Q9HVM7	ispH	4-hydroxy-3-methylbut-2-enyl diphosphate reductase	56	16	82	16	0.31	0.55	0.49	0.988762	0.731203	0.96472	16	16	16	16	16	16	16	14	16	15	16	16	5.7379e+07	4.84749e+07	4.41e+07	6.14611e+07	6.56855e+07	6.50052e+07	7.06	4.35	33.37	3.79	9.82	17.38	1.242	1.468	1.408	0.587582	0.166894	0.456934	6.03188e+07	5.45826e+07	4.70055e+07	4.99902e+07	5.609e+07	3.4673e+07	6.31294e+07
B7V657	rpsN	30S ribosomal protein S14	48	8	166	8	-0.04	-0.06	0.42	0.990791	0.997567	0.96472	9	9	9	9	9	9	9	9	9	9	8	9	9.71178e+08	8.00985e+08	7.58176e+08	9.14871e+08	1.09051e+09	1.07627e+09	7.21	7.59	35.65	3.86	2.15	9.67	0.971	0.959	1.341	0.902522	0.988008	0.523071	9.22894e+08	1.02199e+09	7.59067e+08	8.45218e+08	9.80983e+08	5.85975e+08	8.90252e+08
Q9HZP6	etfB	Electron transfer flavoprotein subunit beta	80	26	889	26	-0.33	-0.22	-0.3	0.988762	0.979353	0.985392	26	29	29	29	28	28	27	27	27	27	28	28	2.0379e+09	1.47373e+09	2.15579e+09	2.08632e+09	2.17889e+09	2.10831e+09	14.85	4.99	1.93	2.27	1.5	4.79	0.794	0.858	0.815	0.506962	0.698723	0.665113	2.26435e+09	1.83409e+09	1.4226e+09	1.5267e+09	2.12663e+09	2.18535e+09	2.12012e+09
Q9HY41	glpK1	Glycerol kinase 1	27	10	57	10	0.4	0.13	0.25	0.988762	0.997515	0.993028	9	10	9	10	10	9	10	10	10	10	8	9	1.12055e+07	1.43335e+07	1.19167e+07	1.82592e+07	1.69369e+07	1.67713e+07	15.78	14.29	24.79	11.55	13.97	6.69	1.318	1.096	1.185	0.483087	0.891156	0.708681	1.25343e+07	1.00177e+07	1.58626e+07	1.29517e+07	1.42255e+07	9.9827e+06	1.98173e+07
Q9HXI4	suhB	Inositol-1-monophosphatase	55	19	206	19	0.2	0.18	-0.12	0.988762	0.952851	0.996498	19	18	20	20	20	20	19	20	18	18	17	18	1.7928e+08	1.41796e+08	1.73163e+08	1.78162e+08	1.81467e+08	1.67376e+08	25.91	1.5	1.85	7.21	23.88	28.57	1.153	1.132	0.919	0.733766	0.591066	0.86223	2.15771e+08	1.48961e+08	1.4331e+08	1.40298e+08	1.75442e+08	1.70913e+08	1.87485e+08
P42257	pilJ	Protein PilJ	65	31	337	31	-0.26	-0.55	-0.69	0.988762	0.808881	0.93493	31	33	30	32	32	32	30	31	31	32	32	32	2.84542e+08	2.60102e+08	3.21741e+08	2.33883e+08	2.12166e+08	2.33622e+08	10.53	19.51	41.45	8.92	1.37	4.4	0.835	0.681	0.618	0.595901	0.248525	0.303753	3.06571e+08	2.64096e+08	2.26388e+08	2.98838e+08	2.37896e+08	4.35137e+08	2.4913e+08
Q9I383	selD	Selenide, water dikinase	67	22	201	22	-0.46	-0.54	-0.73	0.974481	0.831802	0.93493	21	21	21	22	22	22	21	21	21	22	20	21	1.98671e+08	1.23459e+08	1.82572e+08	1.23081e+08	1.3094e+08	1.24976e+08	17.68	1.09	37.11	3.82	2.02	6.98	0.726	0.69	0.601	0.364693	0.266072	0.276479	2.2527e+08	1.75213e+08	1.2251e+08	1.24415e+08	1.39558e+08	2.38844e+08	1.26456e+08
Q02SF0	ybeY	Endoribonuclease YbeY	36	5	28	5	-0.17	0.3	-0.33	0.988762	0.962313	0.983752	5	5	5	5	5	5	5	5	5	5	5	4	7.77289e+06	5.90816e+06	7.05825e+06	6.57934e+06	7.12664e+06	6.03448e+06	23.82	19.77	9.16	0.51	11	20.73	0.887	1.232	0.794	0.714827	0.633717	0.634045	9.2137e+06	6.55739e+06	6.80108e+06	5.13247e+06	6.61498e+06	7.53122e+06	6.60322e+06
Q02LM8	kynB	Kynurenine formamidase	45	6	25	6	-0.28	-0.44	-0.83	0.988762	0.808881	0.933957	6	6	6	5	6	6	6	6	5	6	5	5	1.37589e+07	1.03008e+07	1.25966e+07	1.11722e+07	7.64035e+06	6.1101e+06	11.49	1.41	5.03	14	4.71	17.67	0.825	0.738	0.562	0.574157	0.24305	0.217276	1.49263e+07	1.26828e+07	1.0404e+07	1.01986e+07	1.21567e+07	1.30525e+07	1.0116e+07
Q9I7C4	dnaN	Beta sliding clamp	78	29	483	29	0.09	-0.26	0.03	0.990791	0.962313	0.996498	33	34	33	33	34	33	33	33	29	33	30	32	5.07638e+08	4.97309e+08	4.76256e+08	5.72075e+08	6.09938e+08	6.46576e+08	3.06	8.98	21.4	3.75	8.53	4.72	1.068	0.834	1.023	0.893727	0.631848	0.95489	5.1876e+08	4.96755e+08	5.29964e+08	4.66666e+08	5.54717e+08	4.08893e+08	5.87459e+08
Q02H28	murG	UDP-N-acetylglucosamine--N-acetylmuramyl-(pentapeptide) pyrophosphoryl-undecaprenol N-acetylglucosamine transferase	57	15	105	15	0.35	-0.02	0.36	0.988762	0.997515	0.966207	14	14	14	14	14	14	14	14	14	14	13	14	4.54194e+07	5.0378e+07	4.52922e+07	5.94747e+07	5.82417e+07	6.2397e+07	19.64	18.84	29.35	8.54	16.96	26.42	1.278	0.987	1.287	0.536958	0.97849	0.581687	5.22337e+07	3.94941e+07	5.76042e+07	4.40582e+07	5.59093e+07	3.66912e+07	6.31804e+07
B7UWH3	cobQ	Cobyric acid synthase	10	4	14	4	-0.67	-0.44	-0.68	0.833151	0.832943	0.93493	4	2	3	3	3	4	3	3	4	4	4	4	3.21493e+06	2.62366e+06	3.00488e+06	2.66837e+06	1.94021e+06	1.73637e+06	10.39	14.83	27.24	6.87	24.01	9.65	0.627	0.736	0.625	0.192409	0.267932	0.32059	3.46052e+06	2.98677e+06	2.91487e+06	2.36154e+06	2.47239e+06	3.65205e+06	2.54183e+06
Q9I4U2	quiP	Acyl-homoserine lactone acylase QuiP	30	17	43	17	-0.13	0.1	-0.24	0.990755	0.997515	0.993028	14	13	12	14	15	13	13	15	16	15	15	14	2.14545e+07	1.94787e+07	1.89648e+07	2.04778e+07	2.67089e+07	2.16267e+07	12.3	9.29	11.35	3.15	8.92	4.31	0.914	1.072	0.849	0.776277	0.930534	0.730083	2.34092e+07	1.9663e+07	1.82384e+07	2.08033e+07	2.05526e+07	1.74996e+07	2.00272e+07
O86428	ilvE	Branched-chain-amino-acid aminotransferase	66	21	340	21	0.57	0.05	0.43	0.946523	0.990983	0.96472	16	22	23	23	22	16	22	23	22	22	19	23	2.95101e+08	4.05834e+08	2.67599e+08	4.75432e+08	4.80859e+08	4.87865e+08	56.48	16.23	74.65	8.51	0.08	24.5	1.484	1.033	1.351	0.307486	0.817149	0.512493	1.93325e+08	4.50457e+08	4.55434e+08	3.61635e+08	4.81394e+08	1.48754e+08	5.04941e+08
Q9HVN5	clpB	Chaperone protein ClpB	81	83	930	81	-0.34	-0.18	-0.18	0.988762	0.979953	0.996498	87	87	88	88	90	90	83	83	80	85	82	87	1.4115e+09	9.44598e+08	1.30537e+09	9.51206e+08	9.96004e+08	1.01206e+09	45.61	1.2	21.63	0.72	14.61	3.64	0.791	0.885	0.881	0.499021	0.778144	0.790332	1.97207e+09	1.01028e+09	9.36601e+08	9.52664e+08	1.11887e+09	1.52296e+09	9.46407e+08
Q9HU15	fabY	Beta-ketoacyl-[acyl-carrier-protein] synthase FabY	63	29	341	29	-0.05	-0.07	-0.2	0.990791	0.997515	0.996498	32	30	31	32	32	31	30	31	28	29	26	28	3.49852e+08	2.84052e+08	3.40829e+08	2.84585e+08	2.94177e+08	2.50356e+08	27.44	9.29	0.48	3.22	14.05	5.07	0.963	0.953	0.869	0.884625	0.969715	0.767766	4.25831e+08	2.8743e+08	3.03376e+08	2.65959e+08	3.39663e+08	3.41999e+08	2.9113e+08
Q59638	aceF	Dihydrolipoyllysine-residue acetyltransferase component of pyruvate dehydrogenase complex	74	41	646	41	-0.33	-0.38	-0.51	0.988762	0.925573	0.96472	45	45	45	46	46	46	42	43	42	43	39	46	8.23785e+08	6.995e+08	8.15641e+08	6.86963e+08	7.83376e+08	7.60208e+08	27.27	9.77	16.13	3.37	14.26	19.72	0.795	0.769	0.702	0.509225	0.45349	0.451514	1.00143e+09	6.77653e+08	6.52719e+08	7.49633e+08	7.27371e+08	9.14624e+08	7.03511e+08
P50598	tolQ	Tol-Pal system protein TolQ	55	12	193	12	-0.01	0.02	-0.19	0.99499	0.997515	0.996498	14	15	14	15	13	15	14	14	12	12	12	14	1.78273e+08	1.70108e+08	2.01468e+08	1.85995e+08	1.82517e+08	1.88923e+08	1.53	4.58	12.49	5.5	9.9	12.01	0.993	1.016	0.875	0.951264	0.86071	0.778967	1.80206e+08	1.7636e+08	1.64681e+08	1.75714e+08	1.844e+08	2.20116e+08	1.93377e+08
Q02RW0	rlmN	Dual-specificity RNA methyltransferase RlmN	43	13	78	13	0.16	-0.04	0.15	0.990791	0.997515	0.996498	12	13	13	13	12	13	13	12	10	11	10	12	3.33502e+07	3.09731e+07	3.11668e+07	3.56781e+07	3.49095e+07	3.56381e+07	26.63	1.05	4.48	3.19	1.73	0.46	1.12	0.972	1.107	0.793052	0.873772	0.821302	4.03534e+07	2.75624e+07	3.07446e+07	3.12033e+07	3.01953e+07	3.21696e+07	3.48821e+07
Q9I5Q6	erpA	Iron-sulfur cluster insertion protein ErpA	26	2	11	2	0.11	0.79	-0.89	0.990791	0.604759	0.883044	2	2	2	2	2	2	2	2	1	1	1	2	8.32302e+06	6.32945e+06	7.46272e+06	1.06458e+07	9.78198e+06	7.80005e+06	5.54	7.48	29.46	6.27	0.06	2.26	1.08	1.73	0.539	0.868994	0.103034	0.177968	8.00288e+06	8.65596e+06	6.67363e+06	6.00302e+06	9.2199e+06	6.04044e+06	1.11286e+07
G3XCV0	fleQ	Transcriptional regulator FleQ	73	35	332	34	0.3	0.27	0.47	0.988762	0.925573	0.96472	39	37	38	38	38	37	39	39	39	40	38	38	3.09031e+08	2.49712e+08	2.37439e+08	3.27673e+08	3.56927e+08	3.62298e+08	0.22	10.28	24.03	9.44	14.39	14.03	1.228	1.203	1.384	0.609129	0.460081	0.479395	3.08546e+08	3.09516e+08	2.68578e+08	2.32172e+08	2.81883e+08	2.00003e+08	3.50331e+08
P21630	braG	High-affinity branched-chain amino acid transport ATP-binding protein BraG	53	9	89	9	-0.42	-0.57	-0.69	0.988762	0.62412	0.93493	7	9	9	10	9	9	8	8	8	7	8	6	2.82585e+07	2.82104e+07	3.39867e+07	2.13451e+07	1.91621e+07	1.79282e+07	37.15	11.36	4.3	6.95	14.45	7.46	0.748	0.672	0.619	0.408375	0.1106	0.304968	3.69794e+07	2.15943e+07	2.60285e+07	3.05753e+07	3.29695e+07	3.50353e+07	2.24214e+07
P24734	ampR	HTH-type transcriptional activator AmpR	10	3	9	3	0.19	0.13	-0.25	0.988762	0.997515	0.993028	3	3	3	3	3	3	3	3	3	3	3	3	1.34226e+07	9.45399e+06	1.57639e+07	1.53524e+07	1.65956e+07	1.42777e+07	64.24	36.45	12.66	10.87	15.97	9.99	1.141	1.091	0.843	0.755028	0.904354	0.719718	2.19115e+07	8.22242e+06	7.26287e+06	1.23061e+07	1.72439e+07	1.44109e+07	1.65815e+07
Q02SM4	nrdR	Transcriptional repressor NrdR	58	11	91	11	-0.14	0.55	0.61	0.988762	0.73662	0.93493	12	11	12	11	12	12	11	11	11	11	11	11	6.20762e+07	4.73117e+07	4.5822e+07	5.56991e+07	6.71146e+07	6.89409e+07	22.94	1.84	24.71	11.46	17.68	15.33	0.91	1.462	1.528	0.766708	0.171948	0.357755	7.31135e+07	5.2705e+07	4.67012e+07	4.79301e+07	5.46706e+07	3.84055e+07	6.04117e+07
Q02IB8	proS	Proline--tRNA ligase	73	34	388	34	-0.11	-0.41	-0.52	0.990791	0.920254	0.96472	33	33	33	36	32	35	34	34	34	35	33	35	5.71626e+08	4.40285e+08	5.74204e+08	5.2532e+08	5.25286e+08	5.05506e+08	34.36	8.43	14.69	10	12.72	25.32	0.927	0.751	0.699	0.803927	0.407243	0.445054	7.32481e+08	4.46096e+08	4.67363e+08	4.14776e+08	5.17365e+08	6.37287e+08	5.63876e+08
B7VB54	nudC	NADH pyrophosphatase	25	5	31	5	0.12	0.37	0.11	0.990791	0.915306	0.996498	5	4	4	5	5	5	4	5	4	5	5	5	3.5188e+07	3.52334e+07	3.36341e+07	3.0668e+07	3.07575e+07	2.97678e+07	28.11	21.33	26.91	1.62	11.47	0.2	1.085	1.293	1.083	0.86041	0.378329	0.857986	2.87685e+07	4.30399e+07	4.10173e+07	3.02651e+07	2.77417e+07	4.07782e+07	3.03188e+07
Q9X6P4	lpxA	Acyl-[acyl-carrier-protein]--UDP-N-acetylglucosamine O-acyltransferase	51	12	95	12	0.57	0.55	0.68	0.946523	0.731203	0.93493	11	12	12	12	12	12	12	12	12	12	12	12	6.4084e+07	7.14285e+07	5.69154e+07	8.77037e+07	1.01811e+08	9.37995e+07	22.9	3.1	58.08	0.28	7.57	4.66	1.484	1.46	1.601	0.30725	0.166005	0.307193	5.44248e+07	7.54575e+07	7.30109e+07	6.98804e+07	8.80598e+07	3.6786e+07	8.75325e+07
Q51391	glpR	Glycerol-3-phosphate regulon repressor	32	5	22	5	0.52	0.06	-0.14	0.965405	0.997515	0.996498	5	5	4	5	5	5	5	5	4	5	4	4	5.59529e+06	5.53409e+06	7.39064e+06	7.0562e+06	6.85849e+06	5.46321e+06	13.9	16.86	24.9	22.72	6.31	4.81	1.435	1.046	0.908	0.351759	0.956144	0.851492	6.17509e+06	5.06994e+06	4.9094e+06	6.23826e+06	6.18612e+06	8.82969e+06	8.29769e+06
B7V3F6	ubiE	Ubiquinone/menaquinone biosynthesis C-methyltransferase UbiE	80	18	223	13	-0.03	0.01	0.26	0.993302	0.997515	0.988486	18	21	21	21	20	19	20	20	18	20	18	20	2.3479e+08	2.0935e+08	2.11722e+08	2.29422e+08	2.31088e+08	2.42624e+08	14.75	14.51	4.57	6.19	5.6	5.56	0.981	1.006	1.197	0.924921	0.884823	0.693448	2.60698e+08	2.11457e+08	1.88869e+08	2.32053e+08	2.18678e+08	2.04989e+08	2.39685e+08
B7V8B6	lipB	Octanoyltransferase	50	6	45	6	-0.01	-0.21	-0.51	0.99499	0.947147	0.96472	6	6	5	6	6	6	6	6	6	6	6	6	1.09199e+07	9.11508e+06	1.21203e+07	9.70402e+06	9.97037e+06	9.29706e+06	32.63	0.05	27.9	0.67	10.66	0.45	0.993	0.866	0.704	0.951627	0.521517	0.454567	1.38116e+07	8.63355e+06	9.11847e+06	9.1117e+06	9.92456e+06	1.48018e+07	9.65785e+06
P80358	aruG	Arginine N-succinyltransferase subunit beta	79	22	213	22	0.11	0.21	0.19	0.990791	0.948667	0.996498	23	23	23	23	21	22	22	23	22	23	23	23	2.63188e+08	2.1958e+08	2.43359e+08	2.42938e+08	3.2575e+08	2.85652e+08	5.98	23.14	14.82	9.44	12.29	7.85	1.076	1.153	1.139	0.876653	0.548822	0.773118	2.74556e+08	2.52291e+08	2.58996e+08	1.86162e+08	2.70349e+08	2.19063e+08	2.59742e+08
Q9HUW9	PA4841	Uncharacterized Nudix hydrolase PA4841	32	4	15	4	-0.01	0.2	0.37	0.99499	0.979953	0.966207	4	3	3	4	4	4	4	3	4	4	4	4	1.49961e+07	1.1387e+07	1.21897e+07	1.64551e+07	1.75369e+07	1.68918e+07	32.65	10.25	34.66	1.54	16.84	23.57	0.991	1.149	1.292	0.945888	0.769574	0.576446	1.89704e+07	1.18544e+07	1.05895e+07	1.22447e+07	1.56545e+07	9.49168e+06	1.66356e+07
Q02R99	ispF	2-C-methyl-D-erythritol 2,4-cyclodiphosphate synthase	39	5	45	5	-0.79	-0.03	-0.61	0.742972	0.990983	0.939171	5	5	5	5	5	5	5	5	5	5	5	5	3.35917e+07	2.44639e+07	2.88209e+07	2.1053e+07	2.13576e+07	1.87576e+07	12.12	15.04	24.39	5.5	5.95	3.55	0.58	0.979	0.656	0.130059	0.814808	0.368749	3.66047e+07	3.08266e+07	2.72192e+07	2.19875e+07	2.42135e+07	3.4305e+07	2.02497e+07
Q02JC0	cobT	Nicotinate-nucleotide--dimethylbenzimidazole phosphoribosyltransferase	26	6	21	6	-0.1	-0.12	-0.87	0.990791	0.966708	0.933957	6	6	6	6	6	6	4	4	4	5	5	5	5.82016e+06	4.69405e+06	5.55274e+06	3.92747e+06	4.54276e+06	3.77292e+06	30.09	0.96	23.3	12.31	10.82	6.1	0.932	0.921	0.545	0.814711	0.649156	0.213627	7.22383e+06	4.68924e+06	4.72611e+06	4.66221e+06	4.70206e+06	6.55731e+06	3.59939e+06
Q02KW3	nhaB	Na(+)/H(+) antiporter NhaB	6	3	27	3	0.93	0.72	0.85	0.619226	0.731203	0.933957	3	3	3	3	3	3	3	3	3	3	3	3	3.75967e+06	4.77637e+06	3.97744e+06	6.78441e+06	8.00537e+06	6.36317e+06	15.83	16.67	64.01	2.57	2.97	19.98	1.904	1.644	1.797	0.0904211	0.165125	0.217527	4.2071e+06	3.35983e+06	4.24278e+06	5.37705e+06	6.47956e+06	2.44153e+06	6.90899e+06
A6VD58	miaA	tRNA dimethylallyltransferase	20	5	17	5	-0.06	0.29	0.27	0.990791	0.974177	0.985392	5	5	5	4	5	5	5	3	3	3	4	4	4.63652e+06	3.66577e+06	4.34395e+06	4.35041e+06	3.05742e+06	5.25925e+06	29.08	4.01	5.92	3.66	22.72	5.36	0.962	1.226	1.202	0.882322	0.668639	0.675439	5.71218e+06	3.76342e+06	3.77124e+06	3.56324e+06	4.1658e+06	4.52972e+06	4.46443e+06
Q00513	xcpS	Type II secretion system protein F	37	12	85	12	0.24	0.13	-0.02	0.988762	0.997515	0.996538	11	11	11	12	12	13	12	11	11	10	13	11	1.865e+07	1.84498e+07	2.50405e+07	2.23427e+07	1.79742e+07	2.92985e+07	42.47	1.12	13.09	9.38	6.62	12.24	1.184	1.096	0.985	0.680086	0.879359	0.979743	2.54235e+07	1.36812e+07	1.83046e+07	1.85961e+07	2.2821e+07	2.74758e+07	2.38773e+07
Q02JM4	aceK	Isocitrate dehydrogenase kinase/phosphatase	30	15	50	15	0.78	0.31	0.73	0.796303	0.948667	0.93493	9	13	13	14	14	7	13	13	13	13	13	13	1.14858e+07	1.66638e+07	1.70405e+07	2.39237e+07	2.45928e+07	2.36338e+07	29.55	5.95	30.78	8.92	1.73	37.93	1.721	1.235	1.664	0.155362	0.555493	0.270012	9.29125e+06	1.41987e+07	1.73802e+07	1.5977e+07	2.12586e+07	1.36593e+07	2.54833e+07
Q9HTB6	rmd	GDP-6-deoxy-D-mannose reductase	17	4	23	4	0	0.16	-0.13	0.99499	0.99711	0.996498	4	4	4	4	4	3	4	4	4	4	4	4	8.25753e+06	8.16111e+06	9.69255e+06	7.85384e+06	8.60639e+06	8.46744e+06	33.97	2.62	4.2	12.55	11.02	8.93	1.002	1.117	0.917	0.970431	0.846806	0.857474	1.055e+07	6.46322e+06	8.31351e+06	8.0115e+06	9.40895e+06	9.98471e+06	8.58439e+06
Q02QX1	metG	Methionine--tRNA ligase	79	42	479	34	0.19	-0.07	0	0.988762	0.997515	0.999262	43	44	44	42	45	45	43	44	42	46	40	43	3.54284e+08	3.44111e+08	3.41199e+08	3.90867e+08	3.78628e+08	3.56313e+08	11.75	11.52	21.57	10.38	12.36	19.3	1.138	0.95	0.997	0.759502	0.96313	0.998813	3.85038e+08	3.25986e+08	3.73372e+08	3.17144e+08	3.97891e+08	2.92584e+08	4.20697e+08
P52024	holB	DNA polymerase III subunit delta'	43	9	61	9	0.3	-0.55	-0.25	0.988762	0.713958	0.993028	7	6	7	6	6	7	5	6	7	6	7	6	6.73285e+06	7.72243e+06	7.52965e+06	7.12944e+06	6.91949e+06	7.43081e+06	25.98	20.54	36.38	3.74	10.8	6.65	1.234	0.682	0.843	0.600496	0.154544	0.716091	8.10754e+06	5.59126e+06	8.93868e+06	6.67167e+06	5.78744e+06	9.79632e+06	6.94323e+06
Q9HZ68	hisC2	Histidinol-phosphate aminotransferase 2	66	17	118	17	-0.27	-0.5	-0.91	0.988762	0.809694	0.883044	17	16	16	17	17	17	17	17	17	16	15	17	6.65094e+07	5.14053e+07	6.85308e+07	5.68256e+07	4.91333e+07	4.23655e+07	19.81	2.78	39.38	6.01	2.71	3.36	0.827	0.706	0.533	0.57968	0.255004	0.177398	7.65795e+07	5.77635e+07	5.04061e+07	5.24244e+07	5.14826e+07	9.12244e+07	5.44617e+07
Q02SL1	dxs	1-deoxy-D-xylulose-5-phosphate synthase	37	18	160	15	-0.09	0.18	-0.08	0.990791	0.952851	0.996498	18	18	17	17	18	18	16	18	17	14	16	15	1.0842e+08	8.91627e+07	1.12496e+08	1.38396e+08	1.23766e+08	1.08266e+08	19.09	2.71	6.56	1.74	10.69	15.39	0.937	1.131	0.945	0.827729	0.594103	0.909009	1.24196e+08	9.46479e+07	9.08904e+07	8.74679e+07	1.1784e+08	1.07395e+08	1.40109e+08
Q9HU19	dctD	C4-dicarboxylate transport transcriptional regulatory protein DctD	48	18	108	18	0.23	0.16	-0.24	0.988762	0.974177	0.993028	18	18	18	17	19	17	17	19	15	17	17	19	4.86222e+07	3.93915e+07	5.36526e+07	5.49904e+07	4.83452e+07	4.92071e+07	33.67	0.78	24.25	6.38	1.41	1.49	1.174	1.118	0.845	0.696438	0.66546	0.722917	6.1982e+07	3.81421e+07	3.96101e+07	3.91742e+07	4.51216e+07	6.37965e+07	5.75298e+07
Q51383	fdx	2Fe-2S ferredoxin	71	8	53	8	0.2	0.64	0.38	0.988762	0.776579	0.966207	6	7	7	6	6	7	6	7	6	7	6	8	1.57327e+07	1.07871e+07	1.35363e+07	1.69318e+07	1.56658e+07	1.64129e+07	13.01	26.82	11.44	1.46	8.86	21.55	1.145	1.562	1.305	0.747502	0.193829	0.561994	1.43465e+07	1.72527e+07	1.30701e+07	8.90281e+06	1.46791e+07	1.24824e+07	1.67574e+07
Q02Q95	rdgC	Recombination-associated protein RdgC	78	23	270	23	0.24	-0.07	-0.02	0.988762	0.997515	0.996538	23	22	23	23	23	24	21	22	21	21	22	24	1.51884e+08	1.63446e+08	1.55058e+08	1.64274e+08	1.59401e+08	1.55711e+08	23.28	2.72	6.36	5.01	14.31	10.49	1.184	0.951	0.987	0.679475	0.96535	0.983387	1.79337e+08	1.28635e+08	1.66621e+08	1.60332e+08	1.62199e+08	1.48231e+08	1.702e+08
Q9HVV4	ptsN	Nitrogen regulatory protein	42	6	61	6	-0.8	-0.6	-0.83	0.725131	0.611744	0.93493	6	6	6	6	5	6	5	6	5	6	5	6	2.95332e+07	2.09285e+07	2.31638e+07	1.78181e+07	1.65458e+07	1.34093e+07	36.73	2.11	24.26	11.82	1.17	3.79	0.574	0.658	0.564	0.123565	0.106486	0.220546	3.85263e+07	2.26393e+07	2.12438e+07	2.06179e+07	1.94786e+07	2.75461e+07	1.63864e+07
Q9HVX6	trpS	Tryptophan--tRNA ligase	57	20	160	20	-0.13	-0.35	0.22	0.988762	0.929943	0.996498	18	20	18	19	19	20	19	20	19	18	16	18	8.6642e+07	9.06164e+07	8.64215e+07	8.69071e+07	8.01036e+07	9.36703e+07	1.19	6.59	20.37	2.42	2.54	13.77	0.911	0.782	1.161	0.769068	0.487775	0.742133	8.59133e+07	8.73769e+07	9.49429e+07	8.6487e+07	7.47542e+07	9.99098e+07	8.84059e+07
B7V0L2	hemA	Glutamyl-tRNA reductase	51	17	102	12	0.13	-0.19	-0.06	0.990791	0.952851	0.996498	15	16	15	15	17	16	15	16	14	15	15	15	3.29621e+07	3.42359e+07	3.20693e+07	3.5954e+07	3.33444e+07	3.24869e+07	5.66	8.04	17.12	10.9	10.06	6.49	1.096	0.876	0.959	0.83772	0.593487	0.934077	3.43086e+07	3.16684e+07	3.23409e+07	3.62419e+07	3.62177e+07	2.8396e+07	3.88401e+07
Q02QE8	phnC2	Phosphonates import ATP-binding protein PhnC 2	45	8	31	8	0.64	-0.14	0.12	0.893298	0.962313	0.996498	7	7	7	7	5	7	7	8	6	5	7	7	4.61737e+06	5.34883e+06	5.3508e+06	7.11949e+06	5.05718e+06	5.68241e+06	41.01	7.88	36.08	0.88	0.54	3.12	1.558	0.91	1.087	0.248745	0.627001	0.849833	6.22383e+06	3.42557e+06	5.05877e+06	5.65553e+06	4.12207e+06	6.94579e+06	7.07534e+06
Q9I6M5	davD	Glutarate-semialdehyde dehydrogenase	82	38	732	38	-0.28	-0.55	-0.39	0.988762	0.808881	0.966207	45	45	43	46	43	47	43	44	39	44	38	47	5.30507e+08	4.74864e+08	5.79814e+08	4.70707e+08	5.07404e+08	5.08887e+08	39.09	12.76	26.64	0.11	10.43	3.22	0.823	0.683	0.761	0.569183	0.252084	0.562241	7.04615e+08	3.99421e+08	5.1982e+08	4.33796e+08	4.79163e+08	7.01607e+08	4.7035e+08
Q9HVL8	obg	GTPase Obg	65	22	174	22	0.31	0.13	0.3	0.988762	0.974177	0.985392	21	21	21	23	23	18	22	22	22	22	21	22	1.433e+08	1.6197e+08	1.55976e+08	1.55475e+08	1.36512e+08	1.68146e+08	9.29	2.48	24.84	3.75	14.59	10.74	1.239	1.095	1.23	0.592478	0.668717	0.650697	1.3418e+08	1.53041e+08	1.59156e+08	1.64835e+08	1.86273e+08	1.30606e+08	1.59656e+08
Q9HT10	rsmG	Ribosomal RNA small subunit methyltransferase G	64	16	100	16	0.03	0.2	-0.03	0.995815	0.948667	0.996538	15	14	13	14	14	14	12	13	14	13	12	14	8.57565e+07	6.70657e+07	7.8269e+07	8.51688e+07	1.14408e+08	1.15636e+08	28.35	2.81	5.61	0.54	25.89	15.03	1.022	1.149	0.981	0.98805	0.557038	0.972404	1.05082e+08	6.99854e+07	6.57462e+07	6.84116e+07	8.14369e+07	7.52242e+07	8.54937e+07
Q02TI3	tsaD	tRNA N6-adenosine threonylcarbamoyltransferase	37	9	57	9	-0.16	-0.06	0.09	0.988762	0.979953	0.996498	7	7	7	7	8	8	7	7	7	8	7	8	1.0073e+07	9.7655e+06	9.79355e+06	9.30765e+06	1.00901e+07	9.53501e+06	8.45	2.09	2.94	1.77	15.82	4.22	0.897	0.957	1.065	0.735971	0.75572	0.886019	1.06942e+07	9.48783e+06	9.91121e+06	9.62194e+06	9.99961e+06	9.59174e+06	9.19217e+06
Q02EZ9	msrA	Peptide methionine sulfoxide reductase MsrA	46	8	119	8	-0.06	0.42	-0.01	0.990791	0.850252	0.999067	9	9	9	9	9	9	9	9	9	9	9	9	1.65106e+08	1.31494e+08	1.55803e+08	1.58167e+08	1.75764e+08	1.71305e+08	6.98	9.39	18.95	10.42	10.19	8.4	0.958	1.334	0.994	0.87398	0.278504	0.995925	1.73471e+08	1.57144e+08	1.40536e+08	1.23034e+08	1.78292e+08	1.3615e+08	1.70286e+08
Q02IV5	hchA	Protein/nucleic acid deglycase HchA	51	10	85	10	-0.06	-0.2	-0.29	0.990791	0.947545	0.985392	10	10	10	11	11	11	11	11	11	11	11	11	1.7575e+07	1.9749e+07	1.81118e+07	1.71617e+07	1.67774e+07	1.46552e+07	3.7	32.52	29.96	1.12	10.5	1.84	0.961	0.872	0.816	0.880836	0.524997	0.666418	1.80409e+07	1.71211e+07	2.49587e+07	1.56268e+07	2.2459e+07	1.46061e+07	1.72985e+07
Q02FV3	trmA	tRNA/tmRNA (uracil-C(5))-methyltransferase	45	13	89	13	-0.04	0.46	0.16	0.990791	0.900428	0.996498	12	13	12	13	12	11	12	13	13	13	10	12	2.03712e+07	1.70619e+07	1.8222e+07	1.90778e+07	2.28643e+07	2.19481e+07	32.06	4.69	17.8	3.65	13.21	7.55	0.972	1.375	1.118	0.904554	0.344953	0.80465	2.56574e+07	1.61741e+07	1.76378e+07	1.65049e+07	1.60564e+07	2.06797e+07	1.95768e+07
Q02N70	kynA	Tryptophan 2,3-dioxygenase	23	5	23	5	0.37	0.17	0.29	0.988762	0.990983	0.985392	4	5	5	5	5	4	5	5	5	5	5	5	1.05062e+07	1.0547e+07	8.98438e+06	1.22231e+07	1.15421e+07	1.1038e+07	7.18	20.65	20.47	0.05	2.68	9.7	1.295	1.127	1.22	0.513281	0.813692	0.662914	9.98591e+06	1.10536e+07	1.22181e+07	9.10451e+06	1.03942e+07	7.76577e+06	1.22271e+07
Q9HZY5	greB	Transcription elongation factor GreB	32	4	29	4	0.27	0.37	0.62	0.988762	0.933311	0.93493	4	4	4	4	4	4	4	4	4	4	4	4	1.46924e+07	1.37022e+07	1.10605e+07	1.6148e+07	1.7011e+07	1.68965e+07	5.58	3.07	34.03	6.56	6.8	24.06	1.204	1.295	1.538	0.646666	0.491569	0.349883	1.41241e+07	1.52836e+07	1.34077e+07	1.40031e+07	1.41371e+07	8.65342e+06	1.54158e+07
Q03023	aprA	Serralysin	14	5	24	5	-0.24	0.02	-0.4	0.988762	0.997515	0.966207	5	5	5	4	5	5	5	5	5	5	4	4	1.48925e+07	9.22285e+06	1.37834e+07	1.14597e+07	1.21701e+07	1.05142e+07	25.62	7.73	31.21	5.96	2.91	5.69	0.847	1.015	0.76	0.622671	0.907367	0.560701	1.78869e+07	1.23993e+07	8.73151e+06	9.74184e+06	1.10132e+07	1.72504e+07	1.19534e+07
Q9HUV8	purD	Phosphoribosylamine--glycine ligase	72	25	222	25	-0.06	0.29	0.08	0.990791	0.925573	0.996498	22	22	23	24	23	24	22	24	22	24	22	23	1.37641e+08	1.08825e+08	1.21617e+08	1.33621e+08	1.4408e+08	1.40734e+08	0.52	8.21	4.06	2.06	13.79	1.26	0.956	1.22	1.06	0.87018	0.431492	0.894771	1.38151e+08	1.37132e+08	1.15334e+08	1.02684e+08	1.18175e+08	1.25159e+08	1.31686e+08
Q9HWC5	rplK	50S ribosomal protein L11	57	11	312	11	-0.41	-0.17	-0.05	0.988762	0.981345	0.996498	12	12	12	12	12	12	12	12	12	12	12	12	1.35039e+09	1.16685e+09	1.31004e+09	1.14487e+09	1.33274e+09	1.31461e+09	1.65	12.58	2	0.8	1.58	4.94	0.754	0.888	0.966	0.420751	0.786504	0.947168	1.36626e+09	1.3347e+09	1.06729e+09	1.27569e+09	1.32865e+09	1.29168e+09	1.15133e+09
O87125	cheB1	Protein-glutamate methylesterase/protein-glutamine glutaminase 1	61	16	128	16	-0.49	-0.39	-0.43	0.959653	0.925573	0.96472	16	16	17	18	18	18	17	16	16	16	16	16	9.11892e+07	7.20074e+07	8.58867e+07	5.85806e+07	7.21537e+07	6.83852e+07	16.9	11.83	23.4	18.67	11.85	3.29	0.712	0.765	0.74	0.338245	0.441359	0.522663	1.02825e+08	8.08697e+07	7.8303e+07	6.62179e+07	7.26783e+07	1.01495e+08	6.6899e+07
Q02TB5	trpC	Indole-3-glycerol phosphate synthase	48	13	78	13	0.08	0.46	0.16	0.990791	0.808881	0.996498	13	13	12	12	13	13	13	13	13	13	13	13	7.51923e+07	4.92343e+07	6.63774e+07	7.26069e+07	7.87071e+07	8.05318e+07	32.42	1.78	2.65	2.85	10.97	1.93	1.058	1.38	1.118	0.913054	0.230717	0.804468	9.49579e+07	5.95409e+07	4.9859e+07	4.86175e+07	6.51447e+07	6.76334e+07	7.4087e+07
Q9HXT8	cheB3	Protein-glutamate methylesterase/protein-glutamine glutaminase 3	29	6	21	6	-0.14	-0.38	-0.49	0.988762	0.851957	0.96472	6	5	6	4	5	6	6	6	6	6	6	5	6.24836e+06	7.23707e+06	7.81589e+06	5.74331e+06	7.0946e+06	7.82498e+06	26.82	9.59	30.59	0.91	16.84	0.47	0.907	0.766	0.711	0.759761	0.282165	0.459646	7.57048e+06	5.15714e+06	7.74542e+06	6.76208e+06	6.27398e+06	9.73674e+06	5.70654e+06
Q02JF2	phnX	Phosphonoacetaldehyde hydrolase	17	4	14	4	-0.35	0.12	-0.44	0.988762	0.997515	0.96472	4	3	3	3	4	4	4	4	4	4	4	4	3.26607e+06	3.18813e+06	3.51202e+06	2.24452e+06	2.83948e+06	2.73391e+06	14.39	13.74	18.72	0.96	19.23	4.92	0.784	1.09	0.735	0.484183	0.94397	0.52188	2.94914e+06	3.61707e+06	3.51456e+06	2.89202e+06	3.07426e+06	4.01212e+06	2.22937e+06
Q9I5U4	pdxA	4-hydroxythreonine-4-phosphate dehydrogenase	56	12	45	12	-0.5	-0.65	-0.83	0.953146	0.588058	0.933957	10	10	11	11	11	12	10	10	10	10	9	11	1.91226e+07	1.67141e+07	2.28373e+07	1.56209e+07	1.32381e+07	1.29418e+07	35.47	5.13	28.49	2.72	8.88	2.49	0.709	0.637	0.563	0.332421	0.0986692	0.218738	2.47079e+07	1.47999e+07	1.7332e+07	1.61182e+07	1.86185e+07	2.8012e+07	1.59242e+07
Q9HUL8	mutL	DNA mismatch repair protein MutL	48	19	100	3	0.55	0.07	0.21	0.947436	0.979953	0.996498	16	18	19	17	18	12	19	18	19	18	19	18	6.73133e+07	6.05127e+07	6.40034e+07	7.84018e+07	8.47227e+07	7.72639e+07	32.96	7.28	0.75	1.85	11.44	36.8	1.465	1.047	1.154	0.323743	0.782504	0.751409	8.53499e+07	5.30883e+07	5.74751e+07	6.3711e+07	6.36653e+07	6.43433e+07	7.94362e+07
Q9HZL7	lolD	Lipoprotein-releasing system ATP-binding protein LolD	66	8	63	7	-0.14	-1	-0.89	0.988762	0.0968995	0.890303	6	6	6	6	5	6	7	7	5	6	5	6	2.76525e+07	2.47424e+07	3.14113e+07	2.28578e+07	2.05156e+07	2.06715e+07	39.24	11.77	41	1.69	7.35	9.6	0.91	0.5	0.539	0.765758	0.00804235	0.18558	3.67682e+07	2.07967e+07	2.27614e+07	2.68958e+07	2.33055e+07	4.23364e+07	2.25865e+07
Q9HWR3	bphP	Bacteriophytochrome	33	16	81	16	0.8	0.3	0.4	0.780798	0.952851	0.966207	11	15	16	17	16	6	17	17	14	16	14	14	9.74213e+06	1.51093e+07	1.84695e+07	2.3868e+07	1.98922e+07	2.19275e+07	59.06	19.41	22.59	15.14	0.98	38.38	1.745	1.234	1.318	0.144955	0.583764	0.54733	6.24447e+06	1.51989e+07	1.73467e+07	1.31604e+07	2.16991e+07	1.57207e+07	2.6575e+07
Q9HZA7	accD	Acetyl-coenzyme A carboxylase carboxyl transferase subunit beta	65	20	211	20	-0.45	-0.08	-0.18	0.976938	0.997515	0.996498	18	19	18	19	18	19	17	18	17	17	16	17	3.22104e+08	2.69609e+08	3.385e+08	2.53245e+08	2.60341e+08	2.36393e+08	28.92	5.35	10.08	5.19	10.69	12.05	0.731	0.944	0.885	0.373897	0.946575	0.799299	3.96349e+08	2.61766e+08	2.59601e+08	2.80003e+08	3.15179e+08	3.63545e+08	2.62713e+08
P00392	merA	Mercuric reductase	40	12	66	12	0.34	0.27	0.28	0.988762	0.966708	0.985392	10	11	11	11	11	11	10	11	11	11	11	11	9.49182e+06	9.65285e+06	8.99891e+06	1.20223e+07	1.21315e+07	1.22047e+07	4.69	3.73	23.82	2.09	4.7	2.58	1.264	1.205	1.211	0.5566	0.649127	0.674806	9.18203e+06	9.81207e+06	9.40172e+06	9.91068e+06	1.06672e+07	7.59151e+06	1.18462e+07
Q9HZQ2	cobW	Protein CobW	34	8	100	8	0.18	-0.23	-0.35	0.989392	0.949612	0.976848	9	8	9	9	8	9	8	9	8	9	8	9	3.59479e+07	3.33251e+07	4.04242e+07	3.50691e+07	4.16182e+07	4.056e+07	19.08	25.35	26.37	11.35	15.5	0.62	1.131	0.852	0.785	0.771992	0.571356	0.606909	4.11734e+07	3.13856e+07	3.9945e+07	2.78023e+07	3.34729e+07	4.88191e+07	3.23595e+07
Q9I4W0	purC	Phosphoribosylaminoimidazole-succinocarboxamide synthase	90	27	398	26	-0.2	-0.04	-0.07	0.988762	0.997515	0.996498	28	30	30	30	29	30	29	30	29	29	27	30	4.55732e+08	3.40232e+08	4.10456e+08	3.93937e+08	4.3642e+08	4.08272e+08	17.66	5.12	1.65	6.02	10.85	13.74	0.872	0.973	0.95	0.679382	0.974123	0.917382	5.16693e+08	4.01963e+08	3.52778e+08	3.28133e+08	4.15276e+08	4.05692e+08	4.11075e+08
Q9I2V5	acnB	Aconitate hydratase B	91	79	1784	79	-0.14	-0.03	-0.07	0.988762	0.997515	0.996498	89	86	87	90	90	92	86	87	81	88	84	90	2.74354e+09	2.28693e+09	2.59384e+09	2.56361e+09	2.73057e+09	2.63987e+09	25.54	4.3	10.98	0.17	13.86	2.04	0.909	0.978	0.952	0.763321	0.961054	0.920958	3.29311e+09	2.28569e+09	2.35752e+09	2.21845e+09	2.39971e+09	2.80367e+09	2.56048e+09
Q51368	tonB	Protein TonB	14	2	7	2	-0.73	0.24	0.03	0.801701	0.979953	0.996498	1	2	2	2	2	1	2	2	1	1	1	1	3.46001e+06	2.51735e+06	2.94347e+06	2.21873e+06	2.34145e+06	2.31898e+06	14.84	20.49	4.55	8.9	7.33	5.63	0.604	1.179	1.021	0.161059	0.773867	0.954205	3.84442e+06	3.11404e+06	2.91283e+06	2.17555e+06	3.03966e+06	2.85033e+06	2.36309e+06
Q02U62	ilvD	Dihydroxy-acid dehydratase	59	30	246	30	-0.04	-0.2	-0.22	0.990791	0.979953	0.996498	30	30	31	32	31	31	28	28	26	31	27	31	1.39054e+08	1.28698e+08	1.20504e+08	1.35305e+08	1.35494e+08	1.33957e+08	2.16	3.96	25.4	8.03	3.22	11.39	0.973	0.873	0.856	0.905891	0.742164	0.743537	1.36941e+08	1.41199e+08	1.32353e+08	1.25144e+08	1.44495e+08	1.00496e+08	1.43222e+08
Q02T76	rpsS	30S ribosomal protein S19	87	15	341	15	-0.38	0.31	0.48	0.988762	0.919642	0.96472	18	18	18	18	17	18	16	17	14	17	13	18	1.348e+09	9.64953e+08	1.17922e+09	1.22361e+09	1.62012e+09	1.57146e+09	14.75	8.76	5.4	2.38	13.52	1.4	0.767	1.244	1.392	0.44851	0.39484	0.472204	1.49678e+09	1.214e+09	9.06937e+08	1.02668e+09	1.2251e+09	1.13505e+09	1.20315e+09
P19572	lysA	Diaminopimelate decarboxylase	71	25	202	25	-0.26	-0.32	-0.58	0.988762	0.948667	0.9494	24	25	25	25	25	24	25	24	22	25	21	22	1.14269e+08	9.15679e+07	1.05159e+08	9.53977e+07	8.04343e+07	7.40104e+07	19.26	4.81	1.85	0.95	8.27	8.8	0.832	0.799	0.671	0.590596	0.532618	0.395031	1.31053e+08	9.96349e+07	9.47383e+07	8.85036e+07	1.06546e+08	1.03791e+08	9.60431e+07
Q9S605	ppx	Exopolyphosphatase	49	22	134	22	0.3	-0.04	0.39	0.988762	0.997515	0.966207	21	19	22	21	21	21	21	20	20	21	18	21	2.49502e+08	1.57962e+08	2.43197e+08	1.51647e+08	1.63145e+08	1.51769e+08	44	2.41	41.24	8.31	17.16	7.95	1.229	0.975	1.315	0.60759	0.96716	0.550901	3.44215e+08	1.80849e+08	1.6068e+08	1.5529e+08	1.80106e+08	3.28389e+08	1.60837e+08
Q9I5U1	amgK	N-acetylmuramate/N-acetylglucosamine kinase	48	11	70	11	0.05	-0.48	-0.61	0.99499	0.753304	0.93493	9	10	12	11	10	10	9	9	9	9	9	9	2.40261e+07	2.20634e+07	2.46658e+07	2.33963e+07	2.22007e+07	2.13789e+07	21.33	5.4	5.04	4.28	5.7	12.45	1.034	0.719	0.654	0.962442	0.183172	0.364564	2.79706e+07	2.06379e+07	2.29231e+07	2.1236e+07	2.55616e+07	2.38014e+07	2.41154e+07
Q9HT80	polA	DNA polymerase I	64	49	306	49	-0.04	0.05	-0.2	0.990791	0.990983	0.996498	44	43	44	44	46	44	44	43	44	43	43	42	1.50913e+08	1.22199e+08	1.4583e+08	1.39539e+08	1.44647e+08	1.42288e+08	27.65	4.17	14.47	4.25	18.79	10.44	0.974	1.034	0.87	0.908655	0.814381	0.770388	1.83967e+08	1.23798e+08	1.25855e+08	1.18649e+08	1.316e+08	1.61598e+08	1.43799e+08
P48246	hemD	Uroporphyrinogen-III synthase	31	4	17	4	-0.06	0.27	0.08	0.990791	0.979953	0.996498	3	3	3	2	4	3	4	4	4	4	4	4	4.20106e+06	1.89049e+06	4.01236e+06	4.2888e+06	4.19504e+06	3.91914e+06	16.89	1.82	5.09	6.82	20.2	9.42	0.957	1.208	1.058	0.870824	0.709049	0.884366	4.73671e+06	3.72598e+06	1.86627e+06	1.91502e+06	3.87045e+06	4.15947e+06	4.50094e+06
O33407	estA	Esterase EstA	37	19	91	19	-0.57	0.16	-0.55	0.904192	0.97668	0.957005	18	17	17	18	16	16	14	16	17	16	14	15	4.63807e+07	3.88896e+07	4.3165e+07	2.33292e+07	4.52584e+07	2.80198e+07	4.87	15.24	36.41	5.52	6.43	17.85	0.672	1.118	0.684	0.26477	0.686499	0.417293	4.80053e+07	4.48111e+07	3.49011e+07	4.3334e+07	5.61733e+07	3.31691e+07	2.24352e+07
Q9I5Y1	fba	Fructose-bisphosphate aldolase	77	31	615	31	-0.08	0.11	0	0.990791	0.979953	0.99705	40	38	39	38	39	41	37	41	36	39	35	40	1.02151e+09	8.12284e+08	1.02334e+09	1.00978e+09	1.17594e+09	1.15121e+09	24.14	1.67	14.71	3.93	10	8.07	0.949	1.076	1.002	0.852901	0.713524	0.990227	1.21367e+09	8.59775e+08	8.21931e+08	8.02749e+08	9.21884e+08	1.13595e+09	1.03826e+09
Q9HTX5	gcvT	Aminomethyltransferase	63	15	85	15	0.08	0.1	0.11	0.990791	0.979953	0.996498	9	12	12	12	10	11	11	10	10	10	10	11	8.25073e+07	7.07341e+07	6.8977e+07	9.23754e+07	8.00962e+07	8.29376e+07	5.3	13.41	15.95	10.79	7.73	6.3	1.059	1.071	1.076	0.910861	0.724639	0.868687	7.94715e+07	8.56591e+07	7.77944e+07	6.43145e+07	7.72482e+07	6.15914e+07	9.97145e+07
Q9I541	rimO	Ribosomal protein S12 methylthiotransferase RimO	51	15	72	15	0.38	0.41	0.31	0.988762	0.916487	0.983815	13	15	14	15	12	10	13	12	14	13	15	13	2.11623e+07	1.88535e+07	1.80586e+07	2.12796e+07	2.25516e+07	2.23554e+07	16.98	7.86	13.29	12.72	20.03	18.91	1.298	1.333	1.237	0.509641	0.391217	0.641701	2.38758e+07	1.87571e+07	1.99321e+07	1.78334e+07	1.98431e+07	1.64346e+07	2.32886e+07
O68281	hexR	HTH-type transcriptional regulator HexR	31	8	36	8	-0.31	-0.3	-0.44	0.988762	0.920202	0.96472	8	6	7	8	8	8	8	8	7	7	7	8	1.13178e+07	1.08736e+07	1.09679e+07	1.14692e+07	9.50236e+06	9.83059e+06	16.65	5.1	30.65	7.06	1.24	9.06	0.807	0.813	0.738	0.534286	0.395596	0.517462	1.00552e+07	1.2739e+07	1.04883e+07	1.12731e+07	1.36703e+07	8.79968e+06	1.09103e+07
Q9HWD1	rpsG	30S ribosomal protein S7	77	25	737	25	-0.22	-0.01	0.44	0.988762	0.997515	0.96472	27	29	28	29	27	29	28	28	27	28	26	29	2.11114e+09	1.9675e+09	1.98415e+09	2.14398e+09	2.69572e+09	2.71534e+09	0.19	11.6	15.84	0.36	11.54	1.62	0.856	0.993	1.357	0.643098	0.920519	0.506649	2.11405e+09	2.10824e+09	1.81218e+09	2.13613e+09	2.22039e+09	1.77305e+09	2.13848e+09
P47203	ftsA	Cell division protein FtsA	80	33	443	33	0.15	-0.21	-0.19	0.990791	0.979953	0.996498	34	38	38	38	35	37	35	34	28	34	29	35	3.49122e+08	3.4093e+08	3.83184e+08	4.13933e+08	3.42618e+08	4.11066e+08	30.34	5.32	3.97	2.32	2.23	1.47	1.109	0.867	0.879	0.814391	0.726307	0.787392	4.34135e+08	2.80756e+08	3.2833e+08	3.54014e+08	3.7257e+08	3.94099e+08	4.20786e+08
Q02DF4	atpD	ATP synthase subunit beta	95	48	2362	48	-0.02	-0.59	-0.32	0.99499	0.797905	0.983815	58	60	61	61	57	60	56	60	54	58	52	60	3.00572e+09	3.07887e+09	3.23759e+09	2.98516e+09	2.58032e+09	2.66182e+09	15.66	19.79	29.67	0.32	0.78	2.97	0.987	0.663	0.803	0.937044	0.213405	0.641692	3.35914e+09	2.68949e+09	2.67439e+09	3.54452e+09	2.61649e+09	4.00612e+09	2.99191e+09
Q9HV56	rbfA	Ribosome-binding factor A	69	9	113	9	0.11	0.66	0.63	0.990791	0.588058	0.93493	10	10	10	10	10	10	10	10	10	10	10	10	1.53613e+08	1.34001e+08	1.12177e+08	1.75818e+08	2.21294e+08	2.01919e+08	17.08	4.52	46.99	0.94	13.77	23.01	1.082	1.582	1.546	0.866142	0.0985388	0.344552	1.36054e+08	1.7344e+08	1.38358e+08	1.29782e+08	1.58456e+08	7.94143e+07	1.74647e+08
Q02UC5	aguA	Agmatine deiminase	50	14	72	14	0.41	0.24	0.23	0.988762	0.934217	0.993028	11	14	14	13	11	5	13	13	12	12	11	13	4.76437e+07	6.02712e+07	5.19017e+07	7.83129e+07	7.50993e+07	7.40289e+07	34.22	12.5	32.83	0.32	8.4	24.35	1.333	1.178	1.169	0.464626	0.501735	0.731165	3.7222e+07	6.09835e+07	5.51588e+07	6.58575e+07	6.57456e+07	4.0973e+07	7.81381e+07
Q9I2X0	PA1769	Putative phosphoenolpyruvate synthase regulatory protein	50	12	98	12	0.72	0.15	0.43	0.833151	0.991939	0.96472	10	13	13	12	11	10	11	10	11	12	9	11	2.15815e+07	2.62329e+07	1.73672e+07	2.62556e+07	2.55171e+07	2.4091e+07	13.71	13.31	50.43	13.45	13.16	27.17	1.651	1.107	1.344	0.190791	0.827802	0.519664	1.95821e+07	2.37852e+07	2.88307e+07	2.38692e+07	2.52181e+07	1.19605e+07	2.88833e+07
Q02V59	tsaC	Threonylcarbamoyl-AMP synthase	52	6	44	6	-0.03	0.24	0.02	0.990791	0.979953	0.996538	6	6	6	6	6	6	5	6	6	6	6	6	1.14351e+07	9.65412e+06	1.08825e+07	1.04697e+07	1.26432e+07	1.13915e+07	15.78	13.1	16.77	3.09	21.57	13.6	0.977	1.178	1.011	0.914976	0.701933	0.97486	1.27913e+07	1.02226e+07	1.05942e+07	8.79743e+06	9.65983e+06	1.22598e+07	1.07008e+07
Q02F86	rplI	50S ribosomal protein L9	96	17	970	17	-0.31	-0.13	0.1	0.988762	0.99743	0.996498	17	18	18	18	18	18	17	18	18	18	18	18	1.47324e+09	1.21522e+09	1.25928e+09	1.26658e+09	1.51242e+09	1.3945e+09	9.34	7.99	12.12	5.58	13.55	1.92	0.804	0.911	1.072	0.528443	0.851238	0.875806	1.574e+09	1.37894e+09	1.14839e+09	1.28593e+09	1.37225e+09	1.15561e+09	1.21753e+09
Q02TE1	gpFI	Putative prophage major tail sheath protein	43	11	72	11	-0.44	-0.3	-0.07	0.982706	0.915306	0.996498	9	9	10	8	10	10	10	9	10	8	9	9	2.51838e+07	1.71898e+07	2.10503e+07	1.65653e+07	1.64243e+07	1.8417e+07	2.31	4.53	27.74	2.7	8.23	5.23	0.736	0.813	0.951	0.384709	0.382429	0.919183	2.47757e+07	2.55985e+07	1.6648e+07	1.77492e+07	1.7256e+07	2.56789e+07	1.62518e+07
Q9I3F5	acnA	Aconitate hydratase A	77	61	1207	61	-0.16	-0.07	-0.18	0.988762	0.997515	0.996498	64	69	70	67	65	67	65	67	62	67	62	70	1.22943e+09	1.20086e+09	1.30771e+09	1.2428e+09	1.29291e+09	1.24103e+09	40.61	14.99	9.65	13.42	10.36	7.31	0.898	0.951	0.88	0.738063	0.96495	0.789018	1.65199e+09	9.14953e+08	1.33566e+09	1.07967e+09	1.40023e+09	1.2213e+09	1.36692e+09
B7V9K9	efp	Elongation factor P	73	16	324	16	-0.19	-0.41	-0.24	0.988762	0.922296	0.993028	16	19	18	18	17	17	16	16	17	17	15	16	7.34572e+08	6.17523e+08	6.12263e+08	7.10316e+08	8.22351e+08	7.09456e+08	13.52	11.91	34.37	3.95	15.53	23.33	0.877	0.755	0.847	0.6905	0.415426	0.727265	6.67418e+08	8.08482e+08	6.71894e+08	5.67552e+08	7.846e+08	4.77779e+08	7.30461e+08
Q9HVX2	PA4445	GTP cyclohydrolase 1 type 2 homolog	57	10	74	10	-0.16	-0.3	-0.18	0.988762	0.915306	0.996498	10	10	10	10	9	10	10	11	9	11	10	11	1.96725e+07	1.76839e+07	2.04539e+07	1.95369e+07	1.82947e+07	2.00103e+07	19.05	8.49	11.34	1.69	7.03	8.8	0.895	0.814	0.883	0.73286	0.38369	0.794984	2.25274e+07	1.71793e+07	1.87797e+07	1.66519e+07	1.88752e+07	2.21647e+07	1.97719e+07
Q02DE1	mnmE	tRNA modification GTPase MnmE	43	14	70	14	-0.18	0.04	-0.01	0.988762	0.997515	0.998675	11	8	10	10	11	12	11	11	11	12	11	12	2.65762e+07	1.96537e+07	2.34542e+07	2.16148e+07	2.35438e+07	2.49737e+07	21.44	7.64	3.97	5.04	15.55	21.14	0.884	1.03	0.993	0.707078	0.959175	0.994637	3.09635e+07	2.28105e+07	2.07462e+07	1.86188e+07	2.28042e+07	2.41227e+07	2.23996e+07
Q9HUY1	lpd3	Dihydrolipoyl dehydrogenase 3	21	7	20	7	0.92	0.19	0.78	0.622691	0.991939	0.93493	3	3	5	4	5	3	5	6	5	6	5	6	1.60935e+06	3.02598e+06	1.70721e+06	3.70099e+06	4.3261e+06	3.88947e+06	16.15	3.29	47.6	2.9	12.66	18.78	1.895	1.142	1.715	0.0927055	0.833959	0.241352	1.43495e+06	1.80495e+06	2.95634e+06	3.09727e+06	2.42324e+06	1.20276e+06	3.7776e+06
Q02FH0	prmA	Ribosomal protein L11 methyltransferase	22	7	39	7	0.28	0.14	0.22	0.988762	0.997515	0.996498	5	5	5	5	5	5	4	5	4	5	4	5	2.08325e+07	1.86402e+07	1.80931e+07	2.4016e+07	2.04581e+07	1.85402e+07	2.96	19.88	24.24	9.43	19.34	27.47	1.217	1.099	1.164	0.627007	0.866915	0.73804	2.12726e+07	2.04016e+07	2.14735e+07	1.61808e+07	2.15128e+07	1.5217e+07	2.56742e+07
O68799	mobA	Molybdenum cofactor guanylyltransferase	21	3	21	3	-0.33	-0.09	-0.32	0.988762	0.979953	0.983815	3	3	3	2	3	3	3	2	3	3	3	3	1.61834e+06	1.70845e+06	1.42084e+06	1.2592e+06	1.16326e+06	1.1496e+06	9.57	26.33	41.23	19.55	19.3	25.15	0.795	0.94	0.8	0.508541	0.705657	0.638906	1.73176e+06	1.51234e+06	2.06262e+06	1.41509e+06	1.05231e+06	1.91844e+06	1.09562e+06
Q02Q78	apeB	Probable M18 family aminopeptidase 2	50	16	73	12	0.27	0.57	0.17	0.988762	0.731203	0.996498	14	17	17	17	17	11	16	14	17	17	15	17	2.17519e+07	2.44504e+07	2.27342e+07	2.95055e+07	3.77167e+07	3.16578e+07	23.4	5.44	55.43	7.11	4.63	14.33	1.207	1.483	1.128	0.641991	0.166973	0.789351	1.84063e+07	2.57058e+07	2.541e+07	2.3527e+07	3.43956e+07	1.50264e+07	3.10271e+07
B7V0N6	dnaA	Chromosomal replication initiator protein DnaA	65	27	159	27	-0.16	0.02	-0.09	0.988762	0.997515	0.996498	26	27	27	27	27	27	26	26	24	25	24	25	1.20412e+08	1.0515e+08	1.16439e+08	1.03508e+08	1.14116e+08	1.16498e+08	38.56	12.91	0.78	5.68	28.04	26.31	0.894	1.016	0.941	0.729634	0.860086	0.90161	1.59275e+08	9.10316e+07	1.15228e+08	9.59538e+07	1.17081e+08	1.15801e+08	1.07754e+08
Q02IY2	dapE	Succinyl-diaminopimelate desuccinylase	19	5	23	5	-0.36	0.33	-0.18	0.988762	0.948667	0.996498	5	5	4	4	4	4	3	5	3	3	3	3	1.00673e+07	6.33933e+06	8.64098e+06	8.44484e+06	8.1372e+06	7.75089e+06	33.76	0.12	15.83	5.92	17.48	21.19	0.778	1.26	0.884	0.470992	0.562883	0.794379	1.28418e+07	7.89223e+06	6.33417e+06	6.3445e+06	7.72209e+06	9.66921e+06	8.80606e+06
Q9I165	treA	Periplasmic trehalase	18	7	27	7	0.38	0.62	-0.03	0.988762	0.808881	0.998603	7	6	7	6	7	6	7	7	7	6	7	7	3.49426e+06	4.40914e+06	5.11928e+06	4.3997e+06	6.76918e+06	5.07359e+06	67.32	12.62	2.99	9.07	6.82	2.22	1.297	1.539	0.982	0.510032	0.244744	0.993833	5.86474e+06	2.08191e+06	4.0318e+06	4.8218e+06	5.012e+06	5.22886e+06	4.69137e+06
Q9HZT9	cbiD	Cobalt-precorrin-5B C(1)-methyltransferase	7	2	8	2	0.47	0.66	0.38	0.988762	0.867633	0.973979	2	2	1	2	2	2	2	2	2	1	2	2	580346	522023	607305	789792	746420	738809	37.52	13.57	9.98	3.78	9.88	4.81	1.385	1.58	1.3	0.403945	0.294271	0.600314	761603	442227	474126	574759	651770	565873	768979
A6V2H6	minE	Cell division topological specificity factor	45	7	79	7	-0.14	0.11	0.25	0.988762	0.979953	0.990738	7	7	7	7	7	7	7	7	7	7	6	7	1.05069e+08	8.14949e+07	8.80119e+07	9.85166e+07	1.03865e+08	1.11911e+08	29.87	5.19	13.85	6.64	4.62	2.37	0.908	1.076	1.192	0.76055	0.713261	0.700104	1.30195e+08	8.47914e+07	7.8559e+07	8.45406e+07	7.97748e+07	9.70995e+07	9.3992e+07
Q9HT17	atpH	ATP synthase subunit delta	72	14	816	14	-0.24	-0.84	-0.65	0.988762	0.490248	0.93493	14	15	16	16	16	16	14	16	14	15	14	16	4.23954e+08	3.38396e+08	3.76145e+08	2.97915e+08	2.89604e+08	2.92444e+08	37.25	19.45	38.7	8.62	7.96	15.67	0.848	0.56	0.638	0.625702	0.0708209	0.337312	5.55209e+08	3.23728e+08	2.94652e+08	3.88634e+08	2.84045e+08	4.98108e+08	2.80278e+08
Q02DL7	engB	Probable GTP-binding protein EngB	60	10	59	10	0	-0.78	-0.1	0.99499	0.401982	0.996498	10	10	10	10	10	10	11	10	10	11	10	11	4.70378e+07	3.23538e+07	4.67822e+07	4.79361e+07	3.86923e+07	4.69707e+07	46.45	13.41	1.03	0.99	9.14	17.31	1.001	0.583	0.935	0.968111	0.0549687	0.890715	6.6158e+07	3.34435e+07	2.94193e+07	3.5581e+07	4.64423e+07	4.71246e+07	4.82742e+07
Q02EB7	PA14_69280	UPF0178 protein PA14_69280	19	3	24	3	0.52	0.27	0.39	0.965405	0.979353	0.966207	4	4	4	3	4	4	4	4	4	4	4	4	5.45085e+06	5.5646e+06	4.02412e+06	7.03213e+06	6.67552e+06	6.12392e+06	29.48	3.38	50.23	5.95	6.39	1.61	1.433	1.202	1.311	0.354126	0.69945	0.551481	4.41166e+06	6.73482e+06	5.43309e+06	5.69928e+06	5.83367e+06	2.77588e+06	6.74208e+06
Q9HT18	atpA	ATP synthase subunit alpha	73	61	1395	61	-0.28	-0.92	-0.61	0.988762	0.347948	0.93493	65	70	65	71	67	69	64	66	61	63	60	67	4.98338e+09	4.80038e+09	5.19048e+09	4.76075e+09	4.0198e+09	4.24677e+09	18.95	22.98	23.93	1.12	7.73	7.78	0.826	0.528	0.653	0.575894	0.0448008	0.363466	5.70268e+09	4.35481e+09	4.07465e+09	5.65537e+09	4.3752e+09	6.15768e+09	4.79858e+09
Q02SH4	proA	Gamma-glutamyl phosphate reductase	61	21	177	21	-0.29	0.02	-0.17	0.988762	0.997515	0.996498	21	21	23	23	23	23	18	21	20	19	17	21	1.42737e+08	1.18186e+08	1.3161e+08	1.16506e+08	1.31334e+08	1.29128e+08	29.1	7.49	6.97	9.32	23.2	16.87	0.819	1.016	0.892	0.560775	0.859869	0.810792	1.75875e+08	1.15844e+08	1.24618e+08	1.12086e+08	1.2528e+08	1.38261e+08	1.24451e+08
Q9HVF1	mqo2	Probable malate:quinone oxidoreductase 2	59	26	320	26	0.28	0.14	0.1	0.988762	0.970069	0.996498	28	30	29	28	28	29	29	29	26	28	28	29	2.65401e+08	2.45242e+08	2.70513e+08	2.90434e+08	3.06992e+08	3.10766e+08	24.41	3.23	3.33	2.16	11	9.92	1.214	1.101	1.074	0.631277	0.656456	0.871541	3.15949e+08	2.22939e+08	2.50916e+08	2.39696e+08	2.64219e+08	2.76956e+08	2.94894e+08
B7V5L2	dut	Deoxyuridine 5'-triphosphate nucleotidohydrolase	29	3	39	3	-0.13	-0.13	-0.25	0.990755	0.962313	0.993028	3	3	3	3	3	3	3	3	3	3	3	3	1.8038e+07	1.51542e+07	1.67644e+07	1.57875e+07	1.48798e+07	1.37048e+07	8.24	24.3	12.61	12.52	15.56	2.83	0.914	0.911	0.842	0.774897	0.637196	0.71775	1.9121e+07	1.70163e+07	1.80268e+07	1.27393e+07	1.53312e+07	1.83316e+07	1.44468e+07
Q02ID8	queC	7-cyano-7-deazaguanine synthase	36	4	15	4	0.3	0.57	0.45	0.988762	0.889536	0.96472	2	2	4	4	4	4	4	3	3	3	3	3	785237	2.20944e+06	2.2367e+06	3.0898e+06	3.40991e+06	3.50688e+06	0.65	20.01	32.78	6.53	13.23	12.69	1.232	1.481	1.366	0.603602	0.325584	0.488701	788833	781656	2.54775e+06	1.91606e+06	2.83222e+06	1.7664e+06	3.23602e+06
Q02FG6	purH	Bifunctional purine biosynthesis protein PurH	67	36	457	36	0.07	0.14	-0.09	0.993302	0.967208	0.996498	41	42	39	39	39	40	40	43	40	40	40	40	3.49924e+08	2.70217e+08	3.12066e+08	3.32002e+08	3.15688e+08	3.26167e+08	17.44	5.42	0.8	1.66	8.16	4.76	1.052	1.103	0.939	0.926248	0.651749	0.899067	3.96107e+08	3.09124e+08	2.60053e+08	2.80778e+08	3.13826e+08	3.10315e+08	3.35923e+08
B7UUZ9	msrB	Peptide methionine sulfoxide reductase MsrB	83	8	67	8	0.36	0.74	0.84	0.988762	0.498736	0.929272	8	8	8	8	8	7	8	8	7	8	8	7	2.89886e+07	2.73221e+07	2.38543e+07	4.01635e+07	4.01696e+07	4.02589e+07	17.79	8.31	52.26	5.47	1.35	5.03	1.283	1.669	1.792	0.529324	0.0727184	0.20656	2.55447e+07	3.2897e+07	2.8978e+07	2.57608e+07	3.5159e+07	1.61844e+07	4.17469e+07
Q9HVG4	rsmC	Ribosomal RNA small subunit methyltransferase C	29	7	50	7	-0.14	-0.19	-0.17	0.988762	0.952851	0.996498	7	7	6	7	7	7	7	7	6	7	7	7	4.14193e+07	3.08448e+07	3.81256e+07	3.55186e+07	3.35313e+07	3.55398e+07	39.03	11.51	10.66	5.57	12.11	4.21	0.91	0.875	0.891	0.76596	0.588908	0.809325	5.49849e+07	3.12005e+07	2.84297e+07	3.3465e+07	3.53534e+07	4.1115e+07	3.41468e+07
P72157	purE	N5-carboxyaminoimidazole ribonucleotide mutase	87	10	170	10	-0.42	-0.39	-0.43	0.988762	0.925573	0.96472	11	10	10	10	10	10	9	9	10	10	10	9	1.42537e+08	1.07331e+08	1.32351e+08	1.09811e+08	1.17397e+08	9.54767e+07	30.12	4.77	29.47	1.4	9.01	7.7	0.749	0.762	0.745	0.409893	0.433634	0.530876	1.76956e+08	1.14813e+08	1.11012e+08	1.03773e+08	1.07125e+08	1.63518e+08	1.08726e+08
Q9I1M2	bkdA1	2-oxoisovalerate dehydrogenase subunit alpha	83	27	440	27	-0.16	-0.37	-0.41	0.988762	0.925573	0.966207	32	33	32	32	33	33	29	32	28	30	29	32	3.77306e+08	3.87994e+08	3.9132e+08	3.45483e+08	3.37449e+08	2.90535e+08	24.6	14.74	3.41	0.31	13.29	0.48	0.895	0.773	0.752	0.732594	0.463854	0.545141	4.49791e+08	3.16503e+08	4.30766e+08	3.49469e+08	3.81985e+08	4.00883e+08	3.46251e+08
O50274	cysNC	Bifunctional enzyme CysN/CysC	69	39	367	39	0	-0.29	-0.17	0.99499	0.952851	0.996498	36	37	39	40	39	39	39	38	38	38	34	38	3.92126e+08	3.75641e+08	3.62499e+08	3.70908e+08	3.98114e+08	3.74412e+08	7.86	10.66	35.05	6.95	27.92	19.63	1	0.816	0.892	0.965853	0.579461	0.811112	4.1457e+08	3.70896e+08	4.05107e+08	3.48319e+08	4.66926e+08	2.81427e+08	3.8961e+08
Q02R98	truD	tRNA pseudouridine synthase D	48	14	70	14	-0.15	0.09	0.18	0.988762	0.979953	0.996498	13	13	13	14	13	14	13	14	12	13	12	11	6.04247e+07	5.49412e+07	3.94463e+07	4.18032e+07	8.08276e+07	5.71946e+07	20	25.04	58.79	1.28	13.99	40.97	0.9	1.064	1.131	0.743911	0.739906	0.785221	5.24064e+07	6.96699e+07	4.59403e+07	6.57056e+07	6.14012e+07	2.53418e+07	4.14257e+07
Q9HWE7	rplE	50S ribosomal protein L5	80	23	637	23	-0.06	0.31	0.3	0.990791	0.920254	0.985392	28	29	28	27	28	28	27	27	26	26	23	27	1.25042e+09	1.21749e+09	1.17684e+09	1.35472e+09	1.54701e+09	1.55747e+09	1.78	2.35	30.24	5.06	18.69	19.49	0.959	1.237	1.229	0.876136	0.405411	0.651304	1.26626e+09	1.23477e+09	1.23794e+09	1.19739e+09	1.46225e+09	9.47135e+08	1.4041e+09
Q02IQ0	flgH	Flagellar L-ring protein	24	4	27	4	0.56	0.22	-0.03	0.947355	0.979953	0.996538	3	3	3	3	4	2	3	3	4	4	3	3	2.27276e+06	2.77128e+06	2.76071e+06	4.22539e+06	4.70586e+06	4.52013e+06	43.89	10.27	27.1	2.68	5.08	22.98	1.473	1.168	0.981	0.316681	0.775107	0.979713	1.64887e+06	3.13271e+06	2.98039e+06	2.57683e+06	3.3519e+06	2.27379e+06	4.30609e+06
Q9I2Q2	metH	Methionine synthase	32	28	144	28	0.61	0.61	0.47	0.907457	0.647549	0.96472	29	27	24	28	29	28	29	28	28	29	29	28	8.38549e+07	7.21215e+07	7.41251e+07	1.11751e+08	1.2987e+08	1.25973e+08	18.27	6.74	19.33	1.47	20.43	29.72	1.529	1.526	1.385	0.270526	0.125257	0.478484	9.5487e+07	7.36398e+07	6.87643e+07	7.56426e+07	8.50521e+07	6.4602e+07	1.12916e+08
B7V0L1	prfA	Peptide chain release factor 1	54	16	97	9	-0.18	0.38	0.38	0.988762	0.892941	0.966207	16	16	15	15	16	15	15	15	14	14	13	14	5.17532e+07	3.70813e+07	4.34972e+07	4.73887e+07	5.85523e+07	6.02894e+07	18.44	4.84	14.15	6.39	5.86	7.24	0.884	1.301	1.301	0.708358	0.332499	0.566256	5.90046e+07	4.53929e+07	3.58331e+07	3.83729e+07	4.80891e+07	3.93438e+07	4.95801e+07
P35818	xcpQ	Secretin XcpQ	36	18	102	18	-0.36	0.23	-0.05	0.988762	0.948667	0.996498	16	16	17	17	17	17	15	15	15	16	15	17	5.80455e+07	5.26717e+07	5.25453e+07	4.16688e+07	6.17095e+07	5.00655e+07	12.76	4.94	23.87	1.04	2.16	8.99	0.78	1.17	0.968	0.475915	0.539895	0.9496	5.30243e+07	6.35422e+07	5.08633e+07	5.45445e+07	6.23095e+07	4.43112e+07	4.13631e+07
P22608	pilB	Type IV pilus assembly ATPase PilB	39	18	85	18	0.63	0.12	0.29	0.904071	0.979953	0.985392	15	12	12	16	17	9	16	16	17	18	17	17	4.16173e+07	5.03178e+07	4.45413e+07	5.33968e+07	5.57574e+07	5.34896e+07	18.61	0.79	31.05	7.5	16.16	23.92	1.546	1.089	1.221	0.257843	0.720678	0.661263	3.64567e+07	4.75085e+07	5.00383e+07	5.05988e+07	5.56793e+07	3.56313e+07	5.63088e+07
P0A3M2	bla	Beta-lactamase SHV-5	5	2	43	2	-0.4	0.78	0.07	0.988762	0.401982	0.996498	3	3	3	3	3	3	3	3	3	3	3	3	5.49009e+07	3.08938e+07	3.35058e+07	4.23316e+07	5.57099e+07	4.94894e+07	2.65	20.23	23.4	3.01	32.35	36.05	0.758	1.716	1.049	0.428478	0.0548922	0.91228	5.38834e+07	5.59377e+07	3.56797e+07	2.67499e+07	3.95953e+07	2.83528e+07	4.32417e+07
Q02KR1	ppsA	Phosphoenolpyruvate synthase	74	61	1236	60	-0.05	-0.24	-0.21	0.990791	0.97668	0.996498	71	70	70	72	72	72	72	71	70	69	68	71	1.23649e+09	1.10794e+09	1.24475e+09	1.20369e+09	1.24926e+09	1.18463e+09	19.59	4.87	2.01	4.29	12.22	16.16	0.968	0.849	0.866	0.895362	0.67404	0.761807	1.42148e+09	1.07557e+09	1.14677e+09	1.07042e+09	1.22716e+09	1.2626e+09	1.24076e+09
Q9HWX4	ribB	3,4-dihydroxy-2-butanone 4-phosphate synthase	59	15	148	15	0	-0.15	-0.05	0.99499	0.991939	0.996498	16	17	17	16	16	17	17	17	15	15	15	15	1.13272e+08	9.99657e+07	1.06558e+08	1.0525e+08	9.34645e+07	9.04647e+07	7.86	6.25	2.32	1.81	5.63	5.71	1.001	0.904	0.966	0.967429	0.831174	0.946554	1.19752e+08	1.07143e+08	1.04488e+08	9.56389e+07	1.08322e+08	1.04822e+08	1.06609e+08
Q02IZ4	napA	Periplasmic nitrate reductase	61	43	296	43	0.14	0.34	0.05	0.990791	0.908085	0.996498	37	39	38	40	40	38	39	39	37	37	39	37	1.97554e+08	1.54793e+08	1.92459e+08	2.03256e+08	2.33891e+08	2.3654e+08	31.7	18.07	11.4	15.21	13.36	18.52	1.103	1.267	1.038	0.8248	0.360953	0.930683	2.48151e+08	1.57273e+08	1.76011e+08	1.36132e+08	2.08654e+08	1.77521e+08	2.26435e+08
Q59643	hemB	Delta-aminolevulinic acid dehydratase	67	20	210	20	-0.55	-0.41	-0.56	0.91182	0.920254	0.9494	22	24	23	23	23	23	21	21	23	22	21	22	3.86319e+08	3.30385e+08	3.77586e+08	2.8085e+08	2.83176e+08	2.62379e+08	3.4	0.75	2.56	4.14	6.17	9.08	0.681	0.753	0.679	0.281072	0.411996	0.408889	3.9572e+08	3.77141e+08	3.28641e+08	3.32139e+08	3.70818e+08	3.84477e+08	2.89202e+08
Q51390	glpK2	Glycerol kinase 2	59	26	172	26	0.52	0.37	0.42	0.968496	0.889536	0.96472	22	25	25	25	24	20	24	24	23	24	21	22	7.31679e+07	8.16893e+07	7.90447e+07	1.10669e+08	1.10431e+08	1.12361e+08	6.09	14.32	29.79	21.64	12.87	23.09	1.431	1.292	1.342	0.356129	0.328782	0.521836	7.63898e+07	7.0082e+07	9.04258e+07	7.3797e+07	9.78951e+07	6.38241e+07	1.29127e+08
P50599	tolR	Tol-Pal system protein TolR	46	6	53	6	0.07	0.15	-0.18	0.99499	0.983238	0.996498	6	6	7	6	7	7	6	6	6	6	6	7	3.12085e+07	2.63794e+07	3.16325e+07	3.28642e+07	3.00319e+07	2.83723e+07	33.78	17.98	14.21	5.26	17.1	21.29	1.049	1.111	0.883	0.931579	0.791035	0.795327	3.98142e+07	2.44629e+07	2.32138e+07	2.99768e+07	2.85997e+07	3.49869e+07	3.41109e+07
Q02RX7	tgt	Queuine tRNA-ribosyltransferase	62	17	127	17	0.07	0.12	0.04	0.99499	0.979953	0.996498	16	16	18	17	18	18	15	16	14	16	16	17	4.16925e+07	3.60588e+07	3.95437e+07	3.36378e+07	3.9332e+07	2.95338e+07	40.17	10.51	11.53	14.66	15.55	26.53	1.049	1.086	1.025	0.931172	0.781692	0.952088	5.58351e+07	3.11322e+07	3.88469e+07	3.34708e+07	3.64421e+07	4.29094e+07	3.03146e+07
Q9I407	ansB	Glutaminase-asparaginase	57	24	573	24	-0.05	0.32	0.42	0.990791	0.915306	0.96472	24	28	26	27	25	28	23	24	23	25	24	27	8.20486e+08	7.33945e+08	7.34645e+08	6.91279e+08	9.09837e+08	8.57292e+08	17.16	11.78	29.36	1.72	17.24	3.23	0.967	1.251	1.337	0.893694	0.383667	0.52658	9.26916e+08	7.26277e+08	7.97867e+08	6.75143e+08	9.06904e+08	5.95105e+08	6.99732e+08
Q02PG3	nqrA	Na(+)-translocating NADH-quinone reductase subunit A	67	23	277	23	-0.11	-0.57	-0.58	0.990791	0.808881	0.9494	24	23	23	24	23	24	22	22	21	23	21	22	1.71081e+08	1.77654e+08	1.97928e+08	1.72572e+08	1.6147e+08	1.44354e+08	34.38	23.11	30.98	3.52	22.09	1.66	0.925	0.672	0.671	0.799241	0.229905	0.394291	2.19257e+08	1.33491e+08	1.50644e+08	2.09506e+08	1.58419e+08	2.4729e+08	1.68332e+08
A6V718	clpX	ATP-dependent Clp protease ATP-binding subunit ClpX	83	33	518	33	-0.04	0	-0.07	0.990791	0.997515	0.996498	38	39	39	39	39	39	38	38	37	37	37	37	5.28764e+08	4.12025e+08	4.67848e+08	4.72909e+08	4.84454e+08	4.63961e+08	32.76	4.48	0.66	0.58	9.03	5.48	0.974	0.997	0.951	0.910002	0.909592	0.919661	6.69484e+08	4.17623e+08	3.99165e+08	4.25301e+08	4.65668e+08	4.70038e+08	4.70972e+08
Q9HTX7	gcvP2	Glycine dehydrogenase (decarboxylating) 2	40	24	101	23	0.2	-0.2	-0.99	0.988762	0.962313	0.827873	20	18	20	20	20	22	19	17	17	18	15	17	2.98663e+07	4.29623e+07	6.38784e+07	3.19963e+07	3.29618e+07	1.95557e+07	24.71	23.46	3.4	4.36	12.6	19.41	1.149	0.873	0.503	0.740998	0.631558	0.140954	3.56337e+07	2.50324e+07	5.07927e+07	3.6339e+07	6.54323e+07	6.23615e+07	3.29995e+07
Q9I0J8	nuoE	NADH-quinone oxidoreductase subunit E	55	7	86	7	0.06	0.07	-0.08	0.99499	0.979953	0.996498	9	9	9	9	9	9	8	9	8	9	7	8	6.73564e+07	6.04128e+07	6.28207e+07	7.09462e+07	7.47942e+07	6.49863e+07	3.66	19.02	19.8	4.3	17.16	26.04	1.045	1.05	0.945	0.939	0.779263	0.909956	6.91219e+07	6.5636e+07	6.91678e+07	5.27659e+07	7.23296e+07	5.45619e+07	7.31383e+07
Q9I2U1	clpP1	ATP-dependent Clp protease proteolytic subunit 1	52	11	198	11	-0.14	-0.1	-0.22	0.988762	0.997515	0.996498	11	12	12	12	12	13	12	12	12	12	11	12	8.36293e+08	7.37576e+08	7.21918e+08	6.12587e+08	9.72872e+08	6.97977e+08	2.41	18.94	33.47	6.75	3.66	6.01	0.908	0.93	0.857	0.762416	0.906123	0.745047	8.22177e+08	8.50651e+08	6.44622e+08	8.43935e+08	9.18848e+08	5.67195e+08	5.84015e+08
Q9HT89	PA5481	Uncharacterized protein PA5481	70	12	150	12	0.04	-0.09	-0.5	0.99499	0.997515	0.96472	12	12	13	12	12	12	12	12	11	12	11	12	1.19997e+08	1.12691e+08	1.43451e+08	1.18156e+08	1.21311e+08	1.07074e+08	16.34	22.1	23.65	3.77	11.3	10.43	1.026	0.94	0.707	0.978481	0.934413	0.46038	1.34767e+08	1.06845e+08	1.31923e+08	9.6263e+07	1.6983e+08	1.21168e+08	1.15049e+08
Q9I1W4	glgE	Alpha-1,4-glucan:maltose-1-phosphate maltosyltransferase	24	11	63	11	0.24	-0.2	-0.46	0.988762	0.948667	0.96472	11	9	10	9	9	7	11	10	11	10	10	11	8.58081e+06	9.81989e+06	9.51998e+06	9.7345e+06	1.12453e+07	8.07115e+06	32.65	37.56	14.3	5.98	4.71	10.03	1.179	0.871	0.728	0.688174	0.531642	0.499329	1.08553e+07	6.78287e+06	1.28905e+07	7.48072e+06	1.05363e+07	8.6017e+06	9.33108e+06
Q9HYI6	PA3419	UPF0162 protein PA3419	18	4	16	4	-0.24	0.06	-0.06	0.988762	0.997515	0.996498	3	3	3	3	3	4	3	4	4	4	3	3	3.77243e+06	2.78732e+06	3.04974e+06	2.85553e+06	3.23826e+06	2.86667e+06	26.28	8.75	18.22	2.77	22.78	15.59	0.847	1.043	0.96	0.62387	0.954602	0.946722	4.55274e+06	3.12586e+06	2.96555e+06	2.6198e+06	2.67921e+06	3.4715e+06	2.80015e+06
P96963	radA	DNA repair protein RadA	42	14	72	14	0.3	0.05	0.02	0.988762	0.997515	0.996538	12	13	12	13	12	12	13	13	13	13	13	13	1.83505e+07	1.73748e+07	2.30632e+07	2.68311e+07	3.05268e+07	2.8182e+07	36.76	13.02	6.16	0.78	24.5	31.67	1.228	1.034	1.011	0.608857	0.9676	0.974394	2.3944e+07	1.40636e+07	1.58423e+07	1.90554e+07	2.2079e+07	2.40912e+07	2.69804e+07
Q9HXV3	ppc	Phosphoenolpyruvate carboxylase	41	31	186	8	0.54	0.35	0.32	0.953146	0.906959	0.981621	31	30	31	30	30	27	30	30	28	31	28	30	1.40356e+08	1.49576e+08	1.2235e+08	1.74441e+08	1.75414e+08	1.63215e+08	2.5	1.12	43.95	12.06	3.83	17.13	1.453	1.274	1.248	0.3344	0.351484	0.627707	1.42858e+08	1.37897e+08	1.50764e+08	1.48397e+08	1.68721e+08	8.87227e+07	1.90014e+08
Q9HVL9	proB	Glutamate 5-kinase	52	17	123	17	-0.19	0.11	0.12	0.988762	0.979953	0.996498	16	15	16	16	17	17	15	15	15	17	15	16	1.08231e+08	8.51084e+07	9.53079e+07	8.63621e+07	9.57132e+07	1.00261e+08	8.48	2.51	0.7	0.41	12.22	5.51	0.875	1.078	1.087	0.686625	0.708814	0.85089	1.14927e+08	1.01924e+08	8.3612e+07	8.66317e+07	9.57831e+07	9.4835e+07	8.6114e+07
A0A0H2ZFV1	rlpA	Endolytic peptidoglycan transglycosylase RlpA	16	6	25	6	-0.02	0.31	0.37	0.99499	0.925573	0.966207	5	6	5	6	6	5	6	6	6	6	6	6	9.33824e+07	6.32794e+07	1.00465e+08	4.10536e+07	5.5421e+07	4.45595e+07	57.99	9.93	25.27	16.46	36.45	26.96	0.987	1.238	1.295	0.936641	0.423234	0.572213	1.44367e+08	6.04036e+07	6.78886e+07	5.89832e+07	8.38642e+07	1.20351e+08	4.61465e+07
Q9HV34	speE2	Polyamine aminopropyltransferase 2	52	11	53	11	0.24	0.57	0.48	0.988762	0.712469	0.96472	9	11	11	10	10	10	10	10	10	10	10	9	6.36531e+07	4.11979e+07	5.10051e+07	6.23873e+07	5.9174e+07	5.77876e+07	1.1	9.61	4.94	17.08	15.57	16.44	1.182	1.486	1.398	0.683174	0.153425	0.466439	6.31613e+07	6.41487e+07	3.84871e+07	4.40997e+07	5.28174e+07	4.9255e+07	7.04357e+07
B7UVE8	ppnP	Pyrimidine/purine nucleoside phosphorylase	48	3	53	3	-0.19	0.5	-0.38	0.988762	0.786897	0.966207	3	3	3	3	3	3	3	3	3	3	3	3	7.39304e+07	6.24627e+07	6.91419e+07	6.09682e+07	6.76266e+07	5.31356e+07	18.33	4	41.52	7.7	5.6	18.66	0.876	1.412	0.768	0.690038	0.198754	0.575303	6.48943e+07	8.42247e+07	6.0722e+07	6.42532e+07	9.35664e+07	5.10932e+07	6.4382e+07
B7V661	rpsE	30S ribosomal protein S5	81	17	1080	17	-0.43	-0.41	-0.37	0.985868	0.920254	0.967725	22	22	20	21	22	22	19	19	19	22	19	22	1.24245e+09	1.02921e+09	1.34404e+09	1.04211e+09	1.18574e+09	1.17008e+09	16.3	2.88	25.47	3.91	11.43	3.09	0.743	0.753	0.775	0.398005	0.410566	0.587544	1.39494e+09	1.10664e+09	1.00846e+09	1.05038e+09	1.12033e+09	1.61241e+09	1.01365e+09
Q02NB5	icd	Isocitrate dehydrogenase [NADP]	82	53	2511	53	-0.59	-0.8	-0.6	0.893298	0.55142	0.942525	65	69	70	68	68	70	61	64	59	67	59	69	5.30931e+09	4.81357e+09	5.26345e+09	3.84712e+09	4.33639e+09	3.97517e+09	10.73	10.29	18.96	5.75	0.51	16.63	0.664	0.576	0.659	0.251163	0.086394	0.374267	5.72848e+09	4.92082e+09	5.17762e+09	4.47511e+09	6.02365e+09	4.59919e+09	4.00683e+09
P26480	rpoD	RNA polymerase sigma factor RpoD	69	47	554	46	-0.01	0.27	0.08	0.99499	0.925573	0.996498	56	57	58	59	59	59	57	57	56	58	55	59	7.41694e+08	5.80605e+08	6.96285e+08	9.95927e+08	1.1002e+09	1.14639e+09	17.55	5.31	10.04	1.28	7.87	11.49	0.995	1.202	1.057	0.955609	0.461061	0.899597	8.40228e+08	6.54716e+08	5.59196e+08	6.02832e+08	6.4851e+08	7.4758e+08	9.86982e+08
Q02MM1	csy3	CRISPR-associated protein Csy3	70	25	440	25	-0.37	-0.31	-0.31	0.988762	0.948667	0.984727	25	26	27	27	27	27	26	27	25	26	25	26	6.91391e+08	5.97179e+08	6.57595e+08	5.7152e+08	5.69622e+08	5.93272e+08	0.69	0.76	2.75	9.03	9.44	9.1	0.772	0.807	0.805	0.459571	0.554954	0.646933	6.94765e+08	6.88034e+08	6.0039e+08	5.93986e+08	6.44909e+08	6.70531e+08	6.09268e+08
B7V8D1	recA	Protein RecA	82	23	327	23	0.21	0.31	0.39	0.988762	0.920254	0.966207	26	28	28	27	26	27	27	28	27	27	27	28	2.26223e+08	2.10054e+08	2.14727e+08	2.61815e+08	2.61492e+08	2.86657e+08	1.01	10.57	14.36	3.61	5.3	15.61	1.156	1.24	1.314	0.727583	0.399999	0.551612	2.2784e+08	2.24617e+08	1.94898e+08	2.26388e+08	2.37754e+08	1.9393e+08	2.68593e+08
Q9HT21	atpC	ATP synthase epsilon chain	57	10	150	10	-0.16	-0.28	0.09	0.988762	0.952904	0.996498	10	12	12	12	11	12	11	12	11	12	11	12	5.40838e+08	4.7533e+08	5.32506e+08	4.8921e+08	5.78853e+08	6.50822e+08	13.59	38.06	19.52	10.78	5.69	7.3	0.897	0.823	1.067	0.736953	0.599283	0.883575	5.95586e+08	4.91123e+08	3.60702e+08	6.26384e+08	4.63435e+08	6.1187e+08	4.53226e+08
Q9I0Q1	uvrC	UvrABC system protein C	20	9	31	9	0.74	0.63	0.6	0.820521	0.808881	0.942525	5	7	9	9	9	3	9	9	9	9	9	9	4.66578e+06	5.23207e+06	4.88248e+06	7.87957e+06	8.72292e+06	8.21871e+06	5.93	3.05	25.63	4.48	18.61	20.61	1.667	1.542	1.515	0.181659	0.227062	0.375804	4.47395e+06	4.86583e+06	5.34611e+06	5.12046e+06	5.86463e+06	4.06481e+06	8.13316e+06
Q02FL3	selA	L-seryl-tRNA(Sec) selenium transferase	44	16	88	16	0.01	0.06	-0.07	0.995335	0.997515	0.996498	16	17	15	16	17	17	16	16	16	16	17	16	1.60258e+07	1.62149e+07	1.64898e+07	1.46307e+07	1.72864e+07	1.61051e+07	23.84	24.07	9.38	12.7	28.54	19.9	1.008	1.039	0.955	0.983284	0.968946	0.927268	1.89993e+07	1.35177e+07	1.92562e+07	1.36539e+07	1.54303e+07	1.76221e+07	1.60093e+07
O30506	aotP	Arginine/ornithine transport ATP-binding protein AotP	59	15	127	15	-0.03	-0.01	-0.11	0.992635	0.997515	0.996498	17	17	17	18	17	17	16	17	16	16	15	18	1.30021e+08	1.0866e+08	1.22642e+08	1.39553e+08	1.11729e+08	1.20285e+08	22.87	26.55	21.83	0.11	7.75	7.86	0.978	0.994	0.926	0.917938	0.918146	0.873842	1.53065e+08	1.10446e+08	8.98569e+07	1.31398e+08	1.04972e+08	1.43286e+08	1.39447e+08
Q02PH8	fadB	Fatty acid oxidation complex subunit alpha	65	46	724	37	-0.43	-0.66	-0.62	0.985868	0.725437	0.93493	48	49	50	50	49	50	46	47	44	48	40	49	6.37422e+08	6.03599e+08	6.33843e+08	4.66704e+08	4.57333e+08	4.13098e+08	25.23	5.5	3.06	0.43	0.67	6.99	0.74	0.632	0.652	0.392135	0.159596	0.360861	7.63394e+08	5.32237e+08	6.27527e+08	5.80584e+08	6.20272e+08	6.47711e+08	4.68126e+08
Q9HWZ6	ppa	Inorganic pyrophosphatase	60	12	173	12	-0.4	-0.11	-0.45	0.988762	0.997515	0.96472	11	12	12	12	12	12	11	12	11	11	11	12	2.89311e+08	2.23533e+08	2.59501e+08	2.32022e+08	2.42456e+08	2.16789e+08	26.75	11.69	11.77	7.62	18.83	18.41	0.758	0.924	0.734	0.429711	0.890099	0.509871	3.50354e+08	2.38903e+08	2.05753e+08	2.4285e+08	2.38728e+08	2.82082e+08	2.19839e+08
Q02RY8	pepA	Probable cytosol aminopeptidase	71	33	389	33	0.1	0.15	-0.19	0.990791	0.966169	0.996498	33	34	33	34	35	34	34	34	34	34	33	32	2.83468e+08	2.92165e+08	2.98619e+08	2.9927e+08	3.90588e+08	2.87406e+08	1.73	6.2	21.31	27.58	29.79	16.61	1.07	1.107	0.877	0.889058	0.644112	0.782998	2.86948e+08	2.80031e+08	2.79626e+08	3.05266e+08	3.47594e+08	2.56544e+08	3.64632e+08
Q9I048	dusA	tRNA-dihydrouridine(20/20a) synthase	20	4	16	4	-0.23	-0.43	-0.51	0.988762	0.851957	0.96472	4	2	3	3	4	4	3	3	4	3	3	3	3.07261e+06	2.6291e+06	2.54525e+06	2.54539e+06	2.80528e+06	2.39927e+06	1.38	29.59	5.51	6.58	6.28	22.45	0.853	0.742	0.704	0.637037	0.285756	0.46127	3.10276e+06	3.04276e+06	3.25103e+06	2.12614e+06	2.64651e+06	2.44786e+06	2.4296e+06
Q9HW26	pncB2	Nicotinate phosphoribosyltransferase 2	29	11	81	9	0.07	0.33	0.23	0.993302	0.948667	0.993028	11	9	10	10	11	10	11	11	11	11	11	11	1.70461e+07	1.59021e+07	1.53603e+07	1.80841e+07	1.84299e+07	1.72553e+07	19.54	19.11	26.39	15.75	17.17	26.91	1.052	1.261	1.169	0.92565	0.533721	0.731149	1.95893e+07	1.48331e+07	1.82179e+07	1.38806e+07	1.85523e+07	1.27174e+07	2.02233e+07
P25060	xcpY	Type II secretion system protein L	38	9	44	9	-0.25	0.29	0.14	0.988762	0.925573	0.996498	9	8	9	9	9	9	7	7	7	7	7	7	3.11861e+07	6.70284e+07	3.04194e+07	2.92937e+07	3.24226e+07	3.4089e+07	13.45	17.11	24.8	2.93	2.18	1.6	0.839	1.22	1.103	0.604677	0.457531	0.826521	3.43085e+07	2.83479e+07	5.93544e+07	7.56945e+07	2.54797e+07	3.63168e+07	2.86924e+07
Q02PZ9	glk	Glucokinase	44	10	69	10	-0.24	-0.4	-0.25	0.988762	0.834768	0.993028	8	10	10	9	9	10	8	9	9	10	9	8	2.26662e+07	2.26404e+07	2.17052e+07	1.78496e+07	1.74905e+07	1.7371e+07	8.37	23.59	0.54	9.72	19.84	20.25	0.844	0.757	0.842	0.616625	0.270017	0.717135	2.40492e+07	2.13628e+07	2.67915e+07	1.91324e+07	2.16224e+07	2.17883e+07	1.91222e+07
P37799	accB	Biotin carboxyl carrier protein of acetyl-CoA carboxylase	64	10	145	10	-1	-0.58	-0.85	0.493714	0.808881	0.929272	8	11	10	11	9	11	9	9	8	9	8	9	2.84148e+08	2.68238e+08	3.28821e+08	1.54753e+08	1.8804e+08	1.67563e+08	15.74	15.39	5.75	1.73	17.36	19.96	0.5	0.668	0.554	0.0557919	0.223186	0.206644	2.54109e+08	3.17738e+08	2.40472e+08	2.9921e+08	3.15717e+08	3.42469e+08	1.52871e+08
Q02I61	astE	Succinylglutamate desuccinylase	66	20	175	20	0.64	0.67	0.54	0.893298	0.588058	0.957005	16	20	20	20	19	14	18	19	18	19	18	19	6.1475e+07	8.94532e+07	6.41909e+07	1.2793e+08	1.42569e+08	1.30509e+08	63.35	12.67	67.43	6.4	9.2	15.63	1.559	1.586	1.452	0.248128	0.0966199	0.418065	3.79577e+07	9.95629e+07	9.78624e+07	8.17667e+07	1.07844e+08	3.82078e+07	1.33855e+08
P50600	tolA	Tol-Pal system protein TolA	21	7	46	7	0	0.31	0.21	0.99499	0.948667	0.996498	7	7	7	7	7	7	7	7	7	7	7	7	2.41833e+07	1.86706e+07	1.98755e+07	2.44347e+07	2.60247e+07	2.44608e+07	12.59	4.84	14.54	0.84	11.71	19.76	1	1.242	1.157	0.965784	0.534118	0.748451	2.64413e+07	2.21182e+07	1.80424e+07	1.93208e+07	2.20362e+07	1.79266e+07	2.42897e+07
P14165	gltA	Citrate synthase	87	29	712	29	0.37	0.48	0.3	0.988762	0.804693	0.985392	39	42	41	41	40	44	42	41	41	40	40	43	5.83392e+08	5.15439e+08	6.11647e+08	7.69137e+08	8.83812e+08	8.20295e+08	30.91	4.45	3.29	9.65	18.87	22.86	1.292	1.393	1.228	0.516709	0.219134	0.653387	7.28542e+08	4.67161e+08	5.31936e+08	4.99453e+08	5.97585e+08	6.26039e+08	8.23544e+08
Q9I099	thrS	Threonine--tRNA ligase	65	43	433	43	0.11	0.01	0.05	0.990791	0.997515	0.996498	43	47	48	49	48	48	46	47	43	45	42	48	5.31756e+08	5.29002e+08	5.28635e+08	6.13408e+08	5.7191e+08	6.02439e+08	12.23	12.96	13.6	3.58	10.14	11.67	1.077	1.006	1.034	0.875109	0.886707	0.9362	5.79922e+08	4.8759e+08	4.82561e+08	5.79913e+08	5.82173e+08	4.80021e+08	6.29121e+08
P22567	argA	Amino-acid acetyltransferase	44	14	113	14	0.1	0.14	-0.31	0.990791	0.979953	0.985392	13	14	14	13	13	13	13	13	12	12	13	14	3.23803e+07	2.92672e+07	3.40557e+07	3.39995e+07	3.27103e+07	3.21166e+07	33.93	6.14	29.88	3.76	12.2	1.11	1.074	1.102	0.807	0.881129	0.770263	0.650033	4.13563e+07	2.53524e+07	3.05663e+07	2.80233e+07	2.74801e+07	4.22048e+07	3.49167e+07
Q9HVW0	kdsD	Arabinose 5-phosphate isomerase KdsD	47	12	103	12	-0.26	-0.16	-0.41	0.988762	0.979953	0.966207	14	14	14	14	14	14	14	12	13	13	12	13	6.68877e+07	6.82301e+07	6.42949e+07	5.76798e+07	5.63174e+07	5.03978e+07	18.53	34.4	1.78	1.47	17.36	9.27	0.832	0.892	0.753	0.590739	0.767845	0.546558	7.63117e+07	5.86275e+07	8.74554e+07	5.32311e+07	6.34902e+07	6.51097e+07	5.82845e+07
Q9I4W9	nadA	Quinolinate synthase A	44	9	56	2	0.1	0	0.24	0.990791	0.997515	0.993028	9	9	9	9	9	9	9	8	9	9	7	9	4.95003e+07	1.85861e+07	4.30693e+07	5.00849e+07	5.32631e+07	5.42068e+07	25.4	0.28	19.62	0.95	9.74	1.13	1.073	0.997	1.179	0.883782	0.977881	0.717218	5.93571e+07	4.12803e+07	1.86231e+07	1.85492e+07	4.9524e+07	3.74559e+07	5.04236e+07
Q9HU55	grx	Glutaredoxin	54	4	26	4	-0.89	-0.22	-0.29	0.619226	0.934351	0.985392	4	4	4	4	4	4	3	4	4	3	4	3	1.63671e+07	1.0936e+07	1.43297e+07	1.02522e+07	1.45986e+07	1.32309e+07	26.39	6.16	18.25	2.07	19.88	4.9	0.54	0.859	0.816	0.0882163	0.505178	0.666855	1.97684e+07	1.35511e+07	1.14235e+07	1.04693e+07	1.25861e+07	1.63148e+07	1.01035e+07
Q9I5A5	pta	Phosphate acetyltransferase	54	33	326	33	-0.19	-0.28	-0.32	0.988762	0.952904	0.983752	34	36	34	35	36	36	34	35	32	35	33	35	2.11397e+08	2.01917e+08	1.9804e+08	1.99099e+08	1.91761e+08	1.96333e+08	6.64	3.73	11.27	9.21	1.46	2.6	0.874	0.824	0.799	0.683896	0.603128	0.634299	2.21567e+08	2.01694e+08	1.96655e+08	2.07319e+08	2.14498e+08	1.82845e+08	2.12522e+08
P0C2B2	dsbA	Thiol:disulfide interchange protein DsbA	48	13	303	13	0.09	0.2	0.27	0.990791	0.948667	0.986716	15	15	14	15	15	15	15	15	14	15	15	15	2.83693e+08	2.14301e+08	2.40109e+08	3.10068e+08	3.44028e+08	3.16455e+08	8.91	27.71	30.2	3.97	20.97	15.06	1.067	1.151	1.202	0.895978	0.553828	0.686623	3.02166e+08	2.6635e+08	2.61355e+08	1.75718e+08	2.98265e+08	1.93292e+08	3.189e+08
Q02GB7	ileS	Isoleucine--tRNA ligase	73	57	524	17	0.02	-0.39	-0.13	1	0.925573	0.996498	58	61	59	62	60	60	56	58	52	57	50	59	4.15233e+08	3.68108e+08	3.75183e+08	4.1907e+08	3.79041e+08	3.6861e+08	12.15	0.98	13.83	2.54	7.51	4.33	1.016	0.761	0.911	1	0.4316	0.846746	4.52566e+08	3.8098e+08	3.65576e+08	3.70658e+08	4.13854e+08	3.40125e+08	4.2668e+08
Q9I6M4	davT	5-aminovalerate aminotransferase DavT	88	28	479	28	-0.06	-0.39	-0.06	0.990791	0.925573	0.996498	32	31	31	32	31	31	30	32	30	33	30	33	6.13451e+08	5.44062e+08	5.85457e+08	5.72125e+08	6.06923e+08	5.75341e+08	7.19	1.73	12.48	3.03	1.5	4.41	0.958	0.762	0.962	0.87456	0.433491	0.940015	6.45487e+08	5.83004e+08	5.37441e+08	5.50764e+08	6.39627e+08	5.35874e+08	5.84529e+08
P42378	rpoH	RNA polymerase sigma factor RpoH	9	3	10	3	-0.72	-0.5	-0.73	0.807869	0.808881	0.93493	3	3	3	3	3	3	3	3	2	3	3	3	2.01119e+06	1.69239e+06	2.00142e+06	1.05679e+06	1.19986e+06	1.20873e+06	22.47	15.15	13.97	9.9	0.4	5.6	0.608	0.705	0.601	0.166279	0.227122	0.276388	2.36065e+06	1.71346e+06	1.51988e+06	1.88449e+06	1.81264e+06	2.20986e+06	1.13355e+06
A0A0H2ZF87	trmJ	tRNA (cytidine/uridine/adenosine-2'-O-)-methyltransferase TrmJ	45	9	57	9	0.34	0.2	0.44	0.988762	0.979953	0.96472	9	9	9	8	8	7	9	9	9	9	9	9	2.28829e+07	2.08582e+07	2.06005e+07	2.65978e+07	2.84314e+07	3.09837e+07	18.71	0.6	8.94	1.98	18.73	1.08	1.264	1.146	1.353	0.556566	0.736363	0.510678	2.61406e+07	2.00312e+07	2.09467e+07	2.077e+07	2.19463e+07	1.93373e+07	2.62282e+07
Q02PT3	leuD	3-isopropylmalate dehydratase small subunit	73	14	89	14	-0.5	-0.52	-0.78	0.950175	0.791481	0.93493	14	15	14	15	14	15	14	14	12	13	12	15	5.8684e+07	4.32799e+07	4.50665e+07	3.55589e+07	3.19384e+07	2.92164e+07	5.42	15.36	26.76	5.51	25.61	11.13	0.706	0.696	0.581	0.326409	0.204901	0.245292	6.09772e+07	5.64771e+07	3.88074e+07	4.82677e+07	5.45783e+07	3.72124e+07	3.41995e+07
Q9HV46	greA	Transcription elongation factor GreA	95	15	237	15	0.08	0.58	0.72	0.990791	0.687916	0.93493	15	16	16	16	16	16	16	15	16	16	15	16	5.45307e+08	4.29965e+08	4.70177e+08	5.9707e+08	6.41953e+08	7.74227e+08	33.06	10.57	40.08	10.86	4.07	2.93	1.059	1.498	1.65	0.911636	0.141557	0.277621	4.29729e+08	6.9197e+08	4.63385e+08	3.98956e+08	6.2921e+08	3.5134e+08	6.44843e+08
Q9HXJ2	pilF	Type IV pilus assembly protein PilF	71	18	168	18	-0.29	-0.45	-0.41	0.988762	0.910004	0.966207	19	19	19	19	19	19	19	19	19	18	18	19	1.34957e+08	1.1655e+08	1.21528e+08	1.07381e+08	1.08364e+08	9.63743e+07	4.25	14.35	9.34	4.86	0.89	18.92	0.817	0.734	0.752	0.555953	0.36539	0.54472	1.39073e+08	1.30962e+08	1.05264e+08	1.29047e+08	1.13748e+08	1.2984e+08	1.03753e+08
Q51466	fliN	Flagellar motor switch protein FliN	23	3	39	3	0.03	0.35	0.25	0.995815	0.925573	0.990017	4	4	4	4	4	4	4	4	4	4	4	4	2.57832e+07	2.20247e+07	2.57379e+07	2.52358e+07	3.15344e+07	3.17998e+07	2.29	1.2	12.76	5.61	16.91	11.25	1.023	1.271	1.192	0.985453	0.456329	0.699149	2.53699e+07	2.62032e+07	2.1839e+07	2.2212e+07	2.81745e+07	2.3512e+07	2.62578e+07
A6VD47	rpsR	30S ribosomal protein S18	71	9	213	9	-0.05	-0.2	0.66	0.990791	0.979953	0.93493	10	10	10	10	10	10	10	10	10	10	10	10	7.63046e+08	6.98493e+08	7.09512e+08	7.92477e+08	1.00355e+09	1.09225e+09	8.55	5.65	26.72	5.81	7.73	9.72	0.966	0.872	1.577	0.891764	0.738488	0.323104	7.18235e+08	8.10653e+08	6.71123e+08	7.2698e+08	8.5901e+08	5.86032e+08	8.25731e+08
P33641	bamD	Outer membrane protein assembly factor BamD	69	18	160	18	-0.73	0.26	-0.35	0.800237	0.925573	0.978517	17	17	18	17	17	17	15	16	17	17	16	17	9.07075e+07	7.4759e+07	8.3534e+07	5.27957e+07	9.87973e+07	6.92262e+07	7.74	33.16	6.91	15.48	12.5	4.32	0.603	1.199	0.786	0.159036	0.465539	0.608626	9.58152e+07	8.58722e+07	5.88701e+07	9.49364e+07	8.77189e+07	7.95486e+07	4.73014e+07
P23747	algB	Alginate biosynthesis transcriptional regulatory protein AlgB	69	22	196	22	0.08	-0.13	-0.08	0.990791	0.997515	0.996498	24	25	26	23	24	25	22	24	23	24	21	23	9.95214e+07	9.7859e+07	1.03161e+08	9.74902e+07	9.74361e+07	1.01159e+08	22.87	2.49	0.27	1.45	8.91	4.9	1.058	0.914	0.943	0.91422	0.860609	0.90583	1.17155e+08	8.45423e+07	9.96e+07	9.61484e+07	1.03355e+08	1.02967e+08	9.84922e+07
Q9I3H9	recR	Recombination protein RecR	76	8	32	8	-0.17	-0.54	-0.63	0.988762	0.703791	0.93493	7	6	6	7	8	7	6	6	5	7	5	7	1.35935e+07	1.02679e+07	6.6457e+07	3.67915e+07	4.92947e+07	4.26761e+07	16.17	35.26	0.56	27.54	42.85	20.29	0.891	0.685	0.645	0.722609	0.148114	0.349179	1.5248e+07	1.21185e+07	1.32459e+07	7.95942e+06	6.67197e+07	6.61953e+07	4.48144e+07
Q9KGU6	dxr	1-deoxy-D-xylulose 5-phosphate reductoisomerase	65	15	52	15	-0.34	-0.38	-0.63	0.988762	0.851957	0.93493	15	15	15	15	14	13	15	13	11	13	11	12	2.7083e+07	2.40428e+07	2.30512e+07	2.24033e+07	1.68787e+07	1.42857e+07	12.26	8.35	13.92	2.77	1.83	5.09	0.789	0.769	0.647	0.494144	0.283831	0.352018	2.9543e+07	2.48278e+07	2.55062e+07	2.26635e+07	2.08834e+07	2.5444e+07	2.19691e+07
Q9HU44	hisF1	Imidazole glycerol phosphate synthase subunit hisF1	67	14	107	5	0.1	0.32	0.28	0.990791	0.922296	0.985392	15	14	15	15	15	15	15	15	14	14	14	15	4.64237e+07	4.13942e+07	4.17506e+07	5.02177e+07	5.27515e+07	5.45924e+07	12.36	8.88	15.75	5.32	12.07	17.55	1.072	1.246	1.218	0.88507	0.414729	0.666128	5.0676e+07	4.25283e+07	4.40798e+07	3.88723e+07	4.66891e+07	3.73344e+07	5.21426e+07
B7V004	PLES_48441	Nucleotide-binding protein PLES_48441	80	17	99	16	-0.1	-0.72	-0.54	0.990791	0.647549	0.962479	14	14	14	14	15	16	15	14	13	14	14	14	9.24728e+07	8.61244e+07	9.19012e+07	8.88137e+07	7.80304e+07	7.7996e+07	31.56	6.35	11.06	0.41	0.26	3.52	0.936	0.606	0.69	0.824958	0.122943	0.428352	1.16037e+08	7.36937e+07	9.00833e+07	8.23395e+07	8.49713e+07	9.93962e+07	8.90691e+07
Q9I697	gshB	Glutathione synthetase	69	21	215	21	0.03	-0.11	0.03	0.995815	0.997515	0.996498	24	25	24	24	25	24	22	24	22	23	20	24	1.50927e+08	1.32265e+08	1.33491e+08	1.4717e+08	1.52981e+08	1.46003e+08	21	2.75	18.77	5.22	3.03	0.03	1.021	0.927	1.021	0.988973	0.898575	0.957471	1.75277e+08	1.2996e+08	1.34866e+08	1.29714e+08	1.52559e+08	1.16807e+08	1.52708e+08
G3XD51	pilO	Type IV pilus inner membrane component PilO	25	4	35	4	-0.53	-0.63	-0.9	0.946523	0.570643	0.890303	4	4	4	4	4	5	4	4	4	4	4	4	2.57995e+07	2.45193e+07	2.6872e+07	1.84876e+07	1.71118e+07	1.20687e+07	19.2	14.54	44.37	0.71	9.67	21.26	0.692	0.648	0.537	0.30104	0.0911391	0.183123	2.95757e+07	2.25053e+07	2.71845e+07	2.21155e+07	1.94212e+07	3.71813e+07	1.85808e+07
B7UXJ1	xseA	Exodeoxyribonuclease 7 large subunit	18	7	25	7	-0.29	-0.19	-0.52	0.988762	0.948667	0.96472	7	7	6	7	7	7	7	7	7	6	6	5	8.17292e+06	6.95212e+06	7.80859e+06	6.89793e+06	6.65188e+06	4.28166e+06	29.28	11.92	1.64	1.28	6.62	2.12	0.816	0.879	0.698	0.555031	0.551784	0.455761	1.00832e+07	6.62456e+06	6.38867e+06	7.56527e+06	7.71857e+06	7.89967e+06	6.96044e+06
A6V1F5	ispD	2-C-methyl-D-erythritol 4-phosphate cytidylyltransferase	28	6	31	6	-0.23	0.3	0.23	0.988762	0.952904	0.993028	5	4	6	6	5	5	6	5	5	6	5	6	1.1787e+07	9.93491e+06	1.1285e+07	1.24266e+07	1.33981e+07	1.2601e+07	0.95	9.21	24.81	0.73	21.64	17.21	0.855	1.227	1.17	0.640545	0.608745	0.729397	1.17084e+07	1.18662e+07	1.06046e+07	9.30753e+06	9.45173e+06	1.34738e+07	1.24907e+07
Q9I351	folE2	GTP cyclohydrolase 1 2	42	8	66	6	0.51	0.43	0.27	0.974481	0.867863	0.985392	9	8	8	9	8	8	9	8	9	8	9	9	2.73977e+07	2.98923e+07	2.90348e+07	3.92416e+07	4.45927e+07	3.95029e+07	15.63	16.53	23.96	17.51	24.08	24.02	1.421	1.349	1.21	0.365282	0.303502	0.67613	3.06144e+07	2.45191e+07	3.36174e+07	2.658e+07	3.44522e+07	2.44693e+07	4.44409e+07
Q9I347	prmB	50S ribosomal protein L3 glutamine methyltransferase	25	6	42	6	0.7	0.39	0.63	0.850092	0.925573	0.93493	5	6	7	7	7	4	7	7	7	7	7	7	7.37935e+06	1.5149e+07	1.16388e+07	1.94247e+07	1.90936e+07	1.92981e+07	59.6	26.24	48.78	12.69	15.83	32.94	1.629	1.313	1.545	0.203332	0.44901	0.34518	4.70795e+06	1.15665e+07	1.82773e+07	1.25562e+07	1.66764e+07	8.12294e+06	2.12534e+07
Q9I0K1	nuoA2	NADH-quinone oxidoreductase subunit A 2	20	3	37	3	0.69	0.69	0.71	0.870207	0.628461	0.93493	2	3	3	2	3	3	2	2	2	3	3	2	2.10748e+07	2.16409e+07	2.57425e+07	2.44093e+07	3.018e+07	3.88364e+07	1.11	19.6	9.41	11.88	10.92	18.79	1.611	1.61	1.639	0.214235	0.112719	0.284068	2.09105e+07	2.12403e+07	1.88232e+07	2.48804e+07	2.75158e+07	2.40835e+07	2.65529e+07
Q02GZ2	hisG	ATP phosphoribosyltransferase	74	15	167	15	0.04	-0.06	-0.12	0.99499	0.997515	0.996498	19	17	18	19	18	19	18	17	18	19	17	19	7.33654e+07	6.79371e+07	8.15616e+07	7.20899e+07	8.23361e+07	7.6911e+07	22.26	17.11	34.54	0.6	16.04	15.44	1.029	0.956	0.92	0.972588	0.979575	0.864128	8.5986e+07	6.25973e+07	7.67194e+07	6.01601e+07	6.3566e+07	1.04652e+08	7.23988e+07
Q02K11	zipA	Cell division protein ZipA	63	17	273	17	-0.08	-0.21	-0.03	0.990791	0.979953	0.996538	19	19	19	19	19	19	19	19	17	19	17	19	1.35926e+08	1.2485e+08	1.19823e+08	1.3029e+08	1.34207e+08	1.37966e+08	9.67	9.39	4.62	0.11	4.09	0.01	0.948	0.866	0.98	0.851399	0.721254	0.970651	1.45558e+08	1.26932e+08	1.33434e+08	1.16819e+08	1.15966e+08	1.23807e+08	1.30191e+08
Q9I1K2	PA2271	Acetyltransferase PA2271	37	4	10	4	-0.19	-0.55	-0.23	0.988762	0.713958	0.996498	2	3	4	3	3	4	3	3	3	4	2	2	1.65531e+07	1.20247e+07	1.56117e+07	1.45512e+07	1.80367e+07	1.51455e+07	8.08	12.75	6.83	0.81	26.56	24.98	0.877	0.682	0.852	0.690645	0.15436	0.735187	1.75274e+07	1.5633e+07	1.0985e+07	1.31627e+07	1.63849e+07	1.4875e+07	1.46345e+07
Q02I77	kup	Probable potassium transport system protein kup	4	3	12	3	0.86	0.19	0.83	0.711531	0.990816	0.933957	1	2	2	3	3	1	3	3	3	3	3	3	6.97802e+06	5.58995e+06	7.57172e+06	8.88617e+06	9.32881e+06	9.50224e+06	36.57	6.26	3.55	13.98	15.79	35.52	1.819	1.137	1.776	0.116461	0.804121	0.21332	9.09188e+06	5.35563e+06	5.34764e+06	5.84324e+06	7.76397e+06	7.38423e+06	9.81252e+06
P34002	aroB	3-dehydroquinate synthase	51	16	148	16	-0.34	-0.74	-0.46	0.988762	0.588058	0.96472	16	16	17	17	17	17	16	17	14	16	14	16	7.38994e+07	6.20851e+07	6.31161e+07	6.03893e+07	5.18596e+07	4.93578e+07	3.24	9.77	5.12	1.95	1.19	1.55	0.793	0.599	0.726	0.503234	0.0980365	0.494745	7.22241e+07	7.56135e+07	6.65351e+07	5.79327e+07	6.0869e+07	6.54462e+07	6.12298e+07
Q59637	aceE	Pyruvate dehydrogenase E1 component	72	77	1268	77	-0.26	-0.31	-0.18	0.988762	0.948667	0.996498	91	92	89	92	91	93	86	88	86	91	82	92	2.13857e+09	1.71301e+09	1.94644e+09	1.77671e+09	2.01774e+09	1.9367e+09	24.7	5.26	3.07	7.08	16.85	8.34	0.834	0.806	0.883	0.594527	0.551371	0.794984	2.55128e+09	1.79262e+09	1.65042e+09	1.77797e+09	1.90458e+09	1.98922e+09	1.86799e+09
Q9HW91	pctB	Methyl-accepting chemotaxis protein PctB	58	33	431	9	0.18	-0.73	-0.53	0.988762	0.55142	0.964564	12	11	12	12	12	12	11	12	9	12	10	12	5.19935e+07	5.39625e+07	5.86779e+07	5.33994e+07	4.24789e+07	4.63744e+07	6.27	6.07	26.52	6.85	5.43	10.2	1.133	0.603	0.692	0.768172	0.0865845	0.432868	4.97358e+07	5.43537e+07	5.16948e+07	5.63296e+07	4.85358e+07	7.09392e+07	5.60509e+07
A6VF33	atpG	ATP synthase gamma chain	83	23	324	23	0.06	-0.1	-0.16	0.99499	0.997515	0.996498	25	27	28	27	26	27	26	25	22	23	22	24	3.65518e+08	4.03589e+08	4.33307e+08	4.44923e+08	3.79085e+08	4.3359e+08	9.59	15.55	29.84	7.73	1.58	4.92	1.046	0.936	0.896	0.937912	0.921914	0.819405	3.91207e+08	3.41516e+08	3.61394e+08	4.50711e+08	3.49755e+08	5.36818e+08	4.69949e+08
Q9I3N1	dsbE	Thiol:disulfide interchange protein DsbE	42	8	33	8	-0.24	-0.59	-0.57	0.988762	0.60444	0.9494	6	7	7	6	7	8	7	8	7	8	7	8	2.40958e+07	2.24869e+07	2.9116e+07	2.55812e+07	2.33424e+07	2.20283e+07	32.44	26.78	29.71	2.84	0.89	5.16	0.848	0.664	0.674	0.626029	0.102503	0.399649	3.04349e+07	1.90771e+07	1.8565e+07	2.72373e+07	2.35241e+07	3.60372e+07	2.61007e+07
Q9I321	exsD	Transcriptional antiactivator ExsD	47	14	88	14	-0.54	-0.24	-0.25	0.925351	0.926237	0.993028	14	14	14	14	13	14	14	14	14	13	14	12	4.02042e+07	2.95351e+07	3.09773e+07	2.63978e+07	2.71619e+07	2.535e+07	8.07	7.21	0.67	25.11	14.72	14.51	0.686	0.848	0.839	0.290085	0.475793	0.710989	4.25688e+07	3.7971e+07	3.1082e+07	2.80652e+07	3.08306e+07	3.11247e+07	3.15878e+07
Q51344	asd	Aspartate-semialdehyde dehydrogenase	78	26	306	26	0.12	-0.28	-0.28	0.990791	0.952851	0.985392	29	31	29	29	29	30	27	29	28	28	25	28	1.93289e+08	1.75704e+08	1.89935e+08	1.87968e+08	1.80977e+08	1.65416e+08	13.91	10.1	5.82	5.88	7.25	3.06	1.085	0.822	0.825	0.860155	0.595906	0.684358	2.13339e+08	1.75123e+08	1.88729e+08	1.63578e+08	1.82272e+08	1.97919e+08	1.95957e+08
B7V3U4	rimK	Probable alpha-L-glutamate ligase	14	4	24	4	-0.19	0.07	-0.71	0.988762	0.999194	0.93493	4	4	3	4	3	3	4	4	4	4	3	4	1.61285e+07	1.25061e+07	1.30855e+07	1.3168e+07	1.32922e+07	1.07814e+07	38.95	19.24	3.49	19.75	12.27	2.92	0.879	1.05	0.613	0.69635	0.995231	0.296071	2.13974e+07	1.2157e+07	1.4341e+07	1.0906e+07	1.27665e+07	1.34125e+07	1.51556e+07
Q9HVW9	hisD	Histidinol dehydrogenase	74	27	269	27	-0.22	0.11	0.07	0.988762	0.979953	0.996498	25	26	27	26	24	26	28	26	27	27	26	28	5.92105e+08	4.83458e+08	5.61804e+08	4.88116e+08	5.24263e+08	4.91784e+08	31.75	2.58	16.69	2.26	6.92	5.98	0.86	1.079	1.052	0.653512	0.706815	0.907321	7.44046e+08	4.71192e+08	4.92372e+08	4.74706e+08	4.98988e+08	6.32529e+08	4.95984e+08
Q9I1W8	katE	Catalase HPII	23	14	84	13	0.53	-0.17	-0.91	0.96	0.97449	0.883044	14	13	14	12	15	14	15	14	14	14	14	12	1.98587e+07	3.96394e+07	2.9012e+07	2.82879e+07	3.36069e+07	2.33147e+07	36.78	64.58	51.62	1.35	1.84	8.57	1.446	0.891	0.533	0.341812	0.66977	0.178513	2.59145e+07	1.5218e+07	6.4904e+07	2.42093e+07	4.2538e+07	1.9787e+07	2.85584e+07
Q9HVZ0	gmhA	Phosphoheptose isomerase	87	9	55	9	-0.2	-0.87	-0.84	0.988762	0.194021	0.933957	10	8	8	8	9	9	9	10	9	9	9	9	2.94636e+07	2.96183e+07	3.49732e+07	2.96824e+07	2.21231e+07	7.93175e+06	19.2	19.89	23.71	30.76	55.34	72.47	0.873	0.546	0.56	0.682986	0.0190626	0.214849	3.37765e+07	2.57014e+07	3.41225e+07	2.57087e+07	2.95285e+07	4.14219e+07	2.37968e+07
B7VBN2	arnA	Bifunctional polymyxin resistance protein ArnA	36	17	80	17	0.14	0.74	0.96	0.990791	0.647549	0.841271	12	14	15	12	14	11	13	11	13	12	13	13	1.29857e+07	1.03546e+07	9.01915e+06	1.76879e+07	1.7438e+07	2.07345e+07	53.56	2.49	32.84	5.66	24.41	10.72	1.099	1.67	1.951	0.831834	0.125362	0.148148	8.71709e+06	1.93447e+07	1.05389e+07	1.01735e+07	1.14255e+07	7.11962e+06	1.84104e+07
Q9HVX0	hisC1	Histidinol-phosphate aminotransferase 1	47	15	108	15	-0.01	-0.04	-0.42	0.99499	0.997515	0.96472	14	14	14	14	14	14	14	14	13	12	12	12	4.85368e+08	4.7316e+08	6.08028e+08	4.30022e+08	6.15146e+08	5.01937e+08	30.68	12.19	7.61	6.69	0.77	6.14	0.99	0.976	0.746	0.94345	0.965654	0.532678	6.0509e+08	3.89333e+08	4.33989e+08	5.15867e+08	5.76161e+08	6.41658e+08	4.10142e+08
A6VDR3	hisB	Imidazoleglycerol-phosphate dehydratase	54	8	75	5	0.22	-0.05	-0.3	0.988762	0.997515	0.985392	9	9	9	9	8	8	8	8	7	8	8	9	4.74601e+07	4.4578e+07	4.66458e+07	4.75127e+07	4.5141e+07	3.98763e+07	18.13	12.31	12.48	3.45	12.78	16.28	1.164	0.966	0.812	0.713979	0.941384	0.660058	5.39908e+07	4.17194e+07	4.08522e+07	4.86437e+07	5.09605e+07	4.26963e+07	4.63677e+07
A6VEE1	rph	Ribonuclease PH	38	7	60	7	-0.02	0.32	0.27	0.99499	0.925573	0.985392	4	7	6	6	5	6	6	8	7	5	6	8	3.45428e+07	3.29216e+07	3.53923e+07	4.56584e+07	4.41087e+07	4.79184e+07	16.81	10.4	14.93	9.06	1.52	10.04	0.986	1.247	1.204	0.93586	0.429202	0.684374	3.89257e+07	3.06534e+07	3.54387e+07	3.05832e+07	3.18333e+07	3.93493e+07	4.86835e+07
G3XCX7	pilP	Type IV pilus inner membrane component PilP	24	4	26	4	0.24	0.43	0.29	0.988762	0.867863	0.985392	4	4	4	3	4	4	4	4	4	4	3	4	3.71119e+07	3.04864e+07	4.52276e+07	4.85803e+07	4.42717e+07	4.85951e+07	18.68	6.74	30.61	9.54	23.78	27.65	1.181	1.347	1.221	0.684416	0.303694	0.661467	4.23856e+07	3.24943e+07	2.90659e+07	3.19764e+07	5.63542e+07	3.62979e+07	5.19749e+07
Q02V45	trpA	Tryptophan synthase alpha chain	54	9	71	9	0.25	0.19	0.46	0.988762	0.97668	0.96472	9	9	9	9	8	8	9	9	8	9	8	9	2.97136e+07	2.55206e+07	2.85658e+07	3.27326e+07	3.67907e+07	3.99658e+07	29.8	3.8	3.3	18.69	5.17	11.12	1.189	1.138	1.371	0.670975	0.677716	0.491727	3.67999e+07	2.39918e+07	2.48442e+07	2.62153e+07	2.79077e+07	2.92395e+07	3.73866e+07
B7UYK0	purT	Formate-dependent phosphoribosylglycinamide formyltransferase	73	25	233	25	-0.14	-0.39	-0.47	0.988762	0.925573	0.96472	26	26	24	26	23	26	24	25	25	25	25	24	1.70444e+08	1.63354e+08	1.5056e+08	1.49073e+08	1.31613e+08	1.24356e+08	5.35	6.14	8.07	0.98	3.36	6.4	0.909	0.763	0.722	0.762988	0.43777	0.488899	1.64114e+08	1.77019e+08	1.70606e+08	1.5641e+08	1.59416e+08	1.42196e+08	1.48045e+08
A6UZ84	plsY	Glycerol-3-phosphate acyltransferase	19	3	18	3	0.38	-0.09	-0.17	0.988762	0.979953	0.996498	3	2	3	3	2	3	3	3	3	3	3	3	1.42645e+06	1.901e+06	1.92192e+06	1.86494e+06	1.75819e+06	1.84298e+06	0.22	22.52	4.26	15.02	16.12	36.65	1.305	0.942	0.89	0.499313	0.704945	0.801102	1.42428e+06	1.42863e+06	2.2322e+06	1.61894e+06	1.98078e+06	1.86481e+06	2.0747e+06
Q02G19	hemH	Ferrochelatase	36	11	58	11	0.13	0.36	0.33	0.990791	0.925573	0.981621	9	10	9	10	9	9	9	10	9	10	10	9	2.33883e+07	2.04764e+07	1.84431e+07	2.57031e+07	2.69602e+07	2.68026e+07	27.85	5.05	12.15	5.98	18.6	18.07	1.096	1.281	1.254	0.838629	0.462512	0.621025	2.85531e+07	1.91578e+07	1.97582e+07	2.12207e+07	2.01021e+07	1.6921e+07	2.68141e+07
Q02FX9	ilvC	Ketol-acid reductoisomerase (NADP(+))	88	31	775	31	-0.08	-0.16	-0.1	0.990791	0.990983	0.996498	37	37	37	37	37	37	37	36	37	37	34	37	8.38002e+08	8.30759e+08	8.0006e+08	7.44556e+08	8.0069e+08	7.87528e+08	5.57	0.41	11.22	4.99	3.66	0.43	0.949	0.898	0.932	0.853279	0.81454	0.884935	8.05603e+08	8.71704e+08	8.33177e+08	8.28348e+08	8.6629e+08	7.38893e+08	7.71283e+08
Q51366	gmd	GDP-mannose 4,6-dehydratase	68	16	91	16	0.11	0.17	-0.05	0.990791	0.952904	0.996498	15	14	14	15	14	15	14	13	13	13	13	12	6.80674e+07	6.41647e+07	7.03323e+07	6.59433e+07	7.23369e+07	6.75212e+07	30.56	4.91	15.07	7.64	9.17	16.51	1.076	1.128	0.967	0.877657	0.599235	0.948707	8.4782e+07	5.4648e+07	6.64326e+07	6.19743e+07	7.82737e+07	6.31966e+07	6.96089e+07
Q9I1M0	bkdB	Lipoamide acyltransferase component of branched-chain alpha-keto acid dehydrogenase complex	48	23	424	23	-0.22	-0.39	-0.14	0.988762	0.925573	0.996498	29	28	30	29	29	29	28	28	28	28	25	27	4.38101e+08	4.36122e+08	4.37067e+08	3.82561e+08	4.3775e+08	4.17685e+08	23.74	9.08	2.86	3.04	19.14	7.29	0.856	0.763	0.907	0.64359	0.437616	0.839025	5.19008e+08	3.69806e+08	4.65088e+08	4.08961e+08	4.45988e+08	4.28326e+08	3.90879e+08
Q51426	ruvB	Holliday junction ATP-dependent DNA helicase RuvB	54	15	74	15	-0.18	-0.53	-0.34	0.988762	0.733487	0.980784	12	13	13	14	12	14	12	13	10	12	10	13	1.72509e+07	1.54994e+07	1.58685e+07	1.4194e+07	1.43616e+07	1.32656e+07	27.21	8.24	33.56	3.02	26.05	18.16	0.885	0.691	0.788	0.7085	0.16883	0.613321	2.09622e+07	1.41966e+07	1.64305e+07	1.46211e+07	1.24583e+07	2.02121e+07	1.38939e+07
Q02TR6	bioB	Biotin synthase	35	7	16	7	0.47	0.1	0.24	0.985868	0.997515	0.993028	5	6	6	6	6	7	6	6	6	6	6	6	2.17397e+06	3.01456e+06	2.62194e+06	3.07861e+06	3.00015e+06	2.82818e+06	27.88	0.36	56.57	18.96	4.16	14.6	1.39	1.074	1.179	0.398436	0.978558	0.714353	2.65462e+06	1.78035e+06	3.02227e+06	3.00686e+06	1.71644e+06	4.00512e+06	2.69016e+06
Q9I244	fusB	Elongation factor G 2	63	37	1083	24	0.86	0.64	0.52	0.716358	0.616724	0.96472	17	21	22	22	21	17	21	21	22	22	23	22	5.48942e+07	6.59986e+07	5.68784e+07	9.14657e+07	1.02984e+08	9.77387e+07	5.53	20.39	43.97	6.1	11.74	20.26	1.809	1.56	1.429	0.119766	0.108183	0.437447	5.27875e+07	5.7085e+07	7.63108e+07	5.708e+07	7.84493e+07	4.12387e+07	9.55022e+07
Q02PT4	leuC	3-isopropylmalate dehydratase large subunit	41	13	89	13	-0.15	0.09	-0.06	0.988762	0.994582	0.996498	12	12	12	11	12	10	11	11	12	11	11	12	4.09563e+07	3.18999e+07	3.62776e+07	3.59458e+07	3.85517e+07	3.79758e+07	18.09	8.58	8.29	18.19	16.71	10.75	0.903	1.064	0.958	0.750261	0.83975	0.931719	4.65762e+07	3.60145e+07	3.38966e+07	3.00207e+07	3.84697e+07	3.42104e+07	4.09076e+07
Q02SL4	ribA	GTP cyclohydrolase-2	41	7	48	7	-0.45	0.13	-0.12	0.977713	0.991939	0.996498	8	7	8	8	8	7	7	8	6	6	6	8	3.64822e+07	3.4312e+07	2.24062e+07	2.09909e+07	2.27953e+07	2.32147e+07	8.7	14.63	22.92	1.07	20.33	2.1	0.731	1.097	0.922	0.375223	0.824333	0.867924	3.43036e+07	3.87992e+07	3.80658e+07	3.09284e+07	1.9026e+07	2.63868e+07	2.11504e+07
P24562	PA0394	Pyridoxal phosphate homeostasis protein	38	7	37	7	-0.25	-0.24	-0.78	0.988762	0.925573	0.93493	7	7	7	7	7	7	6	6	7	7	7	5	1.5147e+07	1.35988e+07	1.37277e+07	1.13876e+07	1.20577e+07	9.385e+06	12.75	9.21	38.14	6.32	6.38	8.43	0.839	0.844	0.583	0.605434	0.469334	0.248926	1.65802e+07	1.38377e+07	1.45155e+07	1.27399e+07	1.04116e+07	1.81e+07	1.19084e+07
P30819	nadC	Nicotinate-nucleotide pyrophosphorylase [carboxylating]	56	14	111	14	-0.47	-0.3	-0.53	0.971867	0.948667	0.964564	14	14	14	14	14	14	13	13	13	14	12	13	2.79147e+08	2.45435e+08	2.57457e+08	2.08703e+08	2.47464e+08	2.11913e+08	2.74	1.14	5.54	12.93	21.09	9.42	0.723	0.81	0.692	0.359112	0.56367	0.432884	2.73791e+08	2.84607e+08	2.47417e+08	2.43469e+08	2.67747e+08	2.47562e+08	2.28735e+08
A6UZJ1	rplB	50S ribosomal protein L2	72	29	792	29	-0.31	0.29	0.35	0.988762	0.925573	0.972901	34	35	35	35	34	35	34	34	34	34	33	35	3.39235e+09	2.61851e+09	2.93186e+09	2.8805e+09	3.60428e+09	3.50827e+09	12.28	11.4	16.93	1.93	14.33	1.57	0.809	1.22	1.274	0.53904	0.432267	0.597465	3.70091e+09	3.10952e+09	2.41524e+09	2.83888e+09	3.3065e+09	2.59966e+09	2.84151e+09
P55218	metZ	O-succinylhomoserine sulfhydrylase	50	17	134	17	-0.02	0	-0.08	0.99499	0.997515	0.996498	17	17	17	17	17	17	17	16	17	16	16	16	1.01631e+08	9.13839e+07	9.70875e+07	9.54501e+07	1.01597e+08	1.00209e+08	11.96	2.12	10.77	3.81	1.82	0.01	0.988	1.002	0.949	0.940043	0.897082	0.916094	1.10626e+08	9.33682e+07	9.27629e+07	9.00254e+07	8.99532e+07	1.04788e+08	9.29104e+07
Q9HWC1	coaX	Type III pantothenate kinase	38	6	55	6	0.09	0.18	-0.04	0.990791	0.979353	0.996498	6	5	6	6	5	6	6	6	6	5	6	6	2.85383e+07	3.33138e+07	2.37437e+07	4.18715e+07	3.38993e+07	3.81959e+07	29.09	25.13	39.15	5.66	13.92	6.81	1.068	1.13	0.974	0.89402	0.697206	0.960363	2.3164e+07	3.51593e+07	2.78366e+07	3.98687e+07	3.15486e+07	1.78696e+07	4.02273e+07
Q9I7A9	rsmB	Ribosomal RNA small subunit methyltransferase B	32	11	74	11	-0.26	-0.18	-0.25	0.988762	0.948667	0.993028	12	10	11	11	12	11	12	12	12	12	11	12	2.74881e+07	2.25847e+07	2.5129e+07	2.34256e+07	2.17025e+07	2.04841e+07	17.44	0.3	5.2	3.73	16.29	3.51	0.836	0.881	0.839	0.597878	0.541495	0.710422	3.11143e+07	2.42845e+07	2.25367e+07	2.26327e+07	2.42212e+07	2.60708e+07	2.40519e+07
Q9HWH8	nmoR	HTH-type transcriptional regulator NmoR	7	2	8	2	0.33	-0.09	-0.38	0.988762	0.979953	0.966207	2	2	2	2	2	2	2	2	2	2	2	2	601052	531876	617554	645471	560197	613159	43.52	22.32	53.78	9.16	32.58	21.62	1.254	0.937	0.771	0.57063	0.711542	0.566797	826106	437309	453609	623647	413811	921612	604917
Q02PX7	ubiG	Ubiquinone biosynthesis O-methyltransferase	63	14	230	14	-0.27	-0.75	-0.64	0.988762	0.611744	0.93493	15	16	15	16	15	16	13	15	14	15	14	15	1.21307e+08	1.20146e+08	1.23082e+08	9.57197e+07	8.56863e+07	8.96414e+07	4.15	1.64	23.1	4.3	3.84	3.88	0.828	0.593	0.641	0.581286	0.106253	0.342433	1.24921e+08	1.17797e+08	1.18762e+08	1.21546e+08	1.04376e+08	1.45141e+08	9.86741e+07
Q9I0L7	clpS	ATP-dependent Clp protease adapter protein ClpS	19	2	8	2	-0.29	-0.37	-0.54	0.988762	0.90109	0.96472	2	2	2	2	2	1	1	2	2	2	1	2	3.04378e+06	3.21028e+06	3.18078e+06	2.97308e+06	2.75664e+06	2.45966e+06	22.01	1.91	20.32	3.3	8.23	1.1	0.817	0.775	0.689	0.557491	0.34564	0.440126	2.60179e+06	3.56087e+06	3.16731e+06	3.25385e+06	3.67604e+06	2.75224e+06	2.90457e+06
Q9I576	hpd	4-hydroxyphenylpyruvate dioxygenase	92	32	921	32	-0.01	0.04	0.19	0.99499	0.991939	0.996498	37	40	40	40	39	39	37	39	35	39	34	40	1.28771e+09	1.19702e+09	1.36166e+09	1.34993e+09	1.56341e+09	1.42655e+09	18.12	0.61	4.25	1.15	18.08	10.18	0.995	1.027	1.144	0.955757	0.831925	0.766309	1.46482e+09	1.13201e+09	1.1919e+09	1.20217e+09	1.40321e+09	1.32134e+09	1.36097e+09
P38108	mucB	Sigma factor AlgU regulatory protein MucB	65	20	235	20	-0.21	-0.1	0.04	0.988762	0.997515	0.996498	19	18	20	19	19	19	19	20	19	20	18	19	1.96557e+08	1.53578e+08	1.7924e+08	1.69638e+08	1.76625e+08	1.82688e+08	24.73	7.71	6.02	0.54	6.24	0.57	0.863	0.935	1.025	0.659318	0.921736	0.950819	2.3454e+08	1.64726e+08	1.62188e+08	1.45425e+08	1.87045e+08	1.7176e+08	1.68987e+08
Q9I4X0	mvfR	Multiple virulence factor regulator MvfR	13	3	12	3	0.84	0.69	0.77	0.741441	0.808881	0.93493	3	2	2	2	3	3	3	1	3	2	3	3	1.10252e+06	796575	1.08459e+06	2.05716e+06	2.08091e+06	2.12848e+06	27.62	20.13	30.39	18.12	9.02	2.42	1.786	1.614	1.707	0.128339	0.24538	0.26767	1.34375e+06	904599	690234	919300	871871	1.3492e+06	2.34003e+06
Q9HZ55	rluB	Ribosomal large subunit pseudouridine synthase B	55	17	140	17	0.95	0.61	0.62	0.597155	0.647549	0.93493	15	19	19	19	18	9	19	19	18	18	19	19	3.93205e+07	6.3361e+07	5.33564e+07	9.34518e+07	9.55209e+07	9.93893e+07	43.58	0.24	44.32	6.44	3.73	31.56	1.932	1.526	1.535	0.0830126	0.125652	0.352623	2.85946e+07	5.40697e+07	6.34684e+07	6.32539e+07	7.37954e+07	3.85784e+07	9.78111e+07
Q9HWD7	rplW	50S ribosomal protein L23	80	14	239	14	0.03	0.11	0.31	0.995815	0.979953	0.983815	14	14	14	14	14	14	14	14	14	14	12	13	1.3322e+09	1.15842e+09	1.27828e+09	1.43319e+09	1.71681e+09	1.69632e+09	4.67	11.35	21.61	1.3	3.85	0.03	1.022	1.077	1.238	0.987919	0.710605	0.640982	1.37694e+09	1.28892e+09	1.06893e+09	1.2554e+09	1.49114e+09	1.09581e+09	1.44637e+09
B7VB85	glnS	Glutamine--tRNA ligase	68	45	499	33	-0.27	0.29	0.34	0.988762	0.925573	0.978517	47	49	50	49	49	49	47	48	46	47	46	49	5.64071e+08	4.42339e+08	4.87323e+08	5.11405e+08	5.89741e+08	5.9465e+08	28.85	3.05	1.59	3.27	16.64	7.14	0.831	1.224	1.264	0.58874	0.424915	0.608855	6.93736e+08	4.58641e+08	4.32898e+08	4.51986e+08	4.92817e+08	4.81891e+08	5.23362e+08
A4XSC0	Pmen_1471	Probable periplasmic serine endoprotease DegP-like	9	3	61	3	-0.25	-0.84	-0.13	0.988762	0.489164	0.996498	3	3	3	3	3	3	3	3	3	3	3	3	1.07883e+08	9.51977e+07	9.79409e+07	9.01418e+07	1.04796e+08	8.79117e+07	11.47	28.28	1.85	11.12	9.38	14.61	0.839	0.56	0.915	0.606015	0.070445	0.854881	1.1702e+08	9.94594e+07	1.1659e+08	7.77305e+07	9.92295e+07	9.66691e+07	9.75345e+07
Q02K94	fabB	3-oxoacyl-[acyl-carrier-protein] synthase 1	79	27	741	27	-0.16	-0.66	-0.38	0.988762	0.729233	0.966207	38	38	37	38	37	37	36	37	34	36	32	36	4.06849e+08	3.47901e+08	4.59494e+08	3.42169e+08	3.79085e+08	3.49761e+08	27.71	12.03	35.97	9.4	14.74	14.18	0.894	0.633	0.77	0.730097	0.161288	0.579101	4.96171e+08	3.33607e+08	3.78867e+08	3.19465e+08	3.54282e+08	5.9595e+08	3.65713e+08
B7UYA0	ackA	Acetate kinase	55	15	141	4	-0.35	-0.84	-0.36	0.988762	0.489164	0.972813	14	15	15	14	14	15	13	14	15	14	13	15	9.61874e+07	8.55196e+07	8.56989e+07	6.78592e+07	6.22191e+07	5.91601e+07	22.58	10.86	16.38	0.93	7.31	8.11	0.786	0.56	0.779	0.489461	0.070345	0.596024	1.12996e+08	8.18794e+07	7.91837e+07	9.23624e+07	7.62878e+07	9.62709e+07	6.83088e+07
Q9I6B7	mtgA	Biosynthetic peptidoglycan transglycosylase	22	4	22	4	-0.04	0.06	0.01	0.990791	0.997515	0.996538	3	3	3	3	3	3	3	3	3	3	3	3	3.49404e+06	3.27979e+06	3.55183e+06	3.47943e+06	3.70094e+06	3.83971e+06	1.33	15.86	4.82	7.21	18.38	19.01	0.973	1.045	1.006	0.907276	0.955446	0.976864	3.46142e+06	3.52696e+06	2.93041e+06	3.67082e+06	3.43277e+06	3.67502e+06	3.66163e+06
Q9HUJ8	parE	DNA topoisomerase 4 subunit B	45	27	234	27	0.21	0.33	0.28	0.988762	0.915306	0.985392	28	27	28	28	28	29	27	26	25	28	27	27	1.62115e+08	1.87873e+08	1.51332e+08	2.41183e+08	2.35251e+08	2.38797e+08	25.08	5.97	46.97	6.31	4.78	25.3	1.16	1.257	1.216	0.720979	0.374935	0.668897	1.35517e+08	1.93934e+08	1.95986e+08	1.80097e+08	2.13733e+08	1.07149e+08	2.52191e+08
Q9HXH0	valS	Valine--tRNA ligase	54	48	432	48	0.17	0.03	-0.1	0.990755	0.99743	0.996498	52	53	52	52	51	50	52	51	50	52	51	49	3.011e+08	2.71408e+08	2.81523e+08	3.22456e+08	3.06018e+08	2.98702e+08	11.09	3.6	15.14	5.21	8.48	10.1	1.129	1.018	0.933	0.777142	0.854773	0.886536	3.25722e+08	2.78339e+08	2.64582e+08	2.78411e+08	3.13456e+08	2.52843e+08	3.34561e+08
Q9I3K7	moaA2	GTP 3',8-cyclase 2	10	4	8	4	0.71	0.47	0.64	0.839697	0.922347	0.93493	3	3	4	4	4	4	4	4	4	4	4	4	4.61624e+06	4.30713e+06	5.08054e+06	6.24285e+06	5.4522e+06	5.71e+06	31.61	20.63	9.87	4.54	9.01	24.75	1.64	1.382	1.556	0.196557	0.416464	0.349005	5.79477e+06	3.6774e+06	3.71865e+06	4.98873e+06	5.44844e+06	4.73748e+06	6.44648e+06
A0A0H2ZKA1	tis1	Immune protein Tis1	48	4	21	4	-0.25	0.63	0.35	0.988762	0.808881	0.967725	1	3	1	2	4		4	4	2	3	3	3	3.68364e+06	2.77883e+06	7.11121e+06	9.57598e+06	7.0926e+06	8.25458e+06	59.6	0.74	5.55	17.15	43.05	29.27	0.838	1.549	1.278	0.604356	0.240189	0.587765	2.35007e+06	5.77395e+06	2.76425e+06	2.79349e+06	6.83759e+06	7.39578e+06	8.47735e+06
B7UV14	hflD	High frequency lysogenization protein HflD homolog	60	9	45	9	-0.35	-0.38	-0.2	0.988762	0.870866	0.996498	8	7	8	8	8	8	7	7	9	8	8	8	1.26156e+07	1.09938e+07	1.16143e+07	7.32917e+06	9.06384e+06	7.68437e+06	36.9	26.36	44.25	18.29	7.19	33.12	0.786	0.771	0.873	0.488433	0.305135	0.774901	1.64775e+07	9.65881e+06	1.32753e+07	9.10443e+06	8.40192e+06	1.60548e+07	8.34699e+06
P43903	qor	Quinone oxidoreductase	78	21	246	21	0.19	0.34	0.16	0.988762	0.910004	0.996498	21	20	21	20	20	20	21	21	21	21	21	20	1.63412e+08	1.40759e+08	1.46817e+08	1.77464e+08	1.88599e+08	1.79693e+08	11.97	15.97	14.35	10.85	11.24	14.83	1.142	1.266	1.12	0.752863	0.363198	0.802012	1.77882e+08	1.5012e+08	1.57668e+08	1.25663e+08	1.62552e+08	1.32604e+08	1.91645e+08
A6UZL1	rpsK	30S ribosomal protein S11	88	14	541	14	-0.13	0.01	0.19	0.990755	0.997515	0.996498	10	11	11	11	11	11	10	11	10	11	9	11	1.44459e+09	1.32067e+09	1.3232e+09	1.51084e+09	1.75077e+09	1.77788e+09	15.01	2.32	33.14	2.14	3.65	1.7	0.915	1.007	1.145	0.777595	0.882022	0.765376	1.29859e+09	1.60702e+09	1.29922e+09	1.34248e+09	1.68006e+09	1.04214e+09	1.53382e+09
Q9I6F1	thyA	Thymidylate synthase	36	10	70	10	0.36	0.24	0.48	0.988762	0.948667	0.96472	9	9	10	10	10	10	9	9	10	10	8	10	3.31244e+07	3.1219e+07	3.29922e+07	4.60591e+07	4.67691e+07	4.43026e+07	18.01	11.32	24.55	12.66	23.49	34.28	1.286	1.182	1.397	0.525514	0.551216	0.466886	3.76487e+07	2.91439e+07	3.38274e+07	2.88117e+07	3.93172e+07	2.76846e+07	5.03844e+07
Q00517	xcpW	Type II secretion system protein J	34	4	11	4	0.25	-0.33	0.07	0.988762	0.915306	0.996498	3	3	3	3	3	3	3	3	3	3	3	2	1.87219e+06	1.8835e+06	2.15704e+06	2.11132e+06	2.02089e+06	2.16347e+06	20.78	13.72	6.47	9.18	15.51	17.01	1.191	0.794	1.053	0.668426	0.374052	0.912747	2.17085e+06	1.61462e+06	1.70884e+06	2.07602e+06	2.06054e+06	2.25806e+06	2.25317e+06
Q02PG5	gap2	Glyceraldehyde-3-phosphate dehydrogenase-like protein	72	43	1014	43	-0.16	-0.01	0.04	0.988762	0.997515	0.996498	51	52	53	52	53	52	53	53	52	51	50	54	1.68179e+09	1.54938e+09	1.6442e+09	1.61627e+09	1.80013e+09	1.76009e+09	21.21	0.06	15.57	5.38	13.6	15	0.892	0.995	1.029	0.725276	0.915124	0.945453	1.95607e+09	1.44596e+09	1.54873e+09	1.55003e+09	1.8364e+09	1.47212e+09	1.67899e+09
Q9HXE2	dauR	Transcriptional regulator DauR	25	4	11	4	0.14	0.12	-0.11	0.990791	0.997515	0.996498	4	4	3	3	4	4	4	4	4	4	4	4	1.80131e+06	1.29258e+06	1.97113e+06	1.98445e+06	2.07219e+06	2.03275e+06	13.05	28.18	19.16	20.28	28.83	38.71	1.104	1.088	0.925	0.822051	0.966737	0.867986	1.97598e+06	1.64207e+06	1.58182e+06	1.05622e+06	1.71992e+06	2.25904e+06	2.29277e+06
A6V2Y8	nadK	NAD kinase	49	9	45	9	0.64	0.23	0.22	0.893298	0.948667	0.996498	6	8	9	10	9	5	10	9	9	10	9	9	3.05965e+07	4.0501e+07	3.29606e+07	6.4166e+07	6.58421e+07	6.49587e+07	33.44	9.35	33.04	7.9	7.76	15.62	1.561	1.175	1.163	0.247256	0.532822	0.739052	2.40433e+07	3.89358e+07	4.32738e+07	3.7906e+07	4.18192e+07	2.59785e+07	6.78563e+07
Q9HYH1	PA3435	Uncharacterized protein PA3435	70	6	54	6	-0.29	0.15	-0.63	0.988762	0.990983	0.93493	5	5	5	5	5	4	4	4	5	5	4	5	3.62317e+07	2.66441e+07	2.7979e+07	2.36457e+07	2.52781e+07	2.2242e+07	18.71	28.63	1.73	3.73	24.2	32.98	0.816	1.107	0.646	0.553593	0.812969	0.351353	4.13899e+07	3.17163e+07	3.27155e+07	2.16994e+07	2.76396e+07	2.83227e+07	2.42777e+07
Q9I0M6	serS	Serine--tRNA ligase	83	32	414	32	0.02	0.12	0.18	0.999376	0.97668	0.996498	34	36	35	36	34	36	35	34	31	35	31	35	3.0854e+08	2.48305e+08	2.61811e+08	2.86086e+08	2.96379e+08	2.96434e+08	22.24	8.51	4.28	5.45	15.66	2.85	1.014	1.088	1.131	0.996238	0.686126	0.785655	3.61553e+08	2.633e+08	2.63729e+08	2.33783e+08	2.69862e+08	2.54e+08	2.9733e+08
Q9X2T1	trxA	Thioredoxin	82	15	340	15	-0.88	-0.85	-0.37	0.61986	0.470064	0.969793	19	20	20	20	20	19	19	20	17	20	17	20	3.25497e+08	2.53253e+08	2.92799e+08	2.71723e+08	2.50611e+08	2.29343e+08	4.49	12.53	19.06	5.28	1.05	3.47	0.543	0.555	0.776	0.0914502	0.066218	0.589892	3.15332e+08	3.3599e+08	2.76788e+08	2.3172e+08	2.55663e+08	3.35328e+08	2.61763e+08
B7UV78	selU	tRNA 2-selenouridine synthase	33	10	67	10	-0.07	-0.11	-0.18	0.990791	0.97668	0.996498	8	9	10	8	8	9	8	9	8	8	8	8	1.43221e+07	1.29064e+07	1.33618e+07	1.12831e+07	1.02172e+07	9.41457e+06	19.94	3.94	3.94	2.66	11.93	13.1	0.95	0.93	0.88	0.855366	0.685645	0.789782	1.65069e+07	1.24265e+07	1.32715e+07	1.25513e+07	1.29944e+07	1.37395e+07	1.14975e+07
Q02TB2	speD	S-adenosylmethionine decarboxylase proenzyme	51	7	46	7	0.42	0.06	0.02	0.988762	0.997515	0.996538	6	5	7	7	7	5	6	6	7	6	6	7	9.25461e+06	9.56027e+06	1.19762e+07	1.28501e+07	1.13889e+07	1.12078e+07	7.95	11.83	11.55	15.86	20.15	32.3	1.335	1.043	1.017	0.461597	0.980957	0.964821	8.74801e+06	9.79055e+06	1.03967e+07	8.79114e+06	1.29977e+07	1.1035e+07	1.43819e+07
B7VB62	rnhA	Ribonuclease H	43	6	30	6	-0.39	0.16	0.05	0.988762	0.994912	0.996498	6	4	4	5	5	6	5	6	6	6	6	6	1.81376e+07	1.39381e+07	1.40796e+07	1.48013e+07	1.53107e+07	1.4062e+07	11.5	0.97	3.42	1.57	11.68	1.67	0.763	1.117	1.039	0.439478	0.842707	0.928911	1.96775e+07	1.67182e+07	1.3843e+07	1.40339e+07	1.37433e+07	1.44241e+07	1.49667e+07
Q9HTK9	alkT	Rubredoxin-NAD(+) reductase	72	19	181	19	0.31	0.14	0.04	0.988762	0.97668	0.996498	18	18	16	16	17	19	18	19	18	18	15	18	5.36947e+07	5.0457e+07	5.40624e+07	6.37505e+07	6.2014e+07	5.72881e+07	9.45	13.13	2.07	1.35	3.17	1.16	1.236	1.105	1.027	0.597655	0.678089	0.948083	5.74095e+07	5.02203e+07	5.53804e+07	4.59713e+07	5.32761e+07	5.48603e+07	6.31444e+07
A6V3C8	rpmF	50S ribosomal protein L32	73	9	211	9	-0.09	0.08	0.16	0.990791	0.979953	0.996498	8	9	8	9	8	8	7	8	7	7	7	7	8.71495e+08	6.56822e+08	7.07625e+08	7.82711e+08	8.87353e+08	8.77199e+08	15.72	18.17	33.2	0.64	5.82	1.85	0.941	1.055	1.115	0.836041	0.763195	0.809367	7.79442e+08	9.7442e+08	5.77217e+08	7.47406e+08	8.98893e+08	5.57055e+08	7.79188e+08
Q02U23	metXS	Homoserine O-succinyltransferase	44	11	47	11	0.48	-0.17	-0.04	0.985868	0.952851	0.996498	10	10	11	11	10	11	11	10	9	9	10	10	1.38141e+07	1.51857e+07	1.6047e+07	1.58188e+07	1.40553e+07	1.43269e+07	26.41	1.57	10.61	3.33	18.13	11.6	1.396	0.89	0.973	0.391901	0.582604	0.958319	1.66879e+07	1.14351e+07	1.53548e+07	1.50184e+07	1.48854e+07	1.72991e+07	1.61958e+07
B7V5H1	xerC	Tyrosine recombinase XerC	15	4	20	4	0.18	0.61	0.43	0.988762	0.867863	0.96472	4	4	3	3	4	4	4	4	4	4	4	4	2.2711e+06	1.66374e+06	2.1129e+06	2.45912e+06	2.6616e+06	2.62327e+06	38.56	4.78	9	16.57	31.42	12.6	1.134	1.53	1.347	0.766914	0.29521	0.518041	3.00414e+06	1.71693e+06	1.72094e+06	1.60844e+06	1.98251e+06	2.25186e+06	2.76622e+06
P26993	exsA	HTH-type transcriptional regulator ExsA	17	5	21	5	0.34	0.13	0.45	0.988762	0.997515	0.96472	2	5	5	4	5	2	5	5	5	5	5	5	5.52733e+06	5.87481e+06	5.17033e+06	6.99839e+06	6.57131e+06	7.54559e+06	30.1	12.95	47.75	42.86	1.07	57.79	1.27	1.097	1.363	0.54811	0.922917	0.506287	4.45309e+06	6.86072e+06	6.43997e+06	5.35925e+06	7.34754e+06	3.63827e+06	9.5696e+06
Q02TB1	coq7	3-demethoxyubiquinol 3-hydroxylase	72	12	99	12	-0.02	-0.32	-0.34	0.99499	0.925573	0.981621	10	12	12	12	11	12	10	10	7	9	7	9	5.63272e+07	5.68153e+07	4.97386e+07	5.43842e+07	3.52784e+07	3.4145e+07	24.74	9.61	3.32	5.5	8.2	3.45	0.983	0.799	0.789	0.929483	0.472493	0.614634	4.72022e+07	6.72162e+07	6.08149e+07	5.30787e+07	5.09192e+07	4.85854e+07	5.23077e+07
Q9I3M9	cycH	Cytochrome c-type biogenesis protein CycH	69	22	203	22	-0.14	-0.07	-0.16	0.988762	0.997515	0.996498	23	23	23	23	23	23	23	23	21	23	20	23	1.04078e+08	8.8406e+07	1.01743e+08	9.20171e+07	9.05717e+07	8.99601e+07	10.16	24.15	20.69	0.64	6.35	8.42	0.907	0.954	0.898	0.75926	0.973774	0.822702	1.11843e+08	9.68513e+07	7.44047e+07	1.05042e+08	8.78028e+07	1.17896e+08	9.2436e+07
Q59653	pyrB	Aspartate carbamoyltransferase	68	20	165	20	-0.11	-0.15	-0.02	0.990791	0.991939	0.996538	19	21	21	21	21	19	20	21	18	20	19	20	1.07156e+08	8.72378e+07	9.73488e+07	9.94263e+07	1.08238e+08	9.75901e+07	20.37	8.67	13.65	5.42	10.82	19.79	0.923	0.901	0.984	0.796579	0.823285	0.978296	1.23883e+08	9.26874e+07	8.20442e+07	9.27603e+07	1.07245e+08	8.83656e+07	1.03315e+08
Q02E05	ubiC	Probable chorismate pyruvate-lyase	67	10	50	10	-0.32	0.15	-0.01	0.988762	0.997515	0.998304	8	9	7	7	7	9	6	8	7	8	6	7	2.28098e+07	1.51968e+07	1.17494e+07	1.05301e+07	1.19064e+07	1.16147e+07	2.18	5.16	29.18	1.34	12.87	13	0.8	1.11	0.992	0.518049	0.858154	0.992474	2.24612e+07	2.31639e+07	1.57612e+07	1.46525e+07	9.53016e+06	1.44855e+07	1.04307e+07
[truncated: 39 more columns]
