# Supplementary material for: Protein Interaction Networks of Catalytically Active and Catalytically Inactive PqsE in Pseudomonas aeruginosa
Source: mBio. 2022 Sep 8;13(5):e01559-22. doi: 10.1128/mbio.01559-22 (PMC9600345; doi:10.1128/mbio.01559-22)
Supplement: TABLE S5 [file mbio.01559-22-s0008.xlsx]

## Sheet: Table S5 - PqsE interactors
Protein	log2FoldChange wildtype GFP/ΔrhlR GFP	log2FoldChange wildtype PqsE(WT)/ΔrhlR PqsE(WT)	log2FoldChange wildtype PqsE(D73A)/ΔrhlR PqsE(D73A)	Abundance Ratio Adj. P-Value: (wildtype, GFP) / (∆rhlR, GFP)	Abundance Ratio Adj. P-Value: (wildtype, PqsE(WT)) / (∆rhlR, PqsE(WT))	Abundance Ratio Adj. P-Value: (wildtype, PqsE(D73A)) / (∆rhlR, PqsE(D73A))
rhlR	4.64	5.01	4.28	5.18372e-16	5.13743e-12	9.90319e-14
gcvH2	0.77	0.15	-0.16	0.419996	0.996498	0.988762
betB	0.74	1.04	0.73	0.475006	0.768123	0.833151
apeB	0.57	0.17	0.27	0.731203	0.996498	0.988762
dadA1	0.56	0.75	0.38	0.721212	0.93493	0.988762
folE2	0.43	0.27	0.51	0.867863	0.985392	0.974481
ybeY	0.3	-0.33	-0.17	0.962313	0.983752	0.988762
oprF	0.3	-0.18	-0.85	0.922347	0.996498	0.664261
pagL	0.29	0.64	-0.51	0.925573	0.93493	0.947355
gpsA	0.2	-0.37	-0.17	0.948667	0.966207	0.988762
dxs	0.18	-0.08	-0.09	0.952851	0.996498	0.990791
serS	0.12	0.18	0.02	0.97668	0.996498	0.999376
tolB	0.07	0.57	0.53	0.979953	0.948656	0.961309
potA	0.05	1.89	1.01	0.997515	0.111377	0.53957
mexB	0.03	0.93	0.99	0.99743	0.877771	0.545568
groS	-0.01	0.22	-0.28	0.997515	0.996498	0.988762
murC	-0.05	0.33	0.31	0.997567	0.981621	0.988762
glyS	-0.05	-0.65	-0.45	0.999194	0.93493	0.977713
acnA	-0.07	-0.18	-0.16	0.997515	0.996498	0.988762
dnaK	-0.11	-0.23	-0.08	0.997515	0.996498	0.990791
acsA1	-0.2	0.29	0.09	0.979953	0.985392	0.990791
fadA	-0.21	-0.34	-0.59	0.979953	0.981621	0.893298
glnA	-0.27	0.17	0.23	0.960825	0.996498	0.988762
asd	-0.28	-0.28	0.12	0.952851	0.985392	0.990791
thrB	-0.29	-0.44	0.36	0.920254	0.96472	0.988762
cysNC	-0.29	-0.17	0	0.952851	0.996498	0.99499
aceE	-0.31	-0.18	-0.26	0.948667	0.996498	0.988762
lpdG	-0.35	0.28	0.13	0.929943	0.985392	0.990791
rapA	-0.38	0.14	0.37	0.925573	0.996498	0.988762
aceF	-0.38	-0.51	-0.33	0.925573	0.96472	0.988762
nadB	-0.39	0.77	0.56	0.851957	0.93493	0.947117
ileS	-0.39	-0.13	0.02	0.925573	0.996498	1
davT	-0.39	-0.06	-0.06	0.925573	0.996498	0.990791
kynB	-0.44	-0.83	-0.28	0.808881	0.933957	0.988762
cysD	-0.46	-0.13	0.05	0.906959	0.996498	0.99499
ruvB	-0.53	-0.34	-0.18	0.733487	0.980784	0.988762
davD	-0.55	-0.39	-0.28	0.808881	0.966207	0.988762
maiA	-0.59	-1.55	-0.6	0.797905	0.327875	0.893298
ureA	-0.66	-0.43	-1.02	0.583094	0.96472	0.471454
groL	-0.67	-0.46	-0.66	0.711898	0.96472	0.850092
dauB	-0.84	-1.58	-0.58	0.307355	0.302625	0.904192
ackA	-0.84	-0.36	-0.35	0.489164	0.972813	0.988762
acpP	-1.1	-2.31	-1.25	0.166585	0.0166057	0.212942
sucB	-1.21	-0.96	-0.25	0.0915674	0.856054	0.988762
pqsE	-1.64	-0.52	-0.75	0.00484511	0.96472	0.790653
gapA	-1.84	-1.38	-0.64	0.000969126	0.466547	0.874893
nirQ	-3.71	-3.02	-3.57	5.18372e-16	0.000251319	8.82275e-10
htpG	#N/A	#N/A	#N/A	#N/A	#N/A	#N/A
rhlI	#N/A	#N/A	#N/A	#N/A	#N/A	#N/A
oprD	#N/A	#N/A	#N/A	#N/A	#N/A	#N/A
opgG	#N/A	#N/A	#N/A	#N/A	#N/A	#N/A
